# Supplementary material for: Synthesis, crystal structure and Hirshfeld surface analysis of tetra­aqua­bis­(isonicotinamide-κN 1)cobalt(II) fumarate
Source: Acta Crystallogr E Crystallogr Commun. 2018 Jan 26;74(Pt 2):217–20. doi: 10.1107/S205698901800107X (PMC5956340; doi:10.1107/S205698901800107X)
Supplement: Supplementary file 1 [file e-74-00217-sup1.cif]

##############################################################################
#                                                                            #
# This CIF contains the data in a paper accepted for publication in          #
# Acta Crystallographica Section E. It conforms to the requirements of       #
# Notes for Authors for Acta Crystallographica Section E, and has been       #
# peer reviewed under the auspices of the IUCr Commission on Journals.       #
#                                                                            #
# Full details of the Crystallographic Information File format               #
# are given in the paper "The Crystallographic Information File (CIF):       #
# a New Standard Archive File for Crystallography" by S. R. Hall, F. H.      #
# Allen and I. D. Brown [Acta Cryst. (1991), A47, 655-685].                  #
#                                                                            #
# The current version of the core CIF dictionary is obtainable from          #
# ftp://ftp.iucr.org/pub/cif_core.dic.                                       #
#                                                                            #
# Software is freely available for graphical display of the structure(s)     #
# in this CIF. For information consult the CIF software page                 #
# http://www.iucr.org/resources/cif/software.                                #
#                                                                            #
# This file may be used for bona fide research purposes within the           #
# scientific community so long as proper attribution is given to the journal # 
# article from which it was obtained.                                        #
#                                                                            #
##############################################################################
data_I
_database_code_depnum_ccdc_archive 'CCDC 1561543'
_audit_creation_method     'SHELXL-2016/6'
_chemical_name_systematic
;
Tetraaquabis(isonicotinamide-\k<i>N</i>^1^)cobalt(II) fumarate
;
_chemical_name_common     ?
_chemical_formula_moiety     'C12 H20 Co N4 O6 2+, C4 H2 O4 2-'
_chemical_formula_sum     'C16 H22 Co N4 O10'
_chemical_formula_iupac     '[Co (C6 H6 N2 O)2 (H2 O1)4] (C4 H2 O4)'
_chemical_formula_weight     489.30
_chemical_melting_point     ?
_shelx_space_group_comment
;
The symmetry employed for this shelxl refinement is uniquely defined
by the following loop, which should always be used as a source of
symmetry information in preference to the above space-group names.
They are only intended as comments.
;
_space_group_crystal_system     monoclinic
_space_group_name_H-M_alt     'P 21/c'
_space_group_name_Hall     '-P 2ybc'
loop_
    _symmetry_equiv_pos_as_xyz
    'x, y, z'
    '-x, y+1/2, -z+1/2'
    '-x, -y, -z'
    'x, -y-1/2, z-1/2'
_cell_length_a     9.6914(10)
_cell_length_b     10.0106(11)
_cell_length_c     11.3811(12)
_cell_angle_alpha     90
_cell_angle_beta     113.416(3)
_cell_angle_gamma     90
_cell_volume     1013.22(19)
_cell_formula_units_Z     2
_cell_measurement_reflns_used     9553
_cell_measurement_theta_min     3.06
_cell_measurement_theta_max     28.30
_cell_measurement_temperature     296(2)
_exptl_crystal_description     block
_exptl_crystal_colour     'orange'
_exptl_crystal_size_max     0.25
_exptl_crystal_size_mid     0.19
_exptl_crystal_size_min     0.16
_exptl_crystal_density_diffrn     1.604
_exptl_crystal_density_meas     ?
_exptl_crystal_density_method     ?
_exptl_crystal_F_000     506
_exptl_absorpt_coefficient_mu     0.910
_exptl_absorpt_correction_type     analytical
_exptl_absorpt_process_details
;
(X-RED32; Stoe & Cie, 2002)
;
_shelx_estimated_absorpt_T_min     ?
_shelx_estimated_absorpt_T_max     ?
_exptl_absorpt_correction_T_min     0.3941
_exptl_absorpt_correction_T_max     0.7457
_diffrn_ambient_temperature     296(2)
_diffrn_radiation_type     MoK\a
_diffrn_radiation_wavelength     0.71073
_diffrn_measurement_device_type     'Bruker APEXII CCD'
_diffrn_measurement_method     '\f and \w scans'
_diffrn_detector_area_resol_mean     ?
_diffrn_reflns_number     19963
_diffrn_reflns_av_R_equivalents     0.0322
_diffrn_reflns_theta_min     3.064
_diffrn_reflns_theta_max     25.988
_diffrn_reflns_theta_full     25.242
_diffrn_measured_fraction_theta_max     0.987
_diffrn_measured_fraction_theta_full     0.986
_diffrn_reflns_limit_h_min     -11
_diffrn_reflns_limit_h_max     11
_diffrn_reflns_limit_k_min     -12
_diffrn_reflns_limit_k_max     12
_diffrn_reflns_limit_l_min     -14
_diffrn_reflns_limit_l_max     13
_refine_special_details     ?
_reflns_number_total     1962
_reflns_number_gt     1830
_reflns_threshold_expression     'I > 2\s(I)'
_refine_ls_structure_factor_coef     Fsqd
_refine_ls_matrix_type     full
_refine_ls_R_factor_all     0.0357
_refine_ls_R_factor_gt     0.0322
_refine_ls_wR_factor_gt     0.0739
_refine_ls_wR_factor_ref     0.0771
_refine_ls_goodness_of_fit_ref     1.144
_refine_ls_restrained_S_all     1.144
_refine_ls_number_reflns     1962
_refine_ls_number_parameters     144
_refine_ls_number_restraints     0
_refine_ls_hydrogen_treatment     constr
_refine_ls_weighting_scheme     calc
_refine_ls_weighting_details
              'w=1/[\s^2^(Fo^2^)+(0.0211P)^2^+1.1735P] where P=(Fo^2^+2Fc^2^)/3'
_atom_sites_solution_hydrogens     mixed
_atom_sites_solution_primary     ?
_atom_sites_solution_secondary     ?
_refine_ls_shift/su_max     0.000
_refine_ls_shift/su_mean     0.000
_refine_diff_density_max     0.352
_refine_diff_density_min     -0.350
_refine_ls_extinction_method     none
_refine_ls_extinction_coef     .
loop_
    _atom_type_symbol
    _atom_type_description
    _atom_type_scat_dispersion_real
    _atom_type_scat_dispersion_imag
    _atom_type_scat_source
    'C' 'C' 0.0033 0.0016
                         'International Tables Vol C Tables 4.2.6.8 and 6.1.1.4'
    'H' 'H' 0.0000 0.0000
                         'International Tables Vol C Tables 4.2.6.8 and 6.1.1.4'
    'N' 'N' 0.0061 0.0033
                         'International Tables Vol C Tables 4.2.6.8 and 6.1.1.4'
    'O' 'O' 0.0106 0.0060
                         'International Tables Vol C Tables 4.2.6.8 and 6.1.1.4'
    'Co' 'Co' 0.3494 0.9721
                         'International Tables Vol C Tables 4.2.6.8 and 6.1.1.4'
_computing_data_collection
;
APEX2 (Bruker, 2007)
;
_computing_cell_refinement
;
SAINT (Bruker, 2007)
;
_computing_data_reduction
;
SAINT (Bruker, 2007)
;
_computing_structure_solution
;
SHELXT2014  (Sheldrick, 2015a)
;
_computing_structure_refinement
;
SHELXL2016  (Sheldrick, 2015b)
;
_computing_molecular_graphics
;
ORTEP-3 for Windows (Farrugia, 2012)
;
_computing_publication_material
;
WinGX (Farrugia, 2012) and PLATON (Spek, 2009)
;
loop_
    _atom_site_type_symbol
    _atom_site_label
    _atom_site_fract_x
    _atom_site_fract_y
    _atom_site_fract_z
    _atom_site_U_iso_or_equiv
    _atom_site_adp_type
    _atom_site_calc_flag
    _atom_site_occupancy
    _atom_site_disorder_assembly
    _atom_site_disorder_group
    Co Co1 0.500000 0.500000 0.500000 0.01658(12) Uani d 1 . .
    O O3 0.60307(15) 0.65750(13) 0.62150(13) 0.0237(3) Uani d 1 . .
    H H3A 0.696404 0.660264 0.635017 0.035 Uiso d 1 . .
    H H3B 0.594575 0.646860 0.692916 0.035 Uiso d 1 . .
    O O2 0.39661(15) 0.64187(13) 0.35319(13) 0.0240(3) Uani d 1 . .
    H H2A 0.368923 0.604165 0.279836 0.036 Uiso d 1 . .
    H H2B 0.458953 0.704445 0.358200 0.036 Uiso d 1 . .
    O O4 0.55105(17) 0.63859(14) 0.83392(14) 0.0283(3) Uani d 1 . .
    O O1 -0.09235(17) 0.70328(16) 0.68073(17) 0.0365(4) Uani d 1 . .
    O O5 0.72605(18) 0.48025(16) 0.88934(16) 0.0356(4) Uani d 1 . .
    N N1 0.31337(18) 0.52596(16) 0.55744(16) 0.0208(3) Uani d 1 . .
    C C7 0.6189(2) 0.54056(19) 0.90123(18) 0.0221(4) Uani d 1 . .
    C C3 0.1007(2) 0.5713(2) 0.66124(18) 0.0216(4) Uani d 1 . .
    C C8 0.5656(2) 0.48648(19) 0.99864(19) 0.0239(4) Uani d 1 . .
    H H8 0.629871 0.429951 1.061428 0.029 Uiso calc 1 . .
    N N2 -0.0347(3) 0.5112(2) 0.7922(2) 0.0491(6) Uani d 1 . .
    H H2C -0.102155 0.523521 0.822413 0.059 Uiso calc 1 . .
    H H2D 0.020826 0.440936 0.812861 0.059 Uiso calc 1 . .
    C C4 0.1453(2) 0.6727(2) 0.6015(2) 0.0268(4) Uani d 1 . .
    H H4 0.103978 0.757665 0.594549 0.032 Uiso calc 1 . .
    C C2 0.1627(2) 0.4464(2) 0.6655(2) 0.0297(5) Uani d 1 . .
    H H2 0.134441 0.375248 0.703564 0.036 Uiso calc 1 . .
    C C6 -0.0163(2) 0.6003(2) 0.7141(2) 0.0279(4) Uani d 1 . .
    C C5 0.2516(2) 0.64642(19) 0.5523(2) 0.0263(4) Uani d 1 . .
    H H5 0.281757 0.715892 0.513627 0.032 Uiso calc 1 . .
    C C1 0.2671(2) 0.4283(2) 0.6126(2) 0.0275(4) Uani d 1 . .
    H H1 0.307396 0.343382 0.615691 0.033 Uiso calc 1 . .
loop_
    _atom_site_aniso_label
    _atom_site_aniso_U_11
    _atom_site_aniso_U_22
    _atom_site_aniso_U_33
    _atom_site_aniso_U_12
    _atom_site_aniso_U_13
    _atom_site_aniso_U_23
    Co1 0.01724(19) 0.01624(19) 0.0214(2) -0.00028(12) 0.01310(14) 0.00056(13)
    O3 0.0239(7) 0.0251(7) 0.0276(7) -0.0036(6) 0.0162(6) -0.0033(6)
    O2 0.0259(7) 0.0220(7) 0.0258(7) -0.0015(5) 0.0121(6) 0.0031(5)
    O4 0.0421(8) 0.0219(7) 0.0319(7) 0.0059(6) 0.0264(7) 0.0046(6)
    O1 0.0332(8) 0.0303(8) 0.0602(11) -0.0001(7) 0.0334(8) -0.0075(7)
    O5 0.0354(8) 0.0430(9) 0.0409(9) 0.0129(7) 0.0284(7) 0.0091(7)
    N1 0.0207(8) 0.0199(8) 0.0274(8) -0.0003(6) 0.0154(7) -0.0003(6)
    C7 0.0262(9) 0.0217(9) 0.0234(9) -0.0018(8) 0.0151(8) -0.0023(8)
    C3 0.0178(9) 0.0268(10) 0.0247(9) -0.0017(7) 0.0134(7) -0.0023(8)
    C8 0.0282(10) 0.0240(10) 0.0243(10) 0.0033(8) 0.0155(8) 0.0037(7)
    N2 0.0411(12) 0.0675(15) 0.0591(14) 0.0163(11) 0.0416(11) 0.0225(11)
    C4 0.0285(10) 0.0182(9) 0.0425(12) 0.0012(8) 0.0234(9) -0.0016(8)
    C2 0.0303(10) 0.0270(10) 0.0428(12) 0.0024(9) 0.0261(10) 0.0110(9)
    C6 0.0208(9) 0.0359(12) 0.0330(11) -0.0056(9) 0.0170(8) -0.0089(9)
    C5 0.0300(10) 0.0191(9) 0.0397(11) -0.0005(8) 0.0245(9) 0.0032(8)
    C1 0.0274(10) 0.0204(10) 0.0432(12) 0.0039(8) 0.0229(9) 0.0058(8)
_geom_special_details
;
 All esds (except the esd in the dihedral angle between two l.s. planes)
 are estimated using the full covariance matrix.  The cell esds are taken
 into account individually in the estimation of esds in distances, angles
 and torsion angles; correlations between esds in cell parameters are only
 used when they are defined by crystal symmetry.  An approximate (isotropic)
 treatment of cell esds is used for estimating esds involving l.s. planes.
;
loop_
    _geom_bond_atom_site_label_1
    _geom_bond_atom_site_label_2
    _geom_bond_site_symmetry_2
    _geom_bond_distance
    _geom_bond_publ_flag
    Co1 O3 3_666 2.0731(13) ?
    Co1 O3 . 2.0731(13) ?
    Co1 O2 3_666 2.1171(13) ?
    Co1 O2 . 2.1171(13) ?
    Co1 N1 . 2.1694(16) ?
    Co1 N1 3_666 2.1694(16) ?
    O3 H3A . 0.8556 ?
    O3 H3B . 0.8555 ?
    O2 H2A . 0.8564 ?
    O2 H2B . 0.8564 ?
    O4 C7 . 1.258(2) ?
    O1 C6 . 1.236(3) ?
    O5 C7 . 1.254(2) ?
    N1 C1 . 1.332(3) ?
    N1 C5 . 1.337(2) ?
    C7 C8 . 1.498(3) ?
    C3 C2 . 1.380(3) ?
    C3 C4 . 1.383(3) ?
    C3 C6 . 1.509(3) ?
    C8 C8 3_667 1.313(4) ?
    C8 H8 . 0.9300 ?
    N2 C6 . 1.320(3) ?
    N2 H2C . 0.8600 ?
    N2 H2D . 0.8600 ?
    C4 C5 . 1.380(3) ?
    C4 H4 . 0.9300 ?
    C2 C1 . 1.379(3) ?
    C2 H2 . 0.9300 ?
    C5 H5 . 0.9300 ?
    C1 H1 . 0.9300 ?
loop_
    _geom_angle_atom_site_label_1
    _geom_angle_atom_site_label_2
    _geom_angle_atom_site_label_3
    _geom_angle_site_symmetry_1
    _geom_angle_site_symmetry_3
    _geom_angle
    _geom_angle_publ_flag
    O3 Co1 O3 3_666 . 180.0 ?
    O3 Co1 O2 3_666 3_666 88.15(6) ?
    O3 Co1 O2 . 3_666 91.85(6) ?
    O3 Co1 O2 3_666 . 91.85(6) ?
    O3 Co1 O2 . . 88.15(6) ?
    O2 Co1 O2 3_666 . 180.0 ?
    O3 Co1 N1 3_666 . 93.08(6) ?
    O3 Co1 N1 . . 86.92(6) ?
    O2 Co1 N1 3_666 . 91.85(6) ?
    O2 Co1 N1 . . 88.15(6) ?
    O3 Co1 N1 3_666 3_666 86.92(6) ?
    O3 Co1 N1 . 3_666 93.08(6) ?
    O2 Co1 N1 3_666 3_666 88.14(6) ?
    O2 Co1 N1 . 3_666 91.85(6) ?
    N1 Co1 N1 . 3_666 180.0 ?
    Co1 O3 H3A . . 109.8 ?
    Co1 O3 H3B . . 109.6 ?
    H3A O3 H3B . . 109.1 ?
    Co1 O2 H2A . . 109.9 ?
    Co1 O2 H2B . . 109.8 ?
    H2A O2 H2B . . 109.1 ?
    C1 N1 C5 . . 117.00(16) ?
    C1 N1 Co1 . . 122.07(13) ?
    C5 N1 Co1 . . 120.48(13) ?
    O5 C7 O4 . . 124.37(18) ?
    O5 C7 C8 . . 116.71(18) ?
    O4 C7 C8 . . 118.86(17) ?
    C2 C3 C4 . . 117.75(17) ?
    C2 C3 C6 . . 123.14(18) ?
    C4 C3 C6 . . 119.07(18) ?
    C8 C8 C7 3_667 . 124.4(2) ?
    C8 C8 H8 3_667 . 117.8 ?
    C7 C8 H8 . . 117.8 ?
    C6 N2 H2C . . 120.0 ?
    C6 N2 H2D . . 120.0 ?
    H2C N2 H2D . . 120.0 ?
    C5 C4 C3 . . 119.29(18) ?
    C5 C4 H4 . . 120.4 ?
    C3 C4 H4 . . 120.4 ?
    C1 C2 C3 . . 119.26(18) ?
    C1 C2 H2 . . 120.4 ?
    C3 C2 H2 . . 120.4 ?
    O1 C6 N2 . . 123.2(2) ?
    O1 C6 C3 . . 119.28(19) ?
    N2 C6 C3 . . 117.5(2) ?
    N1 C5 C4 . . 123.21(18) ?
    N1 C5 H5 . . 118.4 ?
    C4 C5 H5 . . 118.4 ?
    N1 C1 C2 . . 123.47(19) ?
    N1 C1 H1 . . 118.3 ?
    C2 C1 H1 . . 118.3 ?
loop_
    _geom_torsion_atom_site_label_1
    _geom_torsion_atom_site_label_2
    _geom_torsion_atom_site_label_3
    _geom_torsion_atom_site_label_4
    _geom_torsion_site_symmetry_1
    _geom_torsion_site_symmetry_2
    _geom_torsion_site_symmetry_3
    _geom_torsion_site_symmetry_4
    _geom_torsion
    _geom_torsion_publ_flag
    O5 C7 C8 C8 . . . 3_667 -161.6(3) ?
    O4 C7 C8 C8 . . . 3_667 15.7(4) ?
    C2 C3 C4 C5 . . . . -1.8(3) ?
    C6 C3 C4 C5 . . . . -179.59(19) ?
    C4 C3 C2 C1 . . . . 1.1(3) ?
    C6 C3 C2 C1 . . . . 178.8(2) ?
    C2 C3 C6 O1 . . . . -162.7(2) ?
    C4 C3 C6 O1 . . . . 14.9(3) ?
    C2 C3 C6 N2 . . . . 15.6(3) ?
    C4 C3 C6 N2 . . . . -166.7(2) ?
    C1 N1 C5 C4 . . . . 0.4(3) ?
    Co1 N1 C5 C4 . . . . -172.01(17) ?
    C3 C4 C5 N1 . . . . 1.1(3) ?
    C5 N1 C1 C2 . . . . -1.2(3) ?
    Co1 N1 C1 C2 . . . . 171.10(17) ?
    C3 C2 C1 N1 . . . . 0.5(4) ?
loop_
    _geom_hbond_atom_site_label_D
    _geom_hbond_atom_site_label_H
    _geom_hbond_atom_site_label_A
    _geom_hbond_site_symmetry_A
    _geom_hbond_distance_DH
    _geom_hbond_distance_HA
    _geom_hbond_distance_DA
    _geom_hbond_angle_DHA
    O2 H2A O5 3_666 0.86 1.96 2.814(2) 171.2
    O2 H2B O4 4_575 0.86 1.88 2.7165(19) 164.7
    O3 H3A O1 1_655 0.86 1.95 2.792(2) 168.0
    O3 H3B O4 . 0.86 1.82 2.6652(19) 171.5
    N2 H2C O5 1_455 0.86 2.13 2.955(2) 159.9
    N2 H2D O1 2_546 0.86 2.47 3.288(3) 159.0
    C1 H1 O4 2_646 0.93 2.41 3.322(2) 168.1
    C2 H2 O1 2_546 0.93 2.30 3.225(3) 172.9
_shelx_hkl_file
;
   3   0   0   24.30    2.00
   3   0   0   27.10    2.00
   3   0   0   24.60    2.10
  -3   0   0   22.60    2.40
  -3   0   0   29.70    2.10
  -3   0   0   28.00    2.10
   3   0   0   27.50    2.40
   4   0   0  164.38    8.00
   4   0   0  170.98    7.90
   4   0   0  172.28    8.10
  -4   0   0  170.48    7.90
   4   0   0  169.88    8.40
  -4   0   0  162.68    8.20
  -4   0   0  177.08    7.90
  -5   0   0 1259.07   51.69
  -5   0   0 1259.37   51.69
   5   0   0 1211.08   52.19
   5   0   0 1291.77   51.89
   5   0   0 1219.28   51.79
   5   0   0 1213.68   51.89
  -5   0   0 1225.28   52.09
  -6   0   0  103.29    6.50
  -6   0   0   87.19    6.20
   6   0   0  100.69    6.40
   6   0   0   82.89    5.80
   6   0   0   96.89    5.90
  -6   0   0   89.39    5.70
   6   0   0   85.69    5.60
  -7   0   0  117.89    7.80
   7   0   0  105.49    6.90
   7   0   0  120.29    7.70
  -7   0   0   96.59    6.80
  -7   0   0  103.69    6.80
  -7   0   0  125.99    6.10
   7   0   0   99.99    6.70
   7   0   0  111.69    7.00
   8   0   0 1598.34   66.89
   8   0   0 1593.34   67.39
  -8   0   0 1672.73   65.79
  -8   0   0 1607.24   66.39
   8   0   0 1449.46   67.39
   8   0   0 1423.26   68.09
  -8   0   0 1634.84   67.09
  -8   0   0 1690.13   66.29
  -9   0   0 1088.69   47.20
   9   0   0 1067.49   47.00
  -9   0   0 1124.99   45.60
   9   0   0 1014.50   46.80
   9   0   0 1059.89   48.70
  -9   0   0 1165.68   46.20
   9   0   0 1101.59   46.50
  -9   0   0 1083.19   46.40
  10   0   0  636.14   31.10
  10   0   0  698.93   30.00
 -10   0   0  648.84   30.80
 -10   0   0  727.63   29.40
  10   0   0  641.54   30.50
 -11   0   0   98.69    8.30
  11   0   0   93.89    8.80
  -1  -1   0    0.00    0.50
   1  -1   0    0.90    0.40
   1   1   0    0.90    0.60
  -1   1   0    1.90    0.60
  -2  -1   0   53.59    3.10
  -2  -1   0   63.89    3.50
   2  -1   0   53.99    3.00
  -2  -1   0   55.89    3.10
   2  -1   0   52.69    3.10
  -2  -1   0   56.99    3.10
   2   1   0   51.69    3.10
   2   1   0   53.19    3.10
   2   1   0   55.99    3.40
   2   1   0   53.99    3.10
  -2   1   0   51.79    3.10
  -2   1   0   51.19    3.00
   3  -1   0 2181.58   90.79
  -3  -1   0 2218.78   90.69
  -3  -1   0 2201.78   90.69
   3  -1   0 2259.77   90.69
   3  -1   0 2163.08   90.69
  -3  -1   0 2222.38   90.69
  -3  -1   0 2174.08   90.99
   3   1   0 2252.37   90.69
  -3   1   0 2172.78   90.59
  -3   1   0 2240.08   90.59
   3   1   0 2170.68   90.79
  -3   1   0 2187.88   90.69
   3   1   0 2148.29   90.79
   3   1   0 2153.38   90.99
   5  -1   0  374.46   16.40
   5  -1   0  364.36   16.30
   5  -1   0  369.66   16.50
   5  -1   0  359.76   16.10
  -5  -1   0  367.06   16.20
  -5  -1   0  374.16   16.20
  -5  -1   0  368.26   16.70
  -5  -1   0  382.76   16.20
  -5   1   0  370.46   16.10
  -5   1   0  360.76   16.40
   5   1   0  378.66   17.00
   5   1   0  362.36   16.30
   5   1   0  354.36   16.30
   5   1   0  374.66   16.20
  -5   1   0  374.86   16.10
   6  -1   0    4.20    2.50
  -6  -1   0    2.10    1.70
   6   1   0    6.80    1.90
  -6   1   0    4.40    1.70
   6   1   0    1.80    1.50
  -6   1   0    0.90    1.50
   7  -1   0   22.70    4.10
  -7  -1   0   27.50    5.80
  -7  -1   0   17.50    2.50
   7  -1   0   19.50    4.10
  -7  -1   0   21.40    2.60
   7  -1   0   26.30    4.50
   7   1   0   29.60    4.40
   7   1   0   20.00    4.30
   7   1   0   25.70    4.10
  -7   1   0   19.50    2.40
  -7   1   0   34.00    8.30
  -7   1   0   19.50    2.50
   8  -1   0    5.40    2.40
  -8  -1   0    6.00    2.60
   8  -1   0    5.90    2.50
  -8  -1   0    7.40    2.50
  -8  -1   0   11.10    2.80
   8  -1   0   11.00    2.40
   8   1   0    9.50    2.30
   8   1   0    4.30    2.60
  -8   1   0    9.20    2.50
  -8   1   0   11.30    2.50
   9  -1   0    8.60    2.70
  -9  -1   0    9.00    3.00
   9  -1   0   10.40    2.50
   9  -1   0   10.00    3.00
   9   1   0   11.20    3.20
  -9   1   0    8.70    2.80
  -9   1   0   14.90    2.80
   9   1   0    8.10    2.80
   9   1   0   11.70    2.70
  10  -1   0    5.90    2.60
 -10  -1   0    9.70    3.50
  10  -1   0    1.60    3.10
 -10   1   0    4.00    3.10
  10   1   0    5.60    2.70
  10   1   0    9.70    3.10
  10   1   0    5.00    3.10
 -10   1   0    7.50    2.90
 -11  -1   0   15.70    4.10
  11  -1   0   14.30    3.30
  11   1   0   10.30    3.30
 -11   1   0   16.60    3.40
  11   1   0   10.60    3.80
 -11   1   0   11.40    3.10
   1  -2   0 3358.36  138.09
   2  -2   0  801.12   34.10
   2  -2   0  773.12   35.20
  -2  -2   0  808.02   34.50
  -2  -2   0  841.82   34.20
  -2  -2   0  849.02   34.30
   2  -2   0  834.92   34.20
   2   2   0  811.72   35.40
   2   2   0  826.52   34.30
  -2   2   0  822.92   34.00
   2   2   0  841.82   34.30
   2   2   0  780.62   34.50
  -2   2   0  831.02   34.20
  -2   2   0  825.42   34.10
  -3  -2   0    7.90    2.00
  -3  -2   0    8.00    1.90
   3  -2   0   10.40    1.70
   3   2   0    7.90    2.00
  -3   2   0    7.10    1.60
  -3   2   0   10.20    1.90
  -4  -2   0 6071.19  252.87
  -4  -2   0 6143.09  253.27
  -4  -2   0 6300.47  252.87
  -4  -2   0 6333.77  252.87
   4  -2   0 6237.58  252.87
   4  -2   0 6020.90  252.77
   4   2   0 5946.31  252.97
   4   2   0 6023.10  252.97
  -4   2   0 6296.17  252.77
  -4   2   0 6076.19  252.67
   4   2   0 6254.37  252.97
  -4   2   0 6081.89  252.77
  -5  -2   0 1843.62   75.19
   5  -2   0 1839.62   75.49
  -5  -2   0 1800.82   75.29
  -5  -2   0 1866.91   75.29
   5  -2   0 1817.32   75.29
  -5  -2   0 1820.12   75.79
   5  -2   0 1782.82   75.19
   5   2   0 1744.83   75.39
   5   2   0 1843.12   75.39
  -5   2   0 1849.31   75.09
  -5   2   0 1800.82   75.19
   5   2   0 1750.22   75.89
   5   2   0 1807.32   75.39
  -5   2   0 1798.82   75.09
  -6  -2   0 2145.99   86.59
   6  -2   0 1965.50   87.29
  -6  -2   0 2126.79   87.19
  -6  -2   0 2151.78   86.59
   6  -2   0 2064.09   86.49
   6  -2   0 2001.10   86.69
  -6  -2   0 2115.59   86.49
  -6   2   0 2201.68   86.39
   6   2   0 2022.20   87.29
  -6   2   0 2114.59   86.39
  -6   2   0 2123.49   86.59
   6   2   0 1952.70   86.69
   6   2   0 2109.69   86.69
   6   2   0 2061.99   87.39
  -7  -2   0  144.59    9.20
  -7  -2   0  136.89    8.30
   7  -2   0  118.39    7.80
   7  -2   0  155.88    8.30
   7  -2   0  141.39    7.80
  -7  -2   0  143.29    8.00
  -7  -2   0  130.99    8.00
  -7   2   0  136.09    8.00
   7   2   0  141.29    9.30
  -7   2   0  135.39    7.90
  -7   2   0  148.29    8.50
  -7   2   0  129.39    7.80
   7   2   0  135.89    8.10
   7   2   0  148.79    8.20
  -8  -2   0  403.26   18.20
  -8  -2   0  408.46   18.10
  -8  -2   0  388.66   19.20
  -8  -2   0  385.26   18.40
   8  -2   0  346.37   20.60
   8  -2   0  394.36   18.50
   8  -2   0  384.06   18.30
  -8   2   0  408.96   18.70
  -8   2   0  396.76   18.00
   8   2   0  400.16   18.60
  -8   2   0  424.06   17.90
  -8   2   0  413.36   18.00
   8   2   0  393.56   18.50
   8   2   0  372.36   18.50
   8   2   0  397.06   19.70
   9  -2   0  627.74   29.60
   9  -2   0  669.83   29.30
  -9  -2   0  652.73   30.50
  -9  -2   0  691.33   29.20
  -9  -2   0  658.73   29.60
   9  -2   0  638.44   29.80
  -9   2   0  679.83   29.90
  -9   2   0  647.64   29.20
  -9   2   0  703.43   29.00
   9   2   0  659.13   30.90
  -9   2   0  729.03   29.00
   9   2   0  687.93   29.70
   9   2   0  606.24   29.80
   9   2   0  654.83   29.80
 -10  -2   0  282.77   13.90
  10  -2   0  254.57   13.90
 -10   2   0  262.57   13.60
  10   2   0  263.37   14.30
  10   2   0  266.87   16.10
 -10   2   0  269.37   14.90
 -10   2   0  273.87   13.50
  10   2   0  263.77   15.00
 -11  -2   0  120.59    9.80
  11  -2   0  125.09    9.70
 -11   2   0  105.59   10.70
 -11   2   0  117.39    8.80
  11   2   0  112.39    9.80
 -11   2   0  113.69    8.50
   0  -3   0   -8.30    1.30
   0  -3   0   -9.20    1.40
   0   3   0   -9.80    0.80
   0   3   0   -7.10    2.20
   0   3   0  -10.10    0.80
   0   3   0   -7.40    1.60
   1  -3   0    5.30    1.40
  -1  -3   0    5.80    1.90
  -1  -3   0    4.00    1.00
   1  -3   0    5.10    2.30
   1  -3   0    6.80    1.50
   1   3   0    8.90    2.00
   1   3   0    7.40    1.60
   1   3   0    5.40    1.50
   1   3   0    5.50    2.10
  -1   3   0    7.60    1.30
  -1   3   0    5.90    2.30
  -2  -3   0   58.89    3.50
   2  -3   0   62.59    3.20
  -2  -3   0   58.19    3.50
   2  -3   0   59.59    3.30
   2  -3   0   53.39    4.40
  -2  -3   0   65.59    4.80
  -2  -3   0   57.29    3.90
  -2   3   0   59.59    3.20
   2   3   0   53.59    3.90
   2   3   0   54.99    3.50
  -2   3   0   61.19    4.60
  -2   3   0   59.69    3.30
   2   3   0   57.39    3.00
   2   3   0   51.79    3.50
  -3  -3   0  123.79    6.00
   3  -3   0  122.19    6.00
   3  -3   0  125.59    5.90
   3  -3   0  119.39    7.60
  -3  -3   0  119.19    6.70
  -3  -3   0  125.79    6.20
  -3   3   0  129.89    6.00
   3   3   0  110.79    6.70
   3   3   0  119.19    7.90
  -3   3   0  130.09    5.70
   3   3   0  119.89    6.20
  -3   3   0  123.89    5.90
   3   3   0  125.19    6.20
   4  -3   0  905.81   39.20
  -4  -3   0  975.80   39.40
  -4  -3   0  947.01   39.90
   4  -3   0  925.31   41.50
  -4  -3   0  960.20   39.40
  -4  -3   0  951.60   39.40
   4  -3   0  915.91   39.30
  -4   3   0  942.81   39.10
   4   3   0  915.81   41.70
   4   3   0  935.41   39.60
  -4   3   0  956.20   39.20
   4   3   0  909.21   40.00
   4   3   0  949.40   39.50
  -4   3   0  934.31   39.20
  -5  -3   0    6.20    2.80
   5  -3   0    6.10    3.20
   5  -3   0    6.50    1.40
  -5  -3   0    7.90    2.10
   5  -3   0    6.50    1.70
  -5  -3   0    4.10    1.50
  -5   3   0    5.40    1.70
   5   3   0    5.70    1.70
   5   3   0    9.50    2.10
   5   3   0    7.10    2.10
  -6  -3   0  128.09    7.50
  -6  -3   0  128.29    7.40
   6  -3   0  138.09    7.50
   6  -3   0  119.19    7.10
  -6  -3   0  133.09    8.80
  -6  -3   0  115.09    7.50
   6  -3   0  124.79    7.70
  -6   3   0  139.29    7.80
  -6   3   0  124.59    7.20
   6   3   0  121.89    8.80
   6   3   0  112.19    7.70
   6   3   0  135.29    7.50
   6   3   0  112.19    7.60
  -6   3   0  126.09    6.90
  -6   3   0  126.49    7.40
  -7  -3   0  270.77   14.50
   7  -3   0  274.67   13.20
  -7  -3   0  276.27   13.60
   7  -3   0  272.27   13.40
  -7  -3   0  290.17   13.40
  -7  -3   0  290.87   13.40
   7  -3   0  273.77   13.60
   7   3   0  276.87   14.90
   7   3   0  285.27   13.60
  -7   3   0  281.07   13.60
  -7   3   0  279.17   13.60
   7   3   0  284.77   13.60
   7   3   0  260.47   13.80
  -7   3   0  287.07   13.10
  -7   3   0  272.77   13.10
  -8  -3   0  356.26   16.60
  -8  -3   0  358.16   16.50
   8  -3   0  334.07   17.00
  -8  -3   0  349.17   16.90
   8  -3   0  333.57   16.70
  -8  -3   0  345.67   17.80
   8  -3   0  351.66   16.50
   8   3   0  361.26   18.60
   8   3   0  355.56   17.00
   8   3   0  353.26   16.90
   8   3   0  321.97   17.20
  -8   3   0  371.26   16.30
  -8   3   0  371.76   16.80
  -8   3   0  349.67   16.40
  -8   3   0  381.96   18.70
   9  -3   0  336.87   17.60
  -9  -3   0  341.27   18.40
  -9  -3   0  361.36   17.10
  -9  -3   0  363.26   16.80
   9  -3   0  334.67   17.20
   9  -3   0  360.06   16.90
   9   3   0  340.07   17.40
   9   3   0  356.26   18.90
   9   3   0  311.77   17.80
  -9   3   0  391.86   16.60
  -9   3   0  347.87   16.90
   9   3   0  353.96   17.30
  -9   3   0  361.36   17.50
  -9   3   0  381.76   17.20
 -10  -3   0    1.00    3.70
  10  -3   0    0.20    2.70
 -10   3   0   -0.10    3.60
 -10   3   0    2.40    2.90
  10   3   0   -0.90    2.90
  10   3   0   -2.10    3.70
 -10   3   0    2.80    2.90
 -11  -3   0   -4.60    3.40
  11  -3   0   -5.20    7.80
  11  -3   0   -2.70    3.00
 -11   3   0    0.70    5.50
  11   3   0    0.20    3.40
  11   3   0   -2.30    3.20
 -11   3   0   -3.70    3.50
   0  -4   0 1296.67   50.89
   0  -4   0 1189.48   50.79
   0  -4   0 1076.79   51.89
   0  -4   0 1266.37   50.79
   0   4   0 1266.57   50.79
   0   4   0 1237.18   50.79
   0   4   0 1129.79   52.09
   0   4   0 1310.37   50.79
   0   4   0 1211.68   50.79
  -1  -4   0  144.89    6.90
  -1  -4   0  146.09    7.00
  -1  -4   0  146.69    8.30
   1  -4   0  142.39    6.90
  -1  -4   0  147.19    7.20
   1  -4   0  133.89    8.20
   1   4   0  160.88    7.10
  -1   4   0  144.69    6.70
   1   4   0  146.69    6.90
  -1   4   0  153.48    6.90
  -1   4   0  144.39    8.30
  -1   4   0  136.49    7.10
   1   4   0  124.99    8.10
  -2  -4   0  525.95   23.10
   2  -4   0  503.15   21.50
  -2  -4   0  505.45   21.70
   2  -4   0  466.45   22.60
  -2  -4   0  501.05   21.30
  -2  -4   0  518.05   21.40
   2  -4   0  490.75   21.20
   2   4   0  464.65   22.70
   2   4   0  491.95   21.40
  -2   4   0  512.65   21.20
  -2   4   0  512.25   22.90
  -2   4   0  488.05   21.20
   2   4   0  485.45   21.70
   2   4   0  471.75   21.00
   2   4   0  497.45   21.40
  -3  -4   0  757.22   30.30
  -3  -4   0  727.23   30.20
   3  -4   0  713.13   30.00
   3  -4   0  686.23   30.10
  -3  -4   0  740.73   30.20
   3  -4   0  674.83   31.80
  -3  -4   0  721.63   30.70
  -3   4   0  742.93   30.00
   3   4   0  712.43   30.30
   3   4   0  676.73   32.00
   3   4   0  700.43   30.30
   3   4   0  697.53   29.70
   3   4   0  693.43   30.70
  -3   4   0  731.53   30.10
  -4  -4   0 2709.33  108.89
  -4  -4   0 2688.63  108.79
   4  -4   0 2579.34  108.79
  -4  -4   0 2652.53  109.39
  -4  -4   0 2684.33  108.89
   4  -4   0 2485.65  110.89
   4  -4   0 2583.44  108.69
   4   4   0 2618.24  109.09
  -4   4   0 2700.43  108.69
   4   4   0 2646.44  108.99
   4   4   0 2562.54  109.49
   4   4   0 2595.34  111.59
  -4   4   0 2688.93  108.69
  -5  -4   0 4683.03  190.18
   5  -4   0 4424.06  190.28
   5  -4   0 4471.95  192.78
  -5  -4   0 4731.43  190.08
  -5  -4   0 4634.84  190.08
  -5  -4   0 4679.03  190.78
   5  -4   0 4490.75  189.98
   5   4   0 4605.54  190.28
   5   4   0 4539.35  190.98
  -5   4   0 4832.62  189.88
  -5   4   0 4585.64  189.68
  -5   4   0 4762.62  190.18
  -5   4   0 4631.74  189.88
   5   4   0 4529.85  193.18
   5   4   0 4536.65  190.48
  -6  -4   0 1676.53   69.99
  -6  -4   0 1659.13   69.89
  -6  -4   0 1680.23   70.79
   6  -4   0 1660.93   69.79
   6  -4   0 1652.43   73.29
   6  -4   0 1650.03   69.99
  -6  -4   0 1724.33   69.99
  -6   4   0 1667.53   69.59
   6   4   0 1626.24   70.39
   6   4   0 1660.43   70.19
  -6   4   0 1732.83   70.09
   6   4   0 1660.03   71.09
  -6   4   0 1669.03   69.69
  -6   4   0 1730.93   69.69
   6   4   0 1648.83   73.69
  -7  -4   0  871.51   37.60
  -7  -4   0  856.41   38.50
   7  -4   0  876.81   37.40
  -7  -4   0  911.51   38.30
  -7  -4   0  891.41   37.50
   7  -4   0  805.42   37.70
   7  -4   0  868.51   37.60
   7  -4   0  895.21   42.00
   7   4   0  837.82   41.90
   7   4   0  872.41   38.30
  -7   4   0  908.21   37.70
  -7   4   0  889.81   37.30
   7   4   0  820.62   38.00
   7   4   0  890.31   39.30
  -7   4   0  866.71   37.20
  -7   4   0  927.31   37.20
   8  -4   0   18.30    5.70
  -8  -4   0   24.60    5.80
   8  -4   0   23.80    5.40
   8  -4   0   19.50    2.90
  -8   4   0   17.40    2.80
   8   4   0   19.70    3.50
   8   4   0   27.40   11.20
   8   4   0   22.10    3.70
  -8   4   0   25.00    3.70
   9  -4   0  306.17   16.90
   9  -4   0  299.57   17.30
  -9  -4   0  313.27   19.30
  -9  -4   0  346.17   16.70
   9  -4   0  344.27   16.50
   9  -4   0  364.16   23.30
   9   4   0  337.07   17.10
  -9   4   0  340.67   16.90
  -9   4   0  376.96   16.30
   9   4   0  357.46   19.00
  -9   4   0  372.86   17.20
 -10  -4   0  201.18   12.70
 -10  -4   0  186.78   12.00
  10  -4   0  191.48   27.70
  10  -4   0  219.98   13.60
 -10   4   0  221.98   13.60
  10   4   0  252.57   21.80
 -10   4   0  213.88   12.70
 -10   4   0  224.98   11.50
  10   4   0  187.08   16.40
  11  -4   0  186.88   12.10
  11  -4   0  209.68   22.10
 -11  -4   0  184.78   12.00
  11   4   0  170.18   13.40
  11   4   0  200.18   15.70
 -11   4   0  171.78   12.60
   0  -5   0   -0.70    1.70
   0  -5   0    2.30    1.20
   0  -5   0   -0.50    0.90
   0   5   0   -0.30    1.90
   0   5   0   -2.10    1.40
   0   5   0    0.30    1.00
  -1  -5   0  102.79    5.60
  -1  -5   0   96.59    6.10
  -1  -5   0  103.09    5.80
   1  -5   0  114.19    7.70
  -1  -5   0  108.79    7.50
   1  -5   0  116.59    5.80
  -1   5   0  108.49    5.60
   1   5   0  101.39    6.30
   1   5   0   96.89    5.60
   1   5   0  105.29    6.00
  -1   5   0   98.79    7.50
  -1   5   0  115.09    5.50
  -1   5   0  107.99    6.20
   1   5   0   89.99    7.40
  -2  -5   0  859.01   35.00
   2  -5   0  775.02   36.70
   2  -5   0  826.72   34.90
  -2  -5   0  878.41   35.20
   2  -5   0  809.32   35.00
  -2  -5   0  852.51   35.50
  -2  -5   0  835.12   37.10
  -2   5   0  877.71   35.00
   2   5   0  807.72   35.50
  -2   5   0  876.71   37.20
   2   5   0  821.62   35.20
   2   5   0  804.32   34.80
   2   5   0  744.53   36.70
  -2   5   0  824.82   35.20
   2   5   0  836.42   35.10
  -3  -5   0  399.76   16.90
  -3  -5   0  393.96   19.20
   3  -5   0  361.86   16.60
  -3  -5   0  379.46   16.70
  -3  -5   0  388.46   17.40
   3  -5   0  356.66   18.60
   3  -5   0  363.86   16.50
  -3   5   0  386.26   16.50
   3   5   0  349.57   16.20
  -3   5   0  386.36   16.70
  -3   5   0  388.96   19.10
   3   5   0  376.66   16.90
   3   5   0  376.46   16.90
   3   5   0  370.06   17.40
   3   5   0  349.96   19.30
  -3   5   0  394.86   17.10
   4  -5   0   90.79    5.60
  -4  -5   0   81.59    6.60
  -4  -5   0   87.49    5.50
  -4  -5   0   94.19    5.80
   4  -5   0   73.59    8.10
  -4  -5   0   89.59    5.80
   4   5   0   87.39    5.90
  -4   5   0   73.99    5.60
   4   5   0   82.39    6.00
  -4   5   0   98.49    5.90
  -4   5   0   87.59    6.50
   4   5   0   86.09    8.30
   4   5   0   78.29    6.90
   5  -5   0  228.18   10.90
  -5  -5   0  212.68   12.20
  -5  -5   0  227.28   11.30
  -5  -5   0  240.88   11.10
   5  -5   0  212.08   11.10
  -5  -5   0  238.48   11.30
   5  -5   0  215.08   14.30
  -5   5   0  239.48   12.00
  -5   5   0  243.78   11.10
  -5   5   0  229.38   10.90
   5   5   0  226.58   11.60
   5   5   0  226.58   14.80
   5   5   0  221.18   11.50
   5   5   0  221.78   12.70
  -6  -5   0  472.65   21.40
  -6  -5   0  495.75   21.30
   6  -5   0  482.25   21.10
  -6  -5   0  462.85   22.30
  -6  -5   0  491.05   21.20
   6  -5   0  463.95   21.30
   6  -5   0  490.25   25.10
   6   5   0  482.35   21.60
  -6   5   0  471.95   21.00
  -6   5   0  490.55   21.90
   6   5   0  469.85   22.70
  -6   5   0  508.75   21.10
   6   5   0  457.65   25.40
   6   5   0  447.26   21.90
  -6   5   0  457.95   20.60
   7  -5   0  148.39    9.70
   7  -5   0  160.88   14.00
  -7  -5   0  153.08   10.90
  -7  -5   0  170.88    9.20
   7  -5   0  154.28    9.30
  -7  -5   0  159.28    9.50
  -7  -5   0  171.18    9.40
  -7   5   0  142.29    8.90
  -7   5   0  165.48    8.80
  -7   5   0  149.88   10.40
   7   5   0  153.88    9.60
   7   5   0  150.68    9.90
  -7   5   0  175.58    9.10
   7   5   0  162.38   11.40
   7   5   0  151.68   14.70
  -8  -5   0  203.58   14.70
  -8  -5   0  225.88   14.90
  -8  -5   0  225.08   12.20
  -8  -5   0  194.88   13.40
   8  -5   0  212.78   12.00
   8  -5   0  229.38   11.60
   8  -5   0  243.28   17.40
  -8   5   0  196.98   16.20
  -8   5   0  217.28   11.60
  -8   5   0  239.38   11.40
   8   5   0  226.58   12.30
  -8   5   0  215.18   11.40
   8   5   0  205.48   18.50
   8   5   0  211.88   12.80
   8   5   0  223.38   14.40
   9  -5   0  283.27   16.50
  -9  -5   0  282.37   14.80
   9  -5   0  302.77   21.50
  -9  -5   0  281.87   14.90
   9  -5   0  277.47   14.60
   9   5   0  302.47   17.60
  -9   5   0  308.77   14.30
  -9   5   0  270.27   18.00
  -9   5   0  308.07   15.80
   9   5   0  280.47   15.50
  10  -5   0   66.29    7.70
 -10  -5   0   67.19    8.20
 -10  -5   0   61.59    8.10
  10  -5   0   67.09   15.40
  10   5   0   57.79    8.70
 -10   5   0   60.39    9.80
  10   5   0   80.39   11.50
 -10   5   0   74.09    7.20
   0  -6   0 9900.41  393.86
   0   6   0 9725.63  393.96
   0   6   0 9984.20  393.86
   0   6   0 8705.93  395.86
   1  -6   0 5577.44  248.88
  -1  -6   0 6232.88  246.88
   1  -6   0 6156.08  246.98
  -1  -6   0 6262.57  247.18
  -1  -6   0 5886.01  247.08
   1   6   0 6085.99  246.98
  -1   6   0 6043.60  246.88
   1   6   0 6112.99  247.18
   1   6   0 6051.69  246.98
  -1   6   0 5973.20  249.28
   1   6   0 5191.18  249.48
  -1   6   0 6108.69  247.08
  -1   6   0 6162.08  246.68
  -1   6   0 6102.99  246.98
   2  -6   0 1346.37   58.99
  -2  -6   0 1476.15   59.39
  -2  -6   0 1456.95   58.89
  -2  -6   0 1471.45   59.09
   2  -6   0 1340.07   61.09
  -2  -6   0 1415.46   61.39
   2   6   0 1420.96   59.39
   2   6   0 1448.26   59.19
   2   6   0 1344.57   59.59
  -2   6   0 1381.46   59.29
  -2   6   0 1437.26   59.19
   2   6   0 1377.26   58.79
  -3  -6   0  874.11   36.30
   3  -6   0  850.11   36.20
   3  -6   0  814.72   38.70
   3  -6   0  769.02   36.70
  -3  -6   0  863.91   39.00
  -3  -6   0  915.51   36.60
  -3   6   0  910.41   36.20
   3   6   0  857.31   36.60
   3   6   0  798.72   38.70
   3   6   0  867.61   36.50
  -3   6   0  916.31   39.20
   3   6   0  857.11   37.10
  -3   6   0  858.51   36.70
   3   6   0  815.82   35.90
  -4  -6   0  366.06   18.00
  -4  -6   0  382.36   17.00
   4  -6   0  357.56   19.80
  -4  -6   0  389.16   17.10
   4  -6   0  372.16   16.80
  -4  -6   0  400.26   17.30
   4  -6   0  362.86   17.00
  -4   6   0  403.06   17.80
   4   6   0  385.46   17.40
   4   6   0  348.17   16.30
   4   6   0  360.86   20.10
   4   6   0  371.36   17.40
   4   6   0  382.96   18.30
  -4   6   0  398.16   16.90
  -5  -6   0  267.87   12.60
  -5  -6   0  262.87   12.50
   5  -6   0  258.67   12.20
   5  -6   0  247.98   15.90
   5  -6   0  247.48   12.30
  -5  -6   0  238.98   13.60
  -5  -6   0  265.87   12.30
  -5   6   0  251.47   13.30
   5   6   0  242.68   16.00
   5   6   0  260.87   12.90
  -5   6   0  254.77   12.30
   5   6   0  251.27   12.90
   5   6   0  245.18   14.10
  -5   6   0  258.97   12.20
  -6  -6   0   99.29    7.50
  -6  -6   0  120.39    7.30
   6  -6   0  109.99   14.10
   6  -6   0  107.79    8.10
  -6  -6   0  103.99    7.70
  -6  -6   0  112.19    8.70
   6  -6   0   99.59    7.40
  -6   6   0  105.69    7.40
   6   6   0  104.89   11.70
   6   6   0  114.39    8.20
  -6   6   0  109.29    8.90
  -6   6   0  111.89    7.00
   6   6   0   86.09   11.50
  -7  -6   0  143.39    8.80
   7  -6   0  149.39   13.80
   7  -6   0  140.19    8.50
  -7  -6   0  126.59   10.30
  -7  -6   0  139.29    9.20
   7  -6   0  126.49    9.00
  -7   6   0  144.19    8.50
   7   6   0  128.19    9.40
  -7   6   0  143.19    8.60
   7   6   0  145.79   11.30
   7   6   0  123.59   14.60
  -7   6   0  146.09   11.70
   7   6   0  127.39    9.80
  -8  -6   0  194.18   11.40
   8  -6   0  174.08   11.80
   8  -6   0  208.38   17.40
  -8  -6   0  208.38   11.60
   8  -6   0  210.08   11.30
  -8   6   0  208.38   12.90
  -8   6   0  204.18   11.00
   8   6   0  207.28   12.20
   8   6   0  206.28   14.10
   9  -6   0  616.94   35.00
  -9  -6   0  588.64   27.10
  -9  -6   0  599.64   27.30
   9  -6   0  591.24   27.10
  -9   6   0  618.04   28.20
   9   6   0  583.34   31.90
   9   6   0  585.04   34.80
  -9   6   0  622.54   26.50
  10  -6   0  118.59   18.00
 -10  -6   0   91.89    9.30
  10  -6   0  114.59    9.40
 -10  -6   0  110.49    9.50
  10   6   0   90.79   10.50
  10   6   0  135.69   14.10
 -10   6   0  109.69   11.60
   0  -7   0    1.00    1.50
   0  -7   0    4.50    1.90
   0  -7   0    0.00    2.60
   0   7   0    3.50    1.60
   0   7   0    3.00    1.70
   0   7   0   -2.10    2.30
   0   7   0    3.90    3.10
   1  -7   0   62.19    7.70
   1  -7   0   48.20    4.50
  -1  -7   0   55.09    7.20
   1  -7   0   66.59    5.20
   1   7   0   67.89    6.30
   1   7   0   61.79    5.40
  -1   7   0   50.89    4.90
  -1   7   0   56.79    7.40
   1   7   0   58.79    6.10
   2  -7   0    3.00    3.50
  -2  -7   0    3.80    1.90
  -2  -7   0    5.70    1.70
  -2  -7   0    1.90    1.90
   2   7   0    4.30    2.10
   2   7   0    0.40    2.10
   2   7   0    6.80    2.00
  -2   7   0    6.50    1.90
   2   7   0    4.70    1.80
  -2   7   0    3.80    3.10
  -3  -7   0  433.26   20.80
   3  -7   0  455.25   20.00
  -3  -7   0  453.25   23.20
  -3  -7   0  467.95   20.10
  -3  -7   0  482.65   20.40
   3  -7   0  425.36   23.00
   3  -7   0  432.36   20.00
  -3   7   0  453.45   20.80
  -3   7   0  469.95   23.50
   3   7   0  412.46   23.10
   3   7   0  455.55   20.40
  -3   7   0  468.75   20.00
   3   7   0  450.05   20.20
   3   7   0  436.36   19.90
   3   7   0  447.36   21.00
  -4  -7   0   67.29    5.90
   4  -7   0   56.69    5.20
   4  -7   0   64.89    9.10
   4  -7   0   49.30    5.20
  -4  -7   0   69.19    5.60
  -4  -7   0   54.19    5.40
  -4   7   0   63.49    5.40
   4   7   0   56.19    5.80
   4   7   0   42.80    8.80
   4   7   0   42.80    7.40
   4   7   0   56.69    6.50
  -4   7   0   42.60    7.40
  -5  -7   0   53.39    5.50
  -5  -7   0   44.10    5.50
  -5  -7   0   34.10    7.10
  -5  -7   0   45.20    5.80
   5  -7   0   45.60    6.00
   5  -7   0   42.10    5.30
   5  -7   0   46.70   11.50
  -5   7   0   55.69    5.30
   5   7   0   43.90    6.30
   5   7   0   34.10    9.20
   5   7   0   48.20    6.00
   6  -7   0  436.16   23.80
  -6  -7   0  401.36   20.40
  -6  -7   0  413.86   19.10
   6  -7   0  381.66   19.10
   6  -7   0  427.26   18.90
  -6  -7   0  411.46   20.10
  -6  -7   0  394.96   19.10
   6   7   0  400.46   19.80
   6   7   0  415.86   19.70
   6   7   0  378.06   23.90
   6   7   0  429.16   21.20
  -6   7   0  439.16   20.40
  -6   7   0  430.86   18.90
  -7  -7   0  222.08   14.90
   7  -7   0  187.98   11.90
  -7  -7   0  218.48   12.60
   7  -7   0  218.28   17.10
  -7  -7   0  215.28   11.80
   7  -7   0  219.28   11.40
  -7  -7   0  208.48   11.60
  -7   7   0  202.78   11.50
   7   7   0  196.38   12.20
  -7   7   0  205.48   13.40
   7   7   0  211.48   17.80
   7   7   0  207.08   14.30
  -8  -7   0    7.00    3.20
  -8  -7   0    2.70    2.60
   8  -7   0    3.00    2.60
   8  -7   0    3.50    6.00
   8   7   0    7.10    3.20
  -8   7   0   -2.60    4.80
   8   7   0    1.80    4.10
  -9  -7   0   15.90    3.70
   9  -7   0   18.50    7.40
  -9  -7   0   12.70    3.20
   9  -7   0   14.40    3.20
   9   7   0    6.60    3.70
   9   7   0   14.40    4.30
 -10  -7   0   65.09   11.10
 -10  -7   0   77.39    9.60
  10  -7   0   78.69    9.30
  10  -7   0   66.79   26.70
 -10   7   0   72.19   11.40
   0  -8   0 1146.59   52.19
   0  -8   0 1160.28   49.50
   0  -8   0 1191.98   49.40
   0  -8   0 1182.88   49.50
   0   8   0 1183.78   49.80
   0   8   0 1078.19   52.49
   0   8   0 1220.18   49.50
   0   8   0 1177.58   49.50
   0   8   0 1177.98   49.60
  -1  -8   0 3097.49  131.19
   1  -8   0 3000.10  130.99
   1  -8   0 3090.09  133.79
  -1  -8   0 2904.01  133.69
  -1  -8   0 3192.58  131.19
  -1  -8   0 3174.78  131.29
   1  -8   0 3196.58  131.09
  -1   8   0 3225.88  131.09
   1   8   0 3248.18  131.29
   1   8   0 3210.48  131.29
  -1   8   0 3317.67  131.49
   1   8   0 2999.00  134.19
  -1   8   0 3323.27  130.79
  -1   8   0 3181.18  131.09
  -1   8   0 3119.49  134.19
   1   8   0 3219.18  131.19
   1   8   0 3252.57  131.19
  -2  -8   0 1745.23   78.49
   2  -8   0 1742.03   75.29
  -2  -8   0 1824.82   75.59
  -2  -8   0 1766.42   75.39
  -2  -8   0 1804.52   75.69
   2  -8   0 1724.83   75.19
   2  -8   0 1863.51   78.69
   2   8   0 1781.32   75.19
  -2   8   0 1738.03   75.19
  -2   8   0 1853.01   74.69
  -2   8   0 1823.62   78.79
  -2   8   0 1840.52   75.79
   2   8   0 1849.21   75.89
   2   8   0 1817.42   75.59
  -2   8   0 1825.22   75.29
  -3  -8   0  210.98   12.60
  -3  -8   0  227.68   15.20
   3  -8   0  218.38   11.50
  -3  -8   0  246.28   12.00
   3  -8   0  243.78   15.90
  -3  -8   0  235.78   11.60
  -3   8   0  235.38   15.80
  -3   8   0  226.28   11.70
   3   8   0  207.68   15.70
   3   8   0  203.38   11.40
   3   8   0  231.68   11.80
   3   8   0  232.28   13.10
  -3   8   0  219.18   12.90
   3   8   0  233.18   12.20
  -3   8   0  239.88   11.50
  -4  -8   0 1838.02   76.39
   4  -8   0 1673.93   75.29
   4  -8   0 1898.91   84.89
  -4  -8   0 1757.42   75.29
  -4  -8   0 1832.82   75.39
   4  -8   0 1742.73   75.99
   4   8   0 1691.93   79.09
   4   8   0 1788.32   75.59
   4   8   0 1718.63   74.69
  -4   8   0 1841.42   75.19
   4   8   0 1767.32   75.99
   4   8   0 1860.81   76.49
  -4   8   0 1840.02   79.29
  -4   8   0 1890.21   76.49
   5  -8   0  106.19   12.70
  -5  -8   0   88.99    8.90
   5  -8   0   86.79    7.20
  -5  -8   0   89.79    7.50
   5  -8   0  103.49    7.30
  -5  -8   0  100.79    7.80
   5   8   0   72.49   12.30
   5   8   0   77.69    9.80
  -5   8   0   93.49    9.80
  -5   8   0   99.39    7.10
   5   8   0   85.59    8.20
   5   8   0   86.59    8.00
   6  -8   0  224.18   13.00
  -6  -8   0  242.78   13.30
  -6  -8   0  243.58   14.50
  -6  -8   0  223.88   13.10
  -6  -8   0  252.37   13.00
   6  -8   0  279.47   18.70
   6  -8   0  244.38   12.70
   6   8   0  262.17   15.60
  -6   8   0  252.37   14.90
   6   8   0  223.18   15.70
   6   8   0  261.17   23.60
   6   8   0  242.58   14.00
  -6   8   0  228.38   12.80
  -7  -8   0  256.47   13.50
   7  -8   0  247.48   13.30
  -7  -8   0  232.58   13.90
   7  -8   0  270.47   19.80
   7  -8   0  240.28   16.40
  -7   8   0  259.87   15.30
   7   8   0  282.97   16.50
   7   8   0  223.98   14.30
  -8  -8   0   75.79    8.80
  -8  -8   0   83.09    8.20
   8  -8   0   98.99   22.80
  -8   8   0   70.19   11.00
   8   8   0   78.29   10.90
   8   8   0   98.69   12.70
   9  -8   0  109.09    9.50
  -9  -8   0  115.79   12.10
   9  -8   0  118.39   18.60
  -9  -8   0  100.59   15.80
   9   8   0  141.09   15.50
   9   8   0   84.39   11.00
  -9   8   0  108.19   12.60
   0  -9   0   -1.70    2.20
   0   9   0   -3.20    2.20
   0   9   0   -1.70    2.00
   1  -9   0  378.36   18.10
  -1  -9   0  384.36   18.30
  -1  -9   0  374.66   18.20
   1   9   0  388.26   18.80
  -1   9   0  382.06   22.10
   1   9   0  383.66   18.60
  -1   9   0  391.46   18.10
  -1   9   0  410.76   18.50
  -1   9   0  393.76   17.90
   1   9   0  400.56   18.70
  -1   9   0  419.26   19.10
   1   9   0  377.56   22.10
   1   9   0  383.06   18.30
  -2  -9   0   45.40    9.80
   2  -9   0   44.60    9.00
   2  -9   0   42.60    5.90
  -2  -9   0   47.60    6.20
  -2  -9   0   45.80    6.20
   2   9   0   36.30    6.50
  -2   9   0   44.70    5.80
  -2   9   0   48.70    5.30
   2   9   0   39.70    7.20
  -2   9   0   38.10    9.80
  -2   9   0   45.00    6.50
   2   9   0   50.99    7.60
   2   9   0   41.00   10.40
  -3  -9   0  317.77   15.90
  -3  -9   0  315.27   16.30
  -3  -9   0  301.47   15.30
   3  -9   0  328.37   15.30
  -3  -9   0  309.97   15.60
   3  -9   0  356.16   20.90
   3  -9   0  300.27   15.50
  -3  -9   0  320.37   19.70
  -3   9   0  313.77   15.50
  -3   9   0  314.37   17.00
  -3   9   0  307.47   15.50
  -3   9   0  315.27   20.30
   3   9   0  328.57   17.00
   3   9   0  319.07   15.80
   3   9   0  314.27   20.70
   3   9   0  328.67   15.40
  -4  -9   0  205.38   12.00
   4  -9   0  260.67   18.10
  -4  -9   0  195.28   13.10
  -4  -9   0  227.08   16.80
   4  -9   0  212.78   11.90
  -4  -9   0  215.78   12.60
   4   9   0  214.38   12.60
   4   9   0  218.28   11.50
   4   9   0  217.48   12.90
  -4   9   0  229.08   12.80
  -4   9   0  231.48   17.20
  -4   9   0  228.28   14.00
   4   9   0  225.48   15.90
  -4   9   0  227.38   12.20
   4   9   0  214.98   17.90
  -5  -9   0   98.89    8.20
  -5  -9   0   86.09    9.80
   5  -9   0   83.59    8.20
  -5  -9   0  100.59    8.50
  -5  -9   0  101.19    7.80
   5   9   0   91.49    6.80
   5   9   0  104.69    9.30
   5   9   0   90.89   11.00
  -5   9   0   96.49   10.90
   6  -9   0   40.10    6.90
  -6  -9   0   42.80    6.90
  -6  -9   0   41.40    7.50
  -6   9   0   27.40    5.30
   6   9   0   36.80    8.00
   6   9   0   40.30   10.60
  -7  -9   0   19.00    4.10
  -7  -9   0   15.50    3.30
   7  -9   0   25.40   11.80
  -7   9   0   19.80    7.40
   7   9   0   14.50    5.80
   8  -9   0   39.00    7.60
   8  -9   0   26.00    8.50
  -8  -9   0   29.60    6.80
  -8  -9   0   19.50    3.70
   8   9   0   21.50    5.10
  -8   9   0   21.30    6.10
   8   9   0   22.70    4.60
   0 -10   0   13.60    5.50
   0 -10   0    9.40    3.00
   0 -10   0    4.60    2.80
   0  10   0    8.30    5.70
   0  10   0   11.90    2.80
  -1 -10   0   -0.90    2.70
   1 -10   0    2.40    2.70
   1 -10   0    1.60    2.60
  -1 -10   0    1.50    2.80
   1 -10   0    3.20    4.50
  -1 -10   0    0.20    2.20
  -1  10   0    2.50    2.70
  -1  10   0    1.60    2.50
   1  10   0    3.40    2.70
   1  10   0    0.50    5.20
   1  10   0   -3.60    4.10
  -1  10   0    0.60    3.70
  -2 -10   0  938.91   43.40
   2 -10   0  948.71   43.30
  -2 -10   0  974.60   43.70
  -2 -10   0  996.60   43.60
   2 -10   0  982.20   43.30
  -2 -10   0  998.00   47.50
   2 -10   0 1132.79   48.00
  -2  10   0  985.40   47.90
  -2  10   0  981.90   43.30
   2  10   0 1033.50   43.50
   2  10   0 1013.40   43.90
   2  10   0 1027.70   48.40
  -2  10   0 1040.50   44.40
   2  10   0 1044.90   44.20
  -2  10   0 1009.20   43.50
   2  10   0  961.80   43.60
   3 -10   0  310.97   15.70
  -3 -10   0  276.57   16.00
  -3 -10   0  300.37   19.80
   3 -10   0  277.67   15.40
  -3 -10   0  295.67   15.80
  -3 -10   0  310.67   17.40
  -3  10   0  307.87   17.20
   3  10   0  319.07   15.30
  -3  10   0  296.17   21.20
   3  10   0  296.77   16.20
  -3  10   0  349.87   19.20
  -3  10   0  289.57   15.40
   3  10   0  285.87   15.90
   4 -10   0 1142.49   50.19
  -4 -10   0  999.10   49.50
  -4 -10   0  973.50   44.40
  -4 -10   0  966.10   45.10
  -4 -10   0  998.90   44.60
   4  10   0 1007.30   45.00
   4  10   0 1005.60   43.70
  -4  10   0  974.90   44.10
   4  10   0 1110.39   46.60
  -4  10   0 1054.69   45.40
  -5 -10   0  876.11   39.20
  -5 -10   0  867.21   39.40
   5 -10   0  972.90   45.70
   5  10   0  856.51   38.20
  -5  10   0  826.62   39.80
  -5  10   0  942.31   40.90
   5  10   0  867.01   39.90
   5  10   0  949.40   41.30
   6 -10   0  560.84   33.30
  -6 -10   0  445.26   22.70
  -6 -10   0  433.76   23.40
   6  10   0  495.15   25.90
  -6  10   0  470.95   25.30
   6  10   0  481.75   28.50
   7 -10   0  378.86   26.60
  -7 -10   0  299.17   17.50
  -7 -10   0  329.77   21.10
  -7  10   0  321.27   19.70
   7  10   0  308.77   18.50
   7  10   0  329.77   20.70
   0  11   0   -2.10    3.10
   0  11   0   -2.60    3.70
  -1 -11   0   33.20   11.00
   1 -11   0   34.60    6.90
   1 -11   0   40.70   11.70
  -1 -11   0   33.60    7.20
  -1  11   0   46.00    7.70
   1  11   0   34.40    8.20
  -1  11   0   25.30    6.80
  -1  11   0   51.09    9.70
   1  11   0   51.99    8.90
  -2 -11   0  434.86   21.60
   2 -11   0  506.05   26.80
   2 -11   0  426.76   21.20
  -2 -11   0  405.56   21.40
  -2 -11   0  439.66   26.00
   2  11   0  457.15   24.30
  -2  11   0  480.95   23.00
   2  11   0  437.66   22.10
   2  11   0  464.35   22.10
  -2  11   0  412.96   24.00
  -3 -11   0   93.99    9.50
  -3 -11   0   75.39   10.00
  -3 -11   0   89.09   13.30
   3 -11   0  113.19    8.70
   3  11   0   92.39   10.10
   3  11   0  100.69   11.30
   3  11   0  119.89    8.90
  -3  11   0   96.49   11.90
  -4 -11   0   20.70    5.80
   4  11   0   13.20    4.20
  -4  11   0   11.40    8.60
   4  11   0   15.70    4.00
   4  11   0   17.50    3.60
  -5 -11   0    6.70    3.20
  -5 -11   0    7.40    3.80
   5  11   0    9.80    3.20
   5  11   0   12.20    4.60
  -5  11   0    5.40    3.70
  -5  11   0    5.40    5.30
  -6 -11   0   43.40    7.90
  -6 -11   0   40.20    8.90
  -6  11   0   30.40    7.00
   6  11   0   44.70   12.40
  -6  11   0   22.30    4.20
   6  11   0   29.60    4.90
   0 -12   0  304.57   30.30
   0  12   0  334.77   16.80
   0  12   0  318.47   17.50
   0  12   0  328.37   18.50
  -1 -12   0  129.79   10.40
   1 -12   0  131.89   17.50
   1 -12   0  132.19   10.50
  -1 -12   0  120.89   16.40
   1  12   0  120.69   11.50
   1  12   0  118.09   12.20
  -1  12   0  124.89   10.80
  -1  12   0  128.79    9.40
   1  12   0  146.29   11.70
  -1  12   0  127.89   12.20
  -2 -12   0  206.68   14.50
   2 -12   0  238.98   19.10
   2 -12   0  223.58   13.20
  -2 -12   0  211.58   18.40
  -2 -12   0  234.48   14.00
   2  12   0  214.88   14.30
  -2  12   0  224.98   13.70
  -2  12   0  225.28   21.50
   2  12   0  212.08   14.50
   2  12   0  202.58   14.10
   3 -12   0  291.27   15.90
   3 -12   0  330.77   23.00
  -3 -12   0  303.97   18.60
  -3 -12   0  286.67   16.60
  -3  12   0  303.07   18.40
   3  12   0  279.87   17.90
   3  12   0  297.87   16.30
   3  12   0  283.27   18.80
  -3  12   0  286.47   16.20
  -4 -12   0  319.17   24.10
  -4 -12   0  325.17   18.50
   4 -12   0  390.66   26.20
   4 -12   0  339.57   17.90
  -4  12   0  341.77   20.60
   4  12   0  344.87   20.30
  -4  12   0  312.17   18.00
   4  12   0  355.06   19.20
   5 -12   0  154.78   12.40
  -5 -12   0  136.99   14.50
  -5 -12   0  146.39   11.20
  -5  12   0  137.99   12.00
   5  12   0  160.58   15.10
   5  12   0  153.88   13.70
   0 -13   0    4.80    4.20
   0 -13   0    5.60    6.80
   0  13   0    8.50    4.40
   0  13   0    9.30    5.30
  -1 -13   0  101.29   16.70
  -1 -13   0  113.29   13.10
   1 -13   0  117.09   11.50
   1 -13   0  119.19   16.80
   1  13   0   98.39   19.30
  -1  13   0  134.99   13.90
  -1  13   0  116.09   12.10
   1  13   0  113.59   11.40
   1  13   0  122.09   15.70
  -2 -13   0    1.20   12.10
   2 -13   0    7.80   12.10
   2  13   0    9.00    4.20
  -2  13   0    1.00    5.70
   2  13   0    9.50    4.40
   2  13   0    9.70    4.80
  -2  13   0    1.10    4.00
  12   0  -1    1.70    3.10
  11   0  -1   -1.10    4.10
 -11   0   1    9.00    2.90
 -10   0   1    2.80    2.60
 -10   0   1    5.00    2.80
  10   0  -1    0.10    3.00
   9   0  -1   20.40    5.80
  -8   0   1    1.20    1.90
   8   0  -1    2.40    1.80
   8   0  -1   -1.60    1.90
   8   0  -1   -2.50    2.30
   8   0  -1   -0.10    1.80
  -8   0   1    3.00    2.10
  -8   0   1    1.30    1.90
   7   0  -1   -1.00    1.50
  -7   0   1    0.10    1.50
   6   0  -1    0.20    1.40
  -6   0   1    0.20    1.20
   6   0  -1    0.00    1.30
   6   0  -1   -2.20    1.10
  -6   0   1    0.70    1.50
   5   0  -1   13.30    3.30
  -4   0   1    0.60    0.80
   4   0  -1   -0.90    0.70
   4   0  -1    0.70    1.00
  -4   0   1   -1.10    0.80
  -4   0   1    1.80    0.80
  -3   0   1   -0.50    0.70
   3   0  -1    0.30    0.60
  -3   0   1    0.40    0.70
   2   0  -1    8.10    0.80
  -2   0   1    9.90    0.80
  -2   0   1    9.60    0.90
  -2   0   1    7.30    1.00
  -2   0   1    6.70    1.10
   2   0  -1    6.20    0.80
   2   0  -1    8.40    0.80
   2   0  -1    8.20    1.20
   1   0   1   -4.00    0.40
   2   0   1   -1.30    0.60
   2   0   1    0.10    0.70
  -2   0  -1   -0.50    0.70
  -2   0  -1   -1.60    0.70
   2   0   1   -0.30    0.50
   2   0   1   -1.90    0.60
  -2   0  -1   -0.90    0.60
  -3   0  -1   -3.40    1.00
  -3   0  -1   -4.80    0.80
   3   0   1   -4.80    0.90
   3   0   1   -4.20    0.80
   3   0   1   -4.00    0.70
  -3   0  -1   -5.10    0.90
  -4   0  -1   -0.30    1.20
  -4   0  -1   -2.10    1.00
  -5   0  -1    0.30    1.40
   5   0   1    2.00    1.50
  -5   0  -1   -0.40    1.50
   7   0   1   -0.40    1.70
   7   0   1    0.00    2.10
  -7   0  -1    1.00    2.10
  -7   0  -1    2.60    2.30
   7   0   1    2.00    1.80
   7   0   1    4.90    2.00
   8   0   1    4.30    2.60
  -8   0  -1    4.60    2.60
   8   0   1    5.00    2.40
  -8   0  -1    6.50    2.60
  -9   0  -1    3.10    3.20
  -9   0  -1    4.80    2.50
  -9   0  -1    8.00    2.80
   9   0   1    2.60    2.40
   9   0   1    0.90    2.50
   9   0   1    1.60    2.90
  -9   0  -1    2.80    4.10
  10   0   1    3.50    3.20
  10   0   1   -1.60    3.00
 -10   0  -1    6.80    4.80
 -11   0  -1   -3.20    3.50
  12  -1  -1  393.86   19.60
  12   1  -1  402.66   20.00
  12   1  -1  390.96   21.90
  11  -1  -1 1181.98   53.19
 -11  -1   1 1278.17   50.89
 -11   1   1 1162.58   52.29
  11   1  -1 1201.18   53.29
 -11   1   1 1197.88   50.59
  10  -1  -1  609.34   29.10
 -10  -1   1  614.64   29.20
  10  -1  -1  639.44   28.20
  10  -1  -1  597.24   28.70
 -10  -1   1  683.63   27.80
 -10   1   1  657.13   28.90
 -10   1   1  643.14   27.60
 -10   1   1  692.33   27.60
  10   1  -1  648.24   29.70
  10   1  -1  585.44   28.80
  10   1  -1  645.14   28.40
  10   1  -1  622.34   29.20
   9  -1  -1 1017.40   43.90
  -9  -1   1 1015.30   44.70
   9  -1  -1 1034.80   44.80
  -9  -1   1 1073.99   43.60
  -9  -1   1 1064.89   44.00
   9  -1  -1  971.50   44.20
   9  -1  -1  995.40   44.60
   9   1  -1 1006.60   44.60
  -9   1   1 1049.49   43.80
   9   1  -1  961.80   44.30
  -9   1   1 1053.49   44.50
  -9   1   1 1110.09   43.40
  -9   1   1 1068.09   43.40
   9   1  -1  979.10   46.30
   9   1  -1 1050.99   44.10
   8  -1  -1  315.87   15.00
  -8  -1   1  339.17   14.90
   8  -1  -1  334.57   15.70
  -8  -1   1  323.37   15.10
   8  -1  -1  322.27   15.60
   8  -1  -1  312.97   15.20
  -8  -1   1  328.87   16.00
  -8   1   1  335.37   14.80
   8   1  -1  332.97   15.70
  -8   1   1  337.57   14.70
  -8   1   1  315.37   15.00
   8   1  -1  320.57   15.10
  -8   1   1  328.47   15.60
   8   1  -1  317.57   16.20
   8   1  -1  302.27   15.40
  -7  -1   1  953.60   39.60
   7  -1  -1  907.51   40.00
   7  -1  -1  909.71   39.50
  -7  -1   1  921.41   39.80
  -7  -1   1  966.70   39.40
   7  -1  -1  942.01   40.10
  -7  -1   1  936.81   40.20
  -7   1   1  935.81   39.90
  -7   1   1  972.30   39.30
   7   1  -1  906.91   40.00
   7   1  -1  924.11   40.50
  -7   1   1  977.40   39.30
   7   1  -1  940.51   39.60
  -7   1   1  953.50   39.50
   7   1  -1  878.61   39.80
   6  -1  -1  345.97   15.80
   6  -1  -1  362.46   16.40
  -6  -1   1  369.46   15.80
  -6  -1   1  355.86   16.10
  -6  -1   1  369.76   17.00
   6  -1  -1  334.27   18.00
  -6  -1   1  361.96   16.60
   6  -1  -1  331.47   15.90
  -6   1   1  404.96   15.70
   6   1  -1  345.57   16.10
   6   1  -1  352.36   16.40
  -6   1   1  370.36   16.30
  -6   1   1  303.57   17.20
  -6   1   1  377.66   15.80
   6   1  -1  367.16   16.00
   6   1  -1  407.46   17.00
  -5  -1   1 8921.21  372.06
   5  -1  -1 9034.20  371.96
  -5   1   1 9179.78  371.56
  -4  -1   1  864.41   34.10
   4  -1  -1  837.62   34.50
  -4  -1   1  819.62   34.20
   4  -1  -1  789.82   34.40
   4  -1  -1  806.12   34.10
  -4  -1   1  785.72   34.60
  -4  -1   1  819.82   34.40
   4  -1  -1  826.52   34.20
  -4   1   1  830.42   34.10
   4   1  -1  788.52   34.70
   4   1  -1  841.02   34.20
  -4   1   1  873.21   34.00
   4   1  -1  794.02   34.30
  -4   1   1  783.32   34.30
   4   1  -1  797.02   34.40
  -4   1   1  830.52   34.10
  -1  -1   1 1075.69   42.00
  -1  -1   1  955.50   41.50
  -1  -1   1  944.31   41.40
   1  -1  -1 1026.20   41.50
  -1  -1   1  965.10   41.40
   1   1  -1 1102.59   41.50
   1   1  -1 1054.09   41.50
   1   1  -1  950.40   42.00
  -1   1   1  948.31   42.20
  -1   1   1  990.90   41.30
  -1  -1  -1  245.08   10.50
  -1  -1  -1  252.67   10.20
  -1  -1  -1  251.37   10.40
   1  -1   1  246.08   10.30
  -1  -1  -1  244.18   10.40
   1  -1   1  201.88   10.40
   1   1   1  250.87   10.40
   1   1   1  239.18   10.50
   1   1   1  240.68   11.00
  -1   1  -1  254.57   10.40
  -1   1  -1  206.38   10.30
  -2  -1  -1 2449.55  100.59
   2  -1   1 2487.05  100.39
  -2  -1  -1 2443.06  100.39
  -2  -1  -1 2449.05  100.39
  -2  -1  -1 2439.16  100.29
   2  -1   1 2394.86  100.39
   2   1   1 2433.66  100.49
   2   1   1 2428.96  100.29
  -2   1  -1 2472.95  100.39
   2   1   1 2480.95  100.39
   2   1   1 2365.66  100.59
  -2   1  -1 2391.26  100.29
  -2   1  -1 2441.46  100.49
  -3  -1  -1   34.40    3.20
  -3  -1  -1   28.70    2.30
  -3  -1  -1   33.50    2.70
   3  -1   1   28.80    2.50
  -3  -1  -1   29.30    2.60
   3  -1   1   32.10    2.50
  -3   1  -1   30.50    2.90
  -3   1  -1   32.50    2.70
  -3   1  -1   30.70    2.40
   3   1   1   31.30    2.30
   3   1   1   33.10    2.60
   4  -1   1  716.93   28.60
   4  -1   1  661.33   28.60
  -4  -1  -1  688.43   29.00
   4  -1   1  675.93   28.50
  -4  -1  -1  675.03   28.60
  -4  -1  -1  662.93   28.40
   4   1   1  656.63   28.70
   4   1   1  696.23   28.60
  -4   1  -1  676.53   28.60
  -4   1  -1  654.33   28.50
  -4   1  -1  685.43   28.80
   4   1   1  662.23   28.50
   4   1   1  668.23   29.10
   5  -1   1  451.55   19.60
  -5  -1  -1  435.36   20.20
   5  -1   1  445.16   19.70
  -5  -1  -1  438.16   19.50
  -5  -1  -1  456.85   20.20
   5  -1   1  470.05   19.70
  -5  -1  -1  463.45   19.70
   5   1   1  465.25   19.70
   5   1   1  446.46   19.60
  -5   1  -1  462.45   20.00
   5   1   1  440.06   19.80
  -5   1  -1  450.35   19.60
  -5   1  -1  414.56   20.00
   5   1   1  453.45   20.30
   6  -1   1 3796.82  161.28
  -6  -1  -1 4027.60  161.18
  -6  -1  -1 4012.50  161.68
   6  -1   1 3736.63  162.98
   6  -1   1 3855.11  161.18
  -6  -1  -1 3972.80  161.08
   6   1   1 3746.13  161.88
   6   1   1 3799.82  161.38
  -6   1  -1 3973.90  161.08
  -6   1  -1 3909.11  161.38
   6   1   1 3942.51  161.28
  -6   1  -1 4014.10  161.08
   6   1   1 3934.91  161.28
   7  -1   1  834.22   35.50
   7  -1   1  833.42   35.70
   7  -1   1  813.22   35.70
  -7  -1  -1  836.72   36.20
  -7  -1  -1  828.92   35.60
  -7  -1  -1  850.21   35.50
   7   1   1  836.42   35.60
   7   1   1  784.72   35.80
  -7   1  -1  826.62   35.40
  -7   1  -1  838.62   35.90
   7   1   1  812.42   35.60
   7   1   1  833.02   36.50
  -7   1  -1  834.12   35.40
   8  -1   1 1523.95   64.99
  -8  -1  -1 1534.65   64.79
   8  -1   1 1469.85   64.99
  -8  -1  -1 1616.94   64.69
   8  -1   1 1573.64   64.79
  -8  -1  -1 1520.75   65.49
  -8   1  -1 1598.64   64.59
  -8   1  -1 1562.14   65.19
   8   1   1 1451.55   65.09
   8   1   1 1524.35   64.89
   8   1   1 1582.04   64.89
  -8   1  -1 1537.75   64.59
   8   1   1 1490.15   66.09
  -9  -1  -1  294.57   14.20
   9  -1   1  255.27   14.30
   9  -1   1  261.67   14.20
  -9  -1  -1  256.77   15.50
   9  -1   1  280.47   14.00
   9   1   1  277.17   14.10
  -9   1  -1  269.37   13.30
   9   1   1  265.17   14.20
   9   1   1  264.77   15.40
   9   1   1  248.28   14.40
  -9   1  -1  290.97   13.90
  -9   1  -1  276.67   15.10
  10  -1   1  662.73   30.20
  10  -1   1  631.94   28.30
 -10  -1  -1  655.33   27.80
 -10   1  -1  606.64   29.10
 -10   1  -1  580.24   28.20
  10   1   1  574.14   28.30
 -10   1  -1  625.04   27.00
  10   1   1  607.54   28.80
  10   1   1  610.64   33.10
 -11  -1  -1  104.59    9.30
  11  -1   1   83.39    9.60
  11   1   1   78.59    9.70
 -11   1  -1   95.69    8.80
  12  -2  -1   -0.20    3.20
  12   2  -1   12.60    4.20
 -11  -2   1   23.20    3.30
  11   2  -1   14.40    3.40
 -11   2   1   29.50    6.60
  10  -2  -1   -2.30    2.20
  10  -2  -1   -1.40    2.90
 -10  -2   1   -1.00    3.00
  10   2  -1   -4.40    3.10
  10   2  -1   -2.40    2.50
 -10   2   1    2.80    2.60
 -10   2   1   -2.60    2.70
  10   2  -1    0.90    2.60
 -10   2   1   -4.00    2.90
  -9  -2   1  124.89    8.70
  -9  -2   1  121.79    9.60
  -9  -2   1  121.29    8.00
   9  -2  -1  121.29    7.80
   9  -2  -1  111.29    8.10
   9  -2  -1  122.49    8.80
   9   2  -1  121.79   10.70
  -9   2   1  128.09    8.20
   9   2  -1  121.99    9.00
  -9   2   1  129.99    8.70
   9   2  -1  105.49    8.40
  -9   2   1  132.19    7.50
  -9   2   1  113.59    8.20
   9   2  -1  119.39    8.30
  -8  -2   1   73.89    6.40
  -8  -2   1   77.49    6.40
  -8  -2   1   77.79    7.40
   8  -2  -1   73.99    6.40
  -8  -2   1   72.69    5.90
   8  -2  -1   75.79    6.40
   8  -2  -1   76.39    5.60
   8  -2  -1   74.79    6.00
  -8   2   1   77.99    5.60
   8   2  -1   71.69    7.50
  -8   2   1   70.19    6.30
  -8   2   1   88.89    9.60
   8   2  -1   79.39    6.50
   8   2  -1   65.49    6.20
   8   2  -1   71.59    6.10
  -8   2   1   79.39    5.90
  -7  -2   1   11.50    2.20
   7  -2  -1   14.30    2.20
   7  -2  -1    7.50    1.80
   7  -2  -1    8.40    2.50
  -7   2   1    6.60    2.00
  -7   2   1   11.30    2.40
   7   2  -1   11.20    2.00
  -7   2   1    6.10    1.80
   7   2  -1    9.80    2.20
   7   2  -1   12.70    2.20
   6  -2  -1    3.30    1.30
  -6  -2   1    3.40    1.80
  -6  -2   1    2.40    1.60
   6  -2  -1    2.00    1.40
  -6  -2   1    1.90    1.60
  -6  -2   1    0.00    1.50
   6   2  -1    2.90    1.60
  -6   2   1    2.20    1.90
   6   2  -1   -0.40    1.50
  -5  -2   1   27.60    3.20
   5  -2  -1   34.90    3.60
  -5  -2   1   32.30    4.10
  -5  -2   1   30.10    3.50
   5  -2  -1   31.20    3.00
   5  -2  -1   29.30    3.20
   5  -2  -1   34.60    3.30
  -5  -2   1   22.00    3.50
  -5   2   1   36.40    3.50
   5   2  -1   23.20    3.40
   5   2  -1   35.70    4.40
  -5   2   1   28.70    3.70
   5   2  -1   23.80    3.40
  -5   2   1   33.30    2.90
  -5   2   1   28.50    2.90
  -4  -2   1   79.89    4.20
   4  -2  -1   58.89    4.20
  -4  -2   1   78.49    4.40
  -4  -2   1   74.69    4.30
   4  -2  -1   76.59    4.00
   4  -2  -1   76.79    4.10
  -4   2   1   76.59    3.90
   4   2  -1   72.99    4.40
   4   2  -1   73.59    4.40
   4   2  -1   76.89    4.40
  -4   2   1   80.69    3.90
  -4   2   1   61.49    4.50
   3  -2  -1  151.68    6.70
  -3  -2   1  149.39    6.90
   3  -2  -1  139.19    6.80
   3  -2  -1  140.99    6.60
   3  -2  -1  142.19    8.20
  -3  -2   1  151.08    6.80
  -3  -2   1  142.69    7.30
  -3  -2   1  148.69    6.80
  -3   2   1  143.89    6.60
   3   2  -1  143.09    6.90
  -3   2   1  136.39    6.50
   3   2  -1  142.09    6.90
  -3   2   1  144.79    6.60
   3   2  -1  138.39    7.40
   3   2  -1  143.49    6.90
  -3   2   1  138.89    6.90
  -2  -2   1 3865.41  158.38
  -2   2   1 3786.72  158.38
   2   2  -1 3891.01  158.38
   1  -2  -1    2.40    0.60
  -1  -2   1    2.00    0.50
  -1  -2   1    0.50    0.50
  -1  -2   1    1.30    0.50
   1   2  -1    1.20    0.50
  -1   2   1    0.80    0.40
   1   2  -1    1.70    0.80
   1   2  -1    1.10    0.50
  -1   2   1    1.20    0.80
  -1  -2  -1 1442.06   58.39
  -1  -2  -1 1462.35   58.49
   1  -2   1 1284.47   58.99
  -1  -2  -1 1434.76   58.59
  -1  -2  -1 1438.26   59.39
   1  -2   1 1421.26   58.39
  -1  -2  -1 1422.46   58.29
  -1   2  -1 1461.25   58.39
   1   2   1 1359.76   58.29
   1   2   1 1372.56   58.39
   1   2   1 1363.16   58.59
  -1   2  -1 1377.46   59.09
  -1   2  -1 1411.96   58.39
   1   2   1 1355.56   59.19
  -2  -2  -1 2847.11  114.19
  -2  -2  -1 2842.52  114.19
   2  -2   1 2656.43  115.09
   2  -2   1 2691.53  114.09
  -2  -2  -1 2826.82  114.39
  -2  -2  -1 2842.72  113.99
  -2  -2  -1 2750.82  113.89
   2  -2   1 2742.43  114.19
   2   2   1 2674.83  114.39
  -2   2  -1 2785.32  114.09
  -2   2  -1 2859.51  114.19
   2   2   1 2788.62  114.19
   2   2   1 2673.83  115.39
   2   2   1 2792.12  114.29
  -3  -2  -1   84.79    4.80
  -3  -2  -1   91.49    5.30
   3  -2   1   76.19    4.70
  -3  -2  -1   92.99    4.80
   3  -2   1   89.39    4.70
  -3  -2  -1   96.49    4.60
   3   2   1   85.99    4.80
   3   2   1   87.59    4.40
   3   2   1   92.19    5.30
  -3   2  -1   89.09    4.80
  -3   2  -1   77.39    4.50
  -3   2  -1   82.79    4.80
   3   2   1   92.59    4.90
  -4  -2  -1  154.78    7.90
  -4  -2  -1  158.28    7.80
  -4  -2  -1  145.19    7.20
  -4  -2  -1  124.69    7.00
   4  -2   1  131.49    7.00
   4  -2   1  131.59    7.20
  -4   2  -1  129.69    7.20
   4   2   1  144.49    6.90
   4   2   1  145.69    7.90
  -4   2  -1  129.89    6.90
   4   2   1  149.19    7.30
   4   2   1  145.19    7.30
  -4   2  -1  148.79    7.40
  -5  -2  -1    0.10    2.00
   5  -2   1    4.70    1.30
   5  -2   1    1.80    1.40
  -5  -2  -1    2.90    1.70
  -5   2  -1   -1.00    1.70
  -5   2  -1    2.80    1.60
   5   2   1    1.70    1.60
   5   2   1    0.00    1.30
   5   2   1    4.10    1.80
  -6  -2  -1   95.89    6.30
   6  -2   1  112.09    6.70
  -6  -2  -1   78.59    6.90
   6  -2   1  103.39    6.40
  -6  -2  -1   89.59    6.80
   6   2   1   81.19    6.50
  -6   2  -1  100.99    6.60
  -6   2  -1   93.39    6.40
   7  -2   1   -1.70    2.10
   7  -2   1   -1.30    1.70
  -7  -2  -1   -2.00    2.20
   7   2   1    3.30    2.30
  -7   2  -1    0.50    2.10
  -8  -2  -1    1.40    2.80
   8  -2   1    0.90    2.20
  -8  -2  -1    1.20    2.60
   8  -2   1   -2.40    2.20
   8  -2   1   -0.10    2.50
  -8  -2  -1    2.00    2.60
  -8   2  -1   -0.20    2.70
  -8   2  -1    1.10    2.60
   8   2   1    1.10    2.20
   8   2   1    0.10    2.20
   8   2   1    3.10    2.50
  -8   2  -1   -2.90    2.40
  -9  -2  -1  258.57   18.70
   9  -2   1  279.37   14.90
   9  -2   1  300.77   14.60
  -9  -2  -1  262.77   16.30
   9  -2   1  269.77   14.90
  -9   2  -1  288.27   15.50
  -9   2  -1  315.47   14.50
   9   2   1  282.67   14.90
  -9   2  -1  296.67   14.20
   9   2   1  296.87   16.50
   9   2   1  288.17   14.80
   9   2   1  266.07   15.50
  10  -2   1   30.30    5.50
 -10  -2  -1   42.10    8.00
 -10   2  -1   49.40    7.30
  10   2   1   44.70    8.20
 -10   2  -1   36.00    7.70
  10   2   1   54.09    9.60
 -11  -2  -1    4.60    3.80
  11   2   1    3.70    3.70
 -11   2  -1    5.20    4.00
 -11   2  -1    6.30    4.30
  11  -3  -1   96.99    9.80
 -11  -3   1  127.69    9.40
  11  -3  -1  113.39   17.90
  11   3  -1  123.89    9.70
 -11   3   1  106.69    9.40
 -11   3   1  140.39   10.20
 -10  -3   1  368.26   17.80
 -10  -3   1  345.47   17.30
  10  -3  -1  371.06   17.30
  10  -3  -1  345.07   18.00
 -10   3   1  366.96   17.90
  10   3  -1  358.96   19.50
 -10   3   1  378.66   17.60
  10   3  -1  365.36   18.00
  10   3  -1  365.96   19.90
  -9  -3   1  561.34   27.70
  -9  -3   1  629.64   26.80
   9  -3  -1  560.14   26.70
  -9  -3   1  611.44   26.80
  -9  -3   1  622.94   26.30
   9  -3  -1  601.64   26.40
   9  -3  -1  539.65   27.10
   9   3  -1  602.14   27.30
   9   3  -1  587.14   28.40
   9   3  -1  606.44   26.90
  -9   3   1  651.23   25.80
  -9   3   1  627.74   26.60
  -9   3   1  620.14   26.80
  -9   3   1  599.24   26.30
   9   3  -1  546.65   27.20
  -8  -3   1    6.70    2.40
   8  -3  -1    3.40    1.80
  -8  -3   1    0.00    2.30
  -8  -3   1    6.80    2.20
   8  -3  -1    4.70    2.10
  -8   3   1    3.20    2.80
   8   3  -1   -0.50    3.20
   8   3  -1    0.70    3.40
   8   3  -1   -0.40    2.40
   8   3  -1    3.00    2.10
  -8   3   1    5.00    2.00
  -7  -3   1 2478.05  103.79
  -7  -3   1 2510.45  102.79
   7  -3  -1 2339.47  103.29
  -7  -3   1 2514.85  103.09
   7  -3  -1 2396.76  102.79
  -7  -3   1 2589.24  103.09
   7  -3  -1 2447.46  103.09
  -7   3   1 2470.65  102.79
   7   3  -1 2393.76  103.39
   7   3  -1 2498.85  103.39
   7   3  -1 2406.66  104.09
  -7   3   1 2569.84  102.49
   7   3  -1 2552.54  103.19
  -7   3   1 2455.05  102.69
  -7   3   1 2581.64  102.99
   6  -3  -1 4250.07  182.88
  -6  -3   1 4522.25  182.98
  -6  -3   1 4387.46  183.78
   6  -3  -1 4374.56  186.28
   6  -3  -1 4407.36  183.08
   6  -3  -1 4307.67  183.38
  -6  -3   1 4619.04  183.18
  -6  -3   1 4464.15  183.18
   6   3  -1 4286.87  183.98
   6   3  -1 4485.25  183.28
  -6   3   1 4607.94  182.68
  -6   3   1 4453.85  182.88
   6   3  -1 4375.66  183.48
   6   3  -1 4461.95  183.38
  -6   3   1 4408.96  182.78
  -6   3   1 4612.04  183.08
  -5  -3   1 4623.74  184.28
   5  -3  -1 4344.07  184.18
   5  -3  -1 4401.16  184.28
  -5  -3   1 4359.16  185.08
  -5  -3   1 4690.83  184.58
   5  -3  -1 4357.46  186.98
  -5  -3   1 4482.05  184.48
   5   3  -1 4460.75  184.58
  -5   3   1 4651.93  184.08
  -5   3   1 4465.85  184.08
   5   3  -1 4374.76  185.18
   5   3  -1 4541.95  184.48
  -5   3   1 4426.86  184.08
   5   3  -1 4372.96  184.58
  -5   3   1 4543.35  184.38
   4  -3  -1 1126.49   47.70
  -4  -3   1 1154.48   48.50
  -4  -3   1 1188.78   48.00
  -4  -3   1 1167.28   47.90
  -4  -3   1 1192.98   47.90
   4  -3  -1 1114.69   49.90
   4  -3  -1 1117.89   47.80
  -4   3   1 1126.79   48.00
  -4   3   1 1165.18   47.60
  -4   3   1 1108.29   47.50
   4   3  -1 1212.78   48.10
  -4   3   1 1145.89   47.70
   4   3  -1 1127.69   48.60
   4   3  -1 1130.99   50.09
   4   3  -1 1131.29   48.10
  -3  -3   1   70.09    3.80
   3  -3  -1   74.99    3.70
  -3  -3   1   70.29    3.80
  -3  -3   1   56.49    4.40
   3  -3  -1   66.39    5.30
  -3  -3   1   67.09    3.90
  -3   3   1   71.59    3.50
   3   3  -1   72.69    4.00
   3   3  -1   66.69    3.90
   3   3  -1   57.99    5.20
  -3   3   1   60.19    4.20
   3   3  -1   59.89    4.70
   2  -3  -1  193.88    8.80
   2  -3  -1  184.48   10.00
  -2  -3   1  203.38    9.40
  -2  -3   1  210.58   10.20
  -2  -3   1  201.58    8.90
   2  -3  -1  190.08    8.80
  -2  -3   1  224.98    9.10
   2   3  -1  197.48    9.00
  -2   3   1  204.98    8.80
  -2   3   1  205.48   10.20
   2   3  -1  196.08    9.40
  -2   3   1  189.48    9.10
   2   3  -1  181.58   10.00
   2   3  -1  198.78    9.00
   1  -3  -1  142.79    7.00
  -1  -3   1  155.88    7.90
  -1  -3   1  149.09    7.20
  -1  -3   1  164.08    7.00
   1  -3  -1  157.68    6.70
  -1  -3   1  164.88    7.00
  -1  -3   1  149.99    7.00
  -1   3   1  145.69    6.70
   1   3  -1  130.99    7.80
   1   3  -1  146.79    7.20
  -1   3   1  155.08    7.20
  -1   3   1  165.08    6.90
   0  -3  -1 2480.75   98.79
   0  -3  -1 2533.95   98.79
   0  -3   1 2451.65   98.79
   0  -3   1 2120.79   99.59
   0  -3  -1 2498.15   98.79
   0  -3  -1 2452.25   98.79
   0  -3  -1 2206.98   99.69
   0  -3   1 2453.35   98.79
   0   3  -1 2553.64   98.79
   0   3   1 2411.16   98.79
   0   3  -1 2278.17   99.69
   0   3  -1 2475.65   98.79
   0   3   1 2431.16   98.79
   0   3   1 2128.99   99.69
   0   3   1 2339.87   98.69
   0   3  -1 2445.56   98.79
  -1  -3  -1 3033.30  117.69
   1  -3   1 2596.64  118.39
   1  -3   1 2814.32  117.59
  -1  -3  -1 2822.32  118.79
   1  -3   1 2882.21  117.59
  -1  -3  -1 2924.51  117.79
  -1  -3  -1 2917.51  117.49
  -1   3  -1 2923.21  117.59
   1   3   1 2812.42  117.49
   1   3   1 2640.34  118.59
   1   3   1 2953.80  117.69
   1   3   1 2774.52  117.79
  -1   3  -1 2855.11  118.59
  -1   3  -1 2941.71  117.59
   1   3   1 2918.61  117.69
  -2  -3  -1 7017.70  288.47
  -4  -3  -1 6060.99  239.58
  -4  -3  -1 5959.50  239.58
   4  -3   1 5631.44  239.38
   4  -3   1 5702.13  241.68
  -4  -3  -1 5775.42  239.38
   4  -3   1 5766.42  239.58
  -4  -3  -1 5988.80  240.08
   4   3   1 5624.34  240.08
   4   3   1 5761.72  239.78
   4   3   1 5525.95  241.78
  -4   3  -1 5934.01  239.38
  -4   3  -1 5998.40  239.48
  -4   3  -1 5827.02  239.38
   4   3   1 5895.11  239.68
   5  -3   1 3332.57  139.49
  -5  -3  -1 3350.56  139.39
  -5  -3  -1 3437.16  140.19
  -5  -3  -1 3402.26  139.69
  -5  -3  -1 3407.46  139.59
  -5   3  -1 3344.37  139.39
   5   3   1 3295.67  139.89
  -5   3  -1 3489.35  139.49
   5   3   1 3391.16  144.39
   5   3   1 3263.87  140.39
   5   3   1 3371.96  139.69
  -5   3  -1 3438.46  139.49
  -6  -3  -1 3890.91  157.88
   6  -3   1 3745.93  157.78
   6  -3   1 3702.83  157.98
  -6  -3  -1 3887.31  158.58
   6  -3   1 3798.32  157.98
  -6  -3  -1 3841.42  157.78
  -6  -3  -1 3817.72  157.68
   6   3   1 3861.01  157.98
  -6   3  -1 3952.20  157.78
   6   3   1 3714.13  158.18
   6   3   1 3683.73  159.58
   6   3   1 3726.63  158.78
  -6   3  -1 3874.51  157.68
  -6   3  -1 3948.30  157.68
   7  -3   1  722.43   32.90
   7  -3   1  763.62   32.80
  -7  -3  -1  816.02   32.80
  -7  -3  -1  744.83   32.90
  -7  -3  -1  752.62   32.50
  -7  -3  -1  760.22   33.70
   7  -3   1  762.02   33.00
   7   3   1  716.63   33.20
   7   3   1  760.92   34.10
  -7   3  -1  754.02   33.90
  -7   3  -1  799.22   32.60
   7   3   1  771.72   32.80
   7   3   1  739.83   33.40
  -7   3  -1  738.83   32.50
   8  -3   1   73.59    6.80
  -8  -3  -1   78.29    7.50
   8  -3   1   69.39    7.70
   8  -3   1   82.89    7.30
  -8  -3  -1   73.89    8.80
  -8  -3  -1   72.99    6.80
  -8  -3  -1   85.89    7.20
   8   3   1   80.49    7.20
  -8   3  -1   71.79    6.90
  -8   3  -1   75.99    7.60
  -8   3  -1   78.19    8.00
   8   3   1   90.19    9.00
   8   3   1   75.49    7.60
  -8   3  -1   82.99    7.30
   8   3   1   81.89    6.90
  -9  -3  -1   27.00    3.70
   9  -3   1   25.60    3.60
   9  -3   1   26.30    4.10
   9  -3   1   21.40    3.20
   9   3   1   39.90    8.80
   9   3   1   18.40    3.40
  -9   3  -1   25.40    3.80
  -9   3  -1   34.60    7.90
   9   3   1   23.70    3.60
  10  -3   1  280.07   16.40
 -10  -3  -1  276.07   15.20
  10   3   1  288.67   16.30
  10   3   1  294.67   20.90
 -10   3  -1  275.77   15.50
 -10   3  -1  288.27   16.50
 -10   3  -1  291.87   16.20
 -11  -3  -1  287.27   15.90
  11  -3   1  322.07   27.50
  11  -3   1  309.37   17.80
  11   3   1  250.97   19.00
 -11   3  -1  282.87   15.80
  11   3   1  311.97   22.20
  11  -4  -1  130.39   10.00
 -11  -4   1  153.08   10.00
  11  -4  -1  141.39   19.30
  11   4  -1  140.49   11.10
  11   4  -1  170.08   17.40
 -11   4   1  146.09   11.00
  10  -4  -1   38.40    7.50
 -10  -4   1   32.80    7.40
  10  -4  -1   36.70    6.30
 -10  -4   1   24.40    3.70
  10  -4  -1   42.80   13.80
 -10   4   1   22.70    6.90
  10   4  -1   26.90    3.80
  -9  -4   1  580.04   25.60
   9  -4  -1  497.05   26.00
   9  -4  -1  587.14   25.30
   9  -4  -1  614.14   31.90
   9  -4  -1  545.05   25.70
  -9  -4   1  648.84   28.80
  -9  -4   1  548.05   27.00
  -9  -4   1  590.44   25.20
  -9   4   1  509.75   25.90
   9   4  -1  563.64   27.50
  -9   4   1  603.84   25.80
  -9   4   1  566.44   25.10
   9   4  -1  525.65   26.40
   9   4  -1  584.94   26.00
   8  -4  -1  292.47   16.30
  -8  -4   1  339.27   16.20
   8  -4  -1  339.37   16.10
  -8  -4   1  357.26   16.20
  -8  -4   1  324.27   17.20
   8  -4  -1  308.07   16.30
   8  -4  -1  350.16   21.20
  -8  -4   1  349.87   15.80
  -8   4   1  345.67   16.50
  -8   4   1  324.87   15.70
   8   4  -1  338.57   18.00
   8   4  -1  313.57   16.60
   8   4  -1  344.77   16.40
   8   4  -1  334.87   21.70
  -8   4   1  366.06   15.30
  -8   4   1  350.96   15.50
   7  -4  -1   13.30    2.10
   7  -4  -1   12.20    2.50
  -7  -4   1   12.20    2.60
   7  -4  -1   13.60    4.70
  -7  -4   1   13.20    2.30
   7  -4  -1   21.10    4.60
  -7   4   1   16.20    4.30
  -7   4   1   18.20    4.20
  -7   4   1   21.10    4.20
   7   4  -1   12.60    2.40
   7   4  -1   14.70    3.00
  -7   4   1    8.40    3.20
   6  -4  -1   21.60    3.80
  -6  -4   1   27.30    4.50
  -6  -4   1   29.70    4.60
  -6  -4   1   21.20    4.50
   6   4  -1   25.10    7.80
  -6   4   1   21.20    3.70
  -6   4   1   21.30    3.80
   6   4  -1   22.60    4.80
  -5  -4   1  570.84   25.00
   5  -4  -1  548.95   27.00
   5  -4  -1  545.25   24.10
  -5  -4   1  564.84   24.20
   5  -4  -1  564.04   24.00
  -5  -4   1  592.74   24.20
  -5  -4   1  571.94   24.30
  -5   4   1  544.85   24.50
  -5   4   1  566.34   23.90
   5   4  -1  546.75   27.30
   5   4  -1  563.54   25.30
   5   4  -1  566.34   24.50
  -5   4   1  539.95   24.50
  -4  -4   1  282.77   12.70
  -4  -4   1  294.47   12.70
  -4  -4   1  288.97   12.70
   4  -4  -1  267.67   14.80
  -4  -4   1  287.77   13.40
   4  -4  -1  268.77   12.50
   4  -4  -1  279.77   12.40
  -4   4   1  299.67   12.40
   4   4  -1  285.67   12.90
  -4   4   1  257.07   13.00
   4   4  -1  265.27   15.00
   4   4  -1  280.07   12.90
   4   4  -1  278.57   13.60
  -3  -4   1   23.70    2.80
  -3  -4   1   21.20    2.90
   3  -4  -1   27.00    2.40
  -3  -4   1   17.90    3.60
   3  -4  -1   23.60    2.60
  -3  -4   1   25.10    3.00
   3  -4  -1   22.90    4.10
   3   4  -1   21.10    4.30
   3   4  -1   20.10    2.90
  -3   4   1   25.30    4.50
  -3   4   1   26.70    2.40
   3   4  -1   29.30    2.30
   3   4  -1   16.30    3.20
   2  -4  -1 1232.58   59.69
  -2  -4   1 1489.25   58.79
   2  -4  -1 1410.16   58.29
  -2  -4   1 1503.25   58.49
  -2  -4   1 1451.45   58.39
   2  -4  -1 1424.56   58.29
  -2  -4   1 1396.66   59.89
  -2   4   1 1396.26   58.59
   2   4  -1 1402.66   58.49
   2   4  -1 1414.96   58.89
   2   4  -1 1425.66   58.49
  -2   4   1 1398.66   59.99
   2   4  -1 1279.57   59.69
  -2   4   1 1447.36   58.29
  -1  -4   1  237.88   11.80
   1  -4  -1  223.28   10.30
  -1  -4   1  248.78   10.80
   1  -4  -1  247.58   10.20
  -1  -4   1  253.37   10.60
   1  -4  -1  212.68   11.80
  -1  -4   1  240.18   10.50
   1   4  -1  201.58   11.70
   1   4  -1  228.78   10.80
  -1   4   1  232.08   10.30
  -1   4   1  255.17   10.40
  -1   4   1  231.18   10.40
  -1   4   1  248.68   12.00
  -1   4   1  229.08   10.70
   1   4  -1  240.28   10.60
   0  -4   1 1229.68   54.19
   0  -4  -1 1305.27   54.19
   0  -4   1 1147.79   55.29
   0  -4  -1 1230.68   55.49
   0  -4   1 1360.16   54.29
   0  -4  -1 1319.07   54.29
   0  -4  -1 1369.36   54.29
   0  -4  -1 1390.76   54.19
   0   4  -1 1344.57   54.29
   0   4   1 1299.77   54.29
   0   4   1 1352.46   54.29
   0   4  -1 1272.87   55.59
   0   4  -1 1389.16   54.29
   0   4   1 1235.28   55.59
   0   4  -1 1362.66   54.29
   0   4   1 1257.17   54.19
  -1  -4  -1  218.28   11.00
   1  -4   1  200.38    9.20
   1  -4   1  202.18    9.30
  -1  -4  -1  208.88    9.30
   1  -4   1  188.88   10.50
  -1  -4  -1  206.48    9.60
  -1  -4  -1  178.68    9.20
  -1   4  -1  202.18    9.40
   1   4   1  205.98    9.20
   1   4   1  185.98   10.60
  -1   4  -1  221.08    9.30
   1   4   1  196.38    9.50
   1   4   1  207.98    9.30
  -1   4  -1  207.28   10.80
   1   4   1  199.88    9.40
  -1   4  -1  216.38    9.20
   2  -4   1  150.08    6.90
  -2  -4  -1  123.49    6.70
  -2  -4  -1  146.19    7.60
  -2  -4  -1  145.29    7.20
  -2  -4  -1  156.58    9.10
  -2  -4  -1  147.29    7.30
   2  -4   1  125.19    8.40
   2  -4   1  144.39    7.00
  -2   4  -1  149.39    6.90
   2   4   1  145.89    6.80
   2   4   1  138.09    7.20
   2   4   1  139.49    7.10
  -2   4  -1  148.89    7.10
  -2   4  -1  143.39    8.70
   2   4   1  138.89    7.60
   2   4   1  138.49    8.80
  -3  -4  -1 3079.89  123.59
  -3  -4  -1 2992.00  122.99
   3  -4   1 2792.42  124.79
  -3  -4  -1 3088.99  123.19
  -3  -4  -1 2938.11  122.69
   3  -4   1 2954.40  123.09
  -3  -4  -1 3086.39  123.29
   3  -4   1 2932.51  123.19
   3   4   1 2941.41  125.29
   3   4   1 2894.01  123.69
  -3   4  -1 3032.20  122.99
   3   4   1 3010.70  123.29
  -3   4  -1 3023.00  123.09
   3   4   1 2957.40  123.29
   4  -4   1  476.95   20.20
  -4  -4  -1  433.36   23.20
  -4  -4  -1  489.95   20.20
  -4  -4  -1  511.75   20.50
  -4  -4  -1  471.75   21.40
   4  -4   1  468.25   20.40
   4  -4   1  468.15   22.70
   4   4   1  407.26   21.30
   4   4   1  475.45   21.20
  -4   4  -1  476.05   20.10
  -4   4  -1  432.36   20.70
   4   4   1  399.26   24.70
   4   4   1  484.25   20.60
  -4   4  -1  497.65   20.30
  -5  -4  -1    0.80    2.00
  -5  -4  -1    2.70    1.50
  -5  -4  -1   -1.40    1.90
   5  -4   1    0.40    1.90
   5  -4   1   -1.00    3.00
  -5  -4  -1    2.40    2.10
   5  -4   1   -0.40    1.50
   5   4   1    2.30    3.50
   5   4   1   -0.50    1.90
  -5   4  -1    1.40    1.50
  -5   4  -1    3.50    2.10
   6  -4   1  351.36   16.90
  -6  -4  -1  361.66   16.50
   6  -4   1  362.26   20.70
   6  -4   1  363.96   16.70
  -6  -4  -1  375.66   16.90
  -6  -4  -1  380.06   18.00
  -6  -4  -1  346.27   16.90
  -6   4  -1  371.46   16.70
   6   4   1  364.46   21.10
  -6   4  -1  354.96   16.50
  -6   4  -1  375.26   16.70
   6   4   1  377.06   18.30
   6   4   1  344.07   17.30
   6   4   1  364.56   17.00
  -7  -4  -1  165.48    9.30
   7  -4   1  151.48    9.10
   7  -4   1  155.28    9.30
  -7  -4  -1  169.58   10.70
   7  -4   1  137.39   20.10
  -7  -4  -1  124.69    9.40
  -7  -4  -1  150.08    8.90
   7  -4   1  145.39    9.00
  -7   4  -1  167.08    9.30
   7   4   1  134.59   13.90
  -7   4  -1  149.69    8.80
  -7   4  -1  154.18    9.10
   7   4   1  139.89    9.90
   7   4   1  136.39    9.60
   7   4   1  174.38   11.60
   8  -4   1   40.00    6.60
  -8  -4  -1   46.30    8.50
  -8  -4  -1   52.09    7.10
  -8  -4  -1   39.20    6.10
   8  -4   1   46.70    6.50
   8  -4   1   49.70   11.90
   8  -4   1   44.50    6.10
  -8   4  -1   39.00    7.60
   8   4   1   61.19    8.90
   8   4   1   42.80    7.20
  -8   4  -1   40.60    7.40
   8   4   1   53.09    6.80
  -8   4  -1   47.70    6.30
  -8   4  -1   51.89    6.60
  -9  -4  -1   -2.90    2.60
   9  -4   1    0.50    2.60
  -9  -4  -1   -0.50    3.10
   9  -4   1    1.00    3.10
   9  -4   1   -0.80    5.90
  -9   4  -1    1.70    3.00
   9   4   1   -1.10    2.70
  -9   4  -1   -0.80    4.70
   9   4   1    3.20    3.10
  -9   4  -1    0.50    2.90
  10  -4   1   92.59   16.60
  10  -4   1   87.19    8.90
 -10  -4  -1   86.89    9.10
 -10   4  -1  102.89   10.20
 -10   4  -1   88.19    9.80
  10   4   1  109.39   12.40
  10   4   1   76.99    9.60
 -10   4  -1   82.19    9.10
  11  -5  -1  364.66   19.40
  11  -5  -1  426.06   30.20
 -11  -5   1  398.46   20.10
 -11  -5   1  394.16   19.20
  11   5  -1  380.26   20.80
 -11   5   1  412.06   20.40
  11   5  -1  427.36   23.40
 -10  -5   1  771.92   34.90
  10  -5  -1  765.42   34.90
 -10  -5   1  763.62   35.20
  10  -5  -1  856.91   46.20
 -10   5   1  795.12   35.60
  10   5  -1  868.01   43.50
  10   5  -1  782.62   37.80
   9  -5  -1  130.89    8.30
   9  -5  -1  135.19   15.00
  -9  -5   1  117.89   12.10
  -9  -5   1  123.59    9.00
   9  -5  -1  110.79    8.90
  -9   5   1  119.29   10.10
   9   5  -1  115.79    9.10
   9   5  -1  136.69   11.60
  -9   5   1  123.69    8.30
  -8  -5   1  447.76   21.10
  -8  -5   1  446.26   19.50
   8  -5  -1  444.66   19.40
   8  -5  -1  439.76   25.00
  -8  -5   1  419.66   19.80
  -8  -5   1  410.46   21.00
   8  -5  -1  405.26   19.70
  -8   5   1  430.26   20.40
  -8   5   1  422.76   19.10
   8   5  -1  413.86   25.80
   8   5  -1  415.16   20.10
   8   5  -1  406.26   20.40
  -8   5   1  425.96   18.90
   8   5  -1  430.26   21.70
   7  -5  -1  232.28   22.90
   7  -5  -1  230.08   11.90
  -7  -5   1  226.58   11.80
  -7  -5   1  222.68   13.00
  -7  -5   1  245.48   11.70
   7  -5  -1  242.98   11.40
  -7  -5   1  242.18   11.80
   7   5  -1  222.38   12.30
   7   5  -1  220.98   16.50
  -7   5   1  220.98   12.70
  -7   5   1  238.68   11.20
   6  -5  -1 2187.18   95.19
  -6  -5   1 2355.06   95.29
  -6  -5   1 2287.57   95.19
   6  -5  -1 2255.87   98.69
   6  -5  -1 2291.97   94.99
  -6  -5   1 2280.87   96.09
  -6  -5   1 2367.86   95.19
  -6   5   1 2397.56   95.49
  -6   5   1 2329.07   94.89
   6   5  -1 2259.17   95.49
   6   5  -1 2268.37   99.19
   6   5  -1 2255.67   96.39
   6   5  -1 2231.28   95.69
  -5  -5   1 3335.07  133.09
  -5  -5   1 3275.77  132.99
   5  -5  -1 3033.60  135.69
   5  -5  -1 3052.49  133.19
  -5  -5   1 3164.48  133.09
   5  -5  -1 3146.49  132.79
  -5  -5   1 3278.47  133.79
   5   5  -1 3190.28  136.29
  -5   5   1 3351.06  132.79
   5   5  -1 3210.18  133.99
  -5   5   1 3324.27  133.29
   5   5  -1 3221.08  133.29
  -4  -5   1    6.20    1.70
  -4  -5   1    6.00    1.90
  -4  -5   1    6.90    2.10
   4  -5  -1    6.30    2.80
   4  -5  -1    9.80    1.70
  -4   5   1    6.60    2.30
   4   5  -1    6.40    2.20
   4   5  -1    3.80    1.80
   4   5  -1    5.60    2.00
  -4   5   1    6.50    2.50
   3  -5  -1 2811.62  119.69
  -3  -5   1 3044.50  120.39
  -3  -5   1 2963.50  119.89
  -3  -5   1 2805.42  121.79
   3  -5  -1 2660.23  121.69
   3  -5  -1 2854.51  119.69
  -3  -5   1 3000.60  119.79
  -3   5   1 3049.50  119.69
  -3   5   1 2934.31  120.09
   3   5  -1 2832.82  119.49
   3   5  -1 2965.20  119.99
   3   5  -1 2966.90  120.49
  -3   5   1 3019.40  122.09
   3   5  -1 2878.81  119.99
   3   5  -1 2674.13  121.79
  -2  -5   1  302.97   15.50
  -2  -5   1  321.47   13.80
  -2  -5   1  307.67   14.00
   2  -5  -1  288.77   15.40
  -2  -5   1  310.77   13.60
  -2  -5   1  329.87   13.70
   2  -5  -1  297.27   13.50
  -2   5   1  311.77   15.60
   2   5  -1  291.77   13.40
  -2   5   1  303.37   13.40
  -2   5   1  320.37   13.40
  -2   5   1  283.77   13.90
   2   5  -1  299.67   13.60
   2   5  -1  300.57   14.20
   2   5  -1  293.37   13.70
   1  -5  -1 3400.36  150.38
   1  -5  -1 3152.68  151.98
   1  -5  -1 3716.43  150.18
  -1  -5   1 3815.92  150.58
  -1  -5   1 3804.92  150.68
   1  -5  -1 3749.12  150.48
   1   5  -1 3887.61  150.58
   1   5  -1 3766.32  150.58
  -1   5   1 3655.33  152.38
  -1   5   1 3708.03  150.38
  -1   5   1 3718.73  150.68
   1   5  -1 3742.33  150.78
  -1   5   1 3923.61  150.48
  -1   5   1 3575.94  150.18
   1   5  -1 3120.19  151.98
   0  -5   1  944.81   40.90
   0  -5  -1  918.61   42.60
   0  -5   1  998.90   41.00
   0  -5  -1 1018.20   41.00
   0  -5  -1 1033.00   40.90
   0  -5   1  927.91   42.80
   0   5  -1 1028.50   41.00
   0   5   1  895.41   42.70
   0   5   1  968.90   40.90
   0   5  -1  950.10   42.70
   0   5   1  979.20   41.00
   0   5   1  974.30   41.10
   0   5  -1  991.60   41.10
   0   5  -1 1040.60   41.00
   1  -5   1  179.08    8.40
  -1  -5  -1  167.78    8.70
  -1  -5  -1  174.08    8.60
  -1  -5  -1  182.28   10.40
  -1  -5  -1  162.68    8.40
   1  -5   1  165.98    8.30
   1  -5   1  197.88   10.90
   1   5   1  158.28    8.50
   1   5   1  163.28    8.40
   1   5   1  164.48    8.70
  -1   5  -1  182.38   10.30
  -1   5  -1  155.08    8.80
   1   5   1  150.18    8.60
  -1   5  -1  193.58    8.30
  -1   5  -1  180.48    8.30
  -2  -5  -1 3843.82  154.28
  -2  -5  -1 3721.73  156.38
   2  -5   1 3563.24  153.98
   2  -5   1 3400.76  155.68
   2  -5   1 3664.93  154.18
  -2  -5  -1 3904.71  154.18
  -2  -5  -1 3808.62  154.48
  -2   5  -1 3881.41  154.08
  -2   5  -1 3859.31  153.88
  -2   5  -1 3828.52  154.18
  -2   5  -1 3908.51  156.18
   2   5   1 3689.63  154.28
   2   5   1 3652.53  154.48
   2   5   1 3575.24  153.88
   2   5   1 3730.53  154.28
  -3  -5  -1 1063.19   41.60
  -3  -5  -1 1036.40   41.40
  -3  -5  -1 1036.80   41.50
   3  -5   1  948.81   41.50
   3  -5   1 1011.20   41.30
  -3  -5  -1 1021.10   42.00
   3  -5   1  954.10   43.40
   3   5   1  991.20   42.10
   3   5   1 1048.10   41.70
  -3   5  -1 1024.70   41.40
   3   5   1  853.71   45.60
   3   5   1  972.20   41.00
   3   5   1  871.51   43.20
  -3   5  -1  917.31   42.70
   4  -5   1 1551.24   64.59
  -4  -5  -1 1562.14   64.69
  -4  -5  -1 1604.04   64.59
   4  -5   1 1506.05   66.99
  -4  -5  -1 1553.74   65.39
  -4  -5  -1 1589.34   64.79
   4  -5   1 1460.25   64.69
  -4   5  -1 1571.74   64.49
   4   5   1 1535.75   65.49
   4   5   1 1579.04   64.89
  -4   5  -1 1586.94   64.59
   4   5   1 1542.65   64.99
  -4   5  -1 1558.84   64.19
   4   5   1 1460.75   67.29
   5  -5   1  826.12   34.40
  -5  -5  -1  837.72   34.70
   5  -5   1  775.52   34.60
  -5  -5  -1  800.52   34.60
  -5  -5  -1  807.72   35.50
   5  -5   1  791.72   37.50
  -5  -5  -1  823.12   34.40
  -5   5  -1  818.92   34.40
  -5   5  -1  780.82   34.10
  -5   5  -1  842.22   34.50
   5   5   1  798.62   38.10
   5   5   1  787.22   35.60
   5   5   1  760.42   34.90
   5   5   1  835.92   34.80
  -6  -5  -1 1401.76   61.19
   6  -5   1 1442.36   63.99
  -6  -5  -1 1406.26   60.39
   6  -5   1 1401.36   60.49
   6  -5   1 1454.95   60.29
  -6  -5  -1 1510.65   60.49
  -6  -5  -1 1452.65   60.19
   6   5   1 1383.26   60.79
   6   5   1 1454.55   60.69
  -6   5  -1 1432.46   60.09
  -6   5  -1 1517.15   60.19
  -6   5  -1 1423.36   59.89
   6   5   1 1383.06   64.39
   6   5   1 1392.96   61.79
   7  -5   1 1831.42   79.39
  -7  -5  -1 1747.13   75.99
   7  -5   1 1825.42   74.89
   7  -5   1 1669.93   75.09
  -7  -5  -1 1786.92   74.79
  -7  -5  -1 1740.53   75.09
  -7   5  -1 1901.91   74.79
   7   5   1 1684.93   75.59
  -7   5  -1 1779.72   74.69
  -7   5  -1 1763.22   74.49
   7   5   1 1775.32   75.29
  -7   5  -1 1880.81   75.29
   7   5   1 1846.62   76.59
   7   5   1 1760.72   79.99
  -8  -5  -1  126.29    8.70
   8  -5   1  113.79   13.80
   8  -5   1  109.69    8.20
   8  -5   1   92.89    8.50
   8   5   1  124.99   11.00
  -8   5  -1  110.99    8.50
   8   5   1  107.09    8.90
  -8   5  -1  110.89    9.80
  -8   5  -1   98.79   12.90
  -9  -5  -1  335.87   17.60
   9  -5   1  354.66   24.10
   9  -5   1  350.66   17.60
  -9  -5  -1  334.47   17.20
  -9   5  -1  350.06   17.60
  -9   5  -1  355.06   17.80
  -9   5  -1  364.76   18.40
   9   5   1  344.37   19.10
   9   5   1  389.36   21.10
 -10  -5  -1  112.29    9.60
  10  -5   1  109.79    9.70
 -10  -5  -1  110.09    9.70
  10  -5   1  107.19   17.50
 -10   5  -1  102.99   12.30
  10   5   1   98.79   10.40
 -10   5  -1  109.79   11.00
  10   5   1  134.69   13.90
 -10  -6   1   52.89    7.50
  10  -6  -1   51.29   15.80
  10  -6  -1   44.90    7.10
 -10  -6   1   42.00    8.20
 -10   6   1   49.60   10.00
   9  -6  -1    8.50    3.50
   9  -6  -1    6.30    2.40
  -9  -6   1   10.30    3.00
   9  -6  -1   13.90    6.70
  -9  -6   1    7.00    2.80
  -9   6   1    5.20    4.20
   9   6  -1    9.50    3.50
   9   6  -1    6.00    3.10
  -8  -6   1   28.10    6.00
  -8  -6   1   27.30    5.00
  -8  -6   1   27.30    5.10
   8  -6  -1   26.40    6.20
   8  -6  -1   20.90    6.40
   8   6  -1   25.10    4.20
   8   6  -1   31.00    6.80
  -8   6   1   33.80    5.60
   8   6  -1   32.20    8.60
  -8   6   1   20.00    4.30
   8   6  -1   25.00   11.10
  -7  -6   1  383.76   20.00
   7  -6  -1  416.36   18.50
  -7  -6   1  392.16   20.10
   7  -6  -1  398.66   18.90
  -7  -6   1  411.06   18.80
  -7  -6   1  432.96   18.80
   7  -6  -1  428.06   23.70
  -7   6   1  416.76   18.40
   7   6  -1  417.86   19.40
   7   6  -1  395.46   19.60
  -7   6   1  373.36   23.40
   7   6  -1  429.16   21.10
   7   6  -1  388.06   24.10
   6  -6  -1  411.66   18.30
   6  -6  -1  374.86   18.20
  -6  -6   1  400.16   18.40
  -6  -6   1  420.06   18.40
   6  -6  -1  404.06   22.60
  -6  -6   1  415.86   18.40
  -6  -6   1  398.36   19.40
   6   6  -1  406.26   20.10
  -6   6   1  418.16   19.10
   6   6  -1  374.46   22.30
   6   6  -1  381.06   18.80
   6   6  -1  398.76   19.00
  -6   6   1  407.06   18.00
   5  -6  -1  206.28   13.80
   5  -6  -1  205.08   10.00
  -5  -6   1  210.18   10.50
  -5  -6   1  209.58   10.40
  -5  -6   1  189.98   11.50
   5  -6  -1  192.38   10.20
  -5  -6   1  213.28   10.50
   5   6  -1  184.78   12.20
  -5   6   1  208.68   10.00
   5   6  -1  191.78   13.90
   5   6  -1  202.38   10.80
   5   6  -1  205.98   10.90
  -5   6   1  216.88   11.40
   4  -6  -1 1831.92   78.09
   4  -6  -1 1745.33   80.79
  -4  -6   1 1891.71   78.29
  -4  -6   1 1945.11   79.09
  -4  -6   1 1935.31   78.29
   4  -6  -1 1668.73   78.79
  -4  -6   1 2004.90   78.39
   4   6  -1 1781.92   80.99
   4   6  -1 1939.11   79.29
   4   6  -1 1868.61   78.49
   4   6  -1 1897.81   78.49
   4   6  -1 1802.22   77.69
  -4   6   1 1919.51   81.19
  -4   6   1 1987.00   78.09
  -4   6   1 1949.51   78.59
  -3  -6   1  135.19    7.00
  -3  -6   1  121.39    9.30
   3  -6  -1  107.19    9.40
   3  -6  -1  117.79    6.70
  -3  -6   1  115.59   11.20
  -3  -6   1  140.19    7.30
   3   6  -1  137.19    8.40
  -3   6   1  129.29    9.70
   3   6  -1  102.49    9.30
   3   6  -1  127.69    7.40
  -3   6   1  118.99    6.70
   2  -6  -1  218.08   10.10
  -2  -6   1  228.48   10.30
  -2  -6   1  225.78   10.00
  -2  -6   1  215.38   10.70
   2  -6  -1  191.58   12.40
  -2  -6   1  205.38   12.40
   2   6  -1  178.78   10.80
   2   6  -1  224.38   10.50
  -2   6   1  202.38   16.90
   2   6  -1  179.98   14.40
   2   6  -1  194.38   10.10
   2   6  -1  227.68   11.00
  -2   6   1  193.98   11.50
  -2   6   1  222.98   10.10
  -2   6   1  218.58   10.80
   1  -6  -1  591.94   26.80
  -1  -6   1  595.04   28.80
  -1  -6   1  623.94   27.10
  -1  -6   1  641.94   27.20
   1  -6  -1  642.34   26.90
   1  -6  -1  588.34   26.60
   1   6  -1  675.23   27.40
   1   6  -1  526.55   28.70
  -1   6   1  599.14   29.90
   1   6  -1  641.84   27.00
   1   6  -1  663.13   27.10
  -1   6   1  636.64   26.60
  -1   6   1  622.24   27.30
   1   6  -1  690.33   27.20
  -1   6   1  638.94   27.10
  -1   6   1  639.34   26.90
   0  -6   1   23.60    5.50
   0  -6   1   19.50    3.30
   0   6  -1   16.30    3.70
   0   6  -1   23.20    5.50
  -1  -6  -1    4.20    1.70
  -1  -6  -1    3.30    2.50
   1  -6   1    1.00    2.70
   1   6   1    3.50    1.50
   1   6   1    3.00    2.10
   1   6   1    0.50    4.30
  -1   6  -1    4.50    2.50
   2  -6   1   -0.50    1.30
  -2  -6  -1    0.20    2.70
   2  -6   1    2.70    2.70
  -2  -6  -1   -1.50    1.70
  -2  -6  -1    1.30    1.40
   2   6   1   -1.40    1.50
   2   6   1   -0.30    1.60
   3  -6   1  151.28   10.70
  -3  -6  -1  166.58   11.40
  -3  -6  -1  164.68    8.50
   3  -6   1  171.38    8.50
   3  -6   1  156.98    8.10
  -3  -6  -1  144.79    9.20
  -3  -6  -1  169.78    8.70
  -3   6  -1  177.68   11.30
   3   6   1  156.18    8.70
  -3   6  -1  164.48    8.30
   3   6   1  143.69   10.80
   3   6   1  158.28    8.50
  -3   6  -1  157.48    8.60
   3   6   1  139.49    7.90
   3   6   1  138.89    9.40
  -3   6  -1  180.28    7.80
   4  -6   1  190.58    9.40
  -4  -6  -1  197.18    9.90
  -4  -6  -1  193.38    9.80
  -4  -6  -1  190.38    9.40
   4  -6   1  176.28    9.60
   4  -6   1  184.98   12.60
  -4  -6  -1  164.58   10.70
  -4   6  -1  194.78    9.40
  -4   6  -1  178.88    9.00
   4   6   1  197.68   10.10
   4   6   1  187.28   13.10
  -4   6  -1  185.98    9.80
   4   6   1  186.18   10.00
   4   6   1  167.28   11.00
   5  -6   1  547.95   23.60
  -5  -6  -1  565.04   24.00
  -5  -6  -1  528.55   23.80
   5  -6   1  512.45   23.70
  -5  -6  -1  559.04   23.60
  -5  -6  -1  523.95   24.80
   5  -6   1  533.15   27.70
  -5   6  -1  548.15   23.70
  -5   6  -1  554.34   23.50
   5   6   1  509.35   27.40
   5   6   1  527.75   24.20
   5   6   1  531.65   24.00
  -5   6  -1  511.65   23.00
   5   6   1  533.75   25.00
   6  -6   1   -2.60    7.40
  -6  -6  -1    1.70    2.60
   6  -6   1    1.10    2.10
   6  -6   1   -3.10    2.30
  -6  -6  -1   -0.60    2.30
  -6  -6  -1    3.10    2.00
   6   6   1    0.80    2.60
   6   6   1    1.00    2.70
  -6   6  -1   -1.00    2.70
  -6   6  -1    4.60    3.90
  -6   6  -1   -0.10    2.00
   6   6   1   -4.30    4.90
   6   6   1   -0.40    2.30
  -7  -6  -1   59.09    8.90
   7  -6   1   57.79   11.70
  -7  -6  -1   64.49    7.20
   7  -6   1   46.90    6.80
   7  -6   1   49.80    6.50
  -7  -6  -1   56.49    7.20
  -7  -6  -1   48.80    6.40
   7   6   1   53.59    7.80
   7   6   1   46.00    7.20
  -7   6  -1   50.89    6.90
  -7   6  -1   58.09    6.70
  -7   6  -1   46.70    6.30
   7   6   1   37.90   10.10
   8  -6   1    0.40    2.60
  -8  -6  -1    0.50    2.50
   8  -6   1    0.70    5.70
  -8  -6  -1    4.70    3.30
  -8   6  -1   -2.60    2.60
  -8   6  -1   -2.90    3.00
  -8   6  -1    4.20    4.10
   8   6   1    6.70    3.60
   8   6   1    0.70    2.80
  -9  -6  -1    0.20    3.40
  -9  -6  -1    0.80    2.90
   9  -6   1   -0.90   10.60
   9  -6   1    0.60    2.90
   9   6   1    0.60    3.30
  -9   6  -1   -0.60    3.60
   9   6   1    2.60    3.60
  -9   6  -1   -3.70    4.50
 -10  -6  -1  112.59   13.50
  10  -6   1  130.29   11.60
 -10  -6  -1  130.89   10.30
  10  -6   1  142.89   19.70
 -10   6  -1  136.89   13.20
  10  -7  -1  615.64   35.50
 -10  -7   1  541.55   26.80
 -10  -7   1  528.15   25.80
  10  -7  -1  542.85   25.80
 -10   7   1  568.24   33.40
  10   7  -1  530.25   27.80
  10   7  -1  629.64   31.50
   9  -7  -1  706.33   39.30
   9  -7  -1  635.84   29.00
  -9  -7   1  641.04   28.90
  -9  -7   1  628.64   29.20
   9   7  -1  629.24   30.70
   9   7  -1  664.43   32.30
  -9   7   1  624.14   30.20
   8  -7  -1  232.78   11.90
  -8  -7   1  220.78   12.50
   8  -7  -1  211.28   12.90
   8  -7  -1  243.58   22.40
  -8  -7   1  235.98   12.50
   8   7  -1  229.68   13.20
   8   7  -1  231.78   15.30
  -8   7   1  202.08   14.20
   7  -7  -1  590.24   26.10
   7  -7  -1  620.54   31.70
  -7  -7   1  621.24   26.50
  -7  -7   1  600.34   26.50
  -7  -7   1  559.94   27.70
  -7  -7   1  564.24   26.40
   7  -7  -1  559.04   26.50
   7   7  -1  560.44   31.80
   7   7  -1  610.74   27.10
   7   7  -1  617.84   28.80
   7   7  -1  569.34   27.20
  -7   7   1  619.24   27.50
  -7   7   1  602.94   26.00
  -6  -7   1  736.83   35.20
   6  -7  -1  749.53   34.10
  -6  -7   1  809.02   34.20
  -6  -7   1  783.02   35.20
  -6  -7   1  778.52   34.10
   6  -7  -1  770.42   33.90
   6  -7  -1  821.22   38.50
  -6   7   1  814.62   33.80
   6   7  -1  763.82   34.70
   6   7  -1  784.92   34.70
   6   7  -1  817.82   35.90
  -6   7   1  838.52   35.10
   6   7  -1  749.33   38.50
  -5  -7   1  538.15   23.10
  -5  -7   1  509.85   24.00
   5  -7  -1  532.85   27.00
   5  -7  -1  476.15   22.80
   5  -7  -1  500.25   22.60
  -5  -7   1  524.25   22.90
  -5  -7   1  530.85   23.00
   5   7  -1  513.55   24.50
   5   7  -1  498.35   26.80
   5   7  -1  511.15   23.30
   5   7  -1  507.05   23.40
  -5   7   1  524.55   22.60
  -5   7   1  515.65   23.70
   4  -7  -1 1042.80   48.70
  -4  -7   1 1094.59   45.60
  -4  -7   1 1131.29   45.80
  -4  -7   1 1096.89   45.70
  -4  -7   1 1082.49   46.40
   4  -7  -1 1017.80   45.50
  -4   7   1 1087.79   46.10
   4   7  -1 1069.99   45.90
   4   7  -1 1064.19   45.90
  -4   7   1 1135.89   49.20
   4   7  -1 1095.19   46.70
   4   7  -1  977.00   48.60
   4   7  -1 1021.00   45.00
  -4   7   1 1134.89   45.40
  -3  -7   1 1290.17   53.69
  -3  -7   1 1247.88   56.49
   3  -7  -1 1385.86   56.99
  -3  -7   1 1261.17   54.19
  -3  -7   1 1286.67   53.59
   3  -7  -1 1214.28   53.49
  -3  -7   1 1315.77   53.79
  -3   7   1 1321.67   56.89
   3   7  -1 1141.39   56.29
   3   7  -1 1254.57   53.79
  -3   7   1 1240.08   53.39
   3   7  -1 1247.28   53.89
   3   7  -1 1296.47   54.49
  -3   7   1 1342.77   53.49
  -3   7   1 1284.07   54.09
   3   7  -1 1255.77   53.39
  -2  -7   1 2163.28   87.09
   2  -7  -1 2093.79   86.99
   2  -7  -1 1952.10   86.89
  -2  -7   1 2105.59   87.19
  -2  -7   1 2077.69   89.69
  -2  -7   1 2134.19   87.59
   2  -7  -1 1974.70   89.69
  -2   7   1 2167.98   86.99
   2   7  -1 2113.99   87.29
   2   7  -1 2213.08   87.69
  -2   7   1 2092.99   86.99
   2   7  -1 2117.59   87.19
   2   7  -1 1893.51   89.59
   2   7  -1 2072.89   87.29
  -2   7   1 2134.19   87.39
  -2   7   1 2160.28   90.09
   1  -7  -1 4014.90  175.48
   1  -7  -1 4407.86  175.58
  -1  -7   1 4451.45  175.58
  -1  -7   1 4161.78  175.58
  -1  -7   1 4326.07  175.68
  -1  -7   1 3960.10  177.68
   1  -7  -1 4262.47  175.18
   1  -7  -1 3844.42  177.78
   1   7  -1 4457.55  175.68
   1   7  -1 4348.27  175.58
  -1   7   1 4354.16  175.18
   1   7  -1 4421.16  175.88
  -1   7   1 4308.67  175.48
   1   7  -1 4287.47  175.68
  -1   7   1 4435.26  175.48
  -1   7   1 4290.07  178.38
   1   7  -1 3779.12  177.78
  -1   7   1 4411.56  175.78
   0  -7  -1  682.43   32.70
   0  -7   1  686.33   30.10
   0  -7  -1  719.73   30.20
   0  -7   1  711.83   32.50
   0  -7  -1  708.73   30.20
   0  -7  -1  706.23   30.10
   0  -7   1  703.43   30.20
   0   7  -1  670.43   32.70
   0   7   1  645.24   32.80
   0   7  -1  736.93   30.30
   0   7  -1  724.43   30.20
   0   7  -1  688.13   30.40
   0   7   1  678.43   30.40
   0   7   1  711.93   30.10
   0   7   1  704.73   30.20
   0   7   1  727.93   30.20
   0   7  -1  714.43   30.30
  -1  -7  -1  466.15   20.00
   1  -7   1  458.35   20.10
  -1  -7  -1  448.66   22.80
  -1  -7  -1  473.15   20.20
  -1  -7  -1  428.76   20.30
   1  -7   1  488.65   22.80
   1  -7   1  439.76   19.90
   1   7   1  407.06   20.20
  -1   7  -1  468.65   20.10
   1   7   1  467.25   20.20
  -1   7  -1  473.65   19.90
  -1   7  -1  465.25   22.80
  -1   7  -1  477.55   20.10
   1   7   1  435.06   20.40
   1   7   1  408.06   22.90
  -1   7  -1  424.26   20.50
  -2  -7  -1   21.30    4.50
   2  -7   1   17.80    4.10
  -2  -7  -1   29.70    4.30
   2  -7   1   23.30    4.00
  -2   7  -1   30.00    3.80
   2   7   1   24.90    4.20
  -2   7  -1   33.20    7.00
   2   7   1   21.10    4.70
  -3  -7  -1    1.70    1.90
   3  -7   1    4.20    1.70
   3  -7   1    2.30    3.40
  -3  -7  -1    2.00    2.20
  -3  -7  -1   -1.40    2.00
   3   7   1    0.20    2.00
  -3   7  -1   -0.90    1.80
   3   7   1    4.30    2.10
   3   7   1   -1.40    2.20
   3   7   1   -2.00    2.10
   4  -7   1   17.70    2.60
  -4  -7  -1   13.30    2.80
  -4  -7  -1   19.70    3.00
   4  -7   1   23.40    8.00
   4  -7   1   23.90    4.50
  -4  -7  -1   16.60    2.50
  -4  -7  -1   15.60    2.20
   4   7   1   14.90    2.70
   4   7   1   14.10    2.70
  -4   7  -1   21.10    4.60
   4   7   1   12.90    2.90
  -4   7  -1   12.50    2.80
  -4   7  -1    7.60    3.60
   4   7   1   18.20    5.10
   5  -7   1    2.20    7.60
   5  -7   1    4.40    2.50
  -5  -7  -1    7.50    2.70
   5  -7   1    3.60    2.10
  -5  -7  -1    6.70    2.40
  -5   7  -1    2.00    2.80
  -5   7  -1    2.70    2.20
   5   7   1    8.20    5.60
   5   7   1    6.30    2.90
  -5   7  -1    3.00    4.70
   6  -7   1  737.43   36.10
   6  -7   1  687.33   31.80
   6  -7   1  742.03   31.60
  -6  -7  -1  735.63   31.90
  -6  -7  -1  731.13   31.50
  -6  -7  -1  689.43   31.70
  -6  -7  -1  694.73   32.80
   6   7   1  768.62   33.60
   6   7   1  717.23   32.20
   6   7   1  681.53   32.30
   6   7   1  686.83   36.80
  -6   7  -1  779.42   32.60
  -6   7  -1  710.73   31.50
  -6   7  -1  731.83   31.60
  -7  -7  -1  868.31   38.80
   7  -7   1  794.02   39.30
   7  -7   1  889.41   38.90
   7  -7   1  912.41   44.10
  -7  -7  -1  911.31   40.00
  -7   7  -1  893.51   38.70
   7   7   1  952.50   41.40
  -7   7  -1  958.30   41.20
   7   7   1  895.81   39.60
   8  -7   1 1144.29   53.59
   8  -7   1 1138.69   48.00
  -8  -7  -1 1078.39   47.60
  -8  -7  -1 1070.79   47.30
  -8   7  -1 1132.69   48.40
  -8   7  -1 1038.20   47.30
   8   7   1 1086.49   51.99
   8   7   1 1120.89   49.60
  -9  -7  -1  377.96   19.40
   9  -7   1  414.86   27.60
   9  -7   1  387.26   19.70
  -9  -7  -1  398.86   20.30
   9   7   1  373.26   20.70
  -9   7  -1  435.46   23.30
   9   7   1  407.36   23.40
  -9  -8   1   44.20    7.70
   9  -8  -1   45.60    7.40
   9  -8  -1   57.09   16.10
  -9  -8   1   36.60    6.60
   9   8  -1   48.20   12.20
  -9   8   1   40.60    7.70
   9   8  -1   48.50    9.80
   8  -8  -1   -2.40    8.40
  -8  -8   1   -2.80    3.10
   8  -8  -1   -4.00    2.40
   8   8  -1   -7.00    4.70
   8   8  -1   -2.10    5.30
   7  -8  -1    2.70    6.30
   7  -8  -1    1.30    2.20
  -7  -8   1    0.80    3.00
  -7  -8   1   -2.50    2.50
   7  -8  -1   -2.60    2.90
   7   8  -1    1.90    2.90
   7   8  -1    2.20    3.30
  -7   8   1    4.90    4.50
  -6  -8   1   -2.20    2.40
  -6  -8   1   -2.80    2.70
  -6  -8   1   -1.70    2.20
   6  -8  -1   -1.60    2.00
  -6  -8   1   -2.50    2.70
   6  -8  -1   -2.70    2.50
  -6   8   1    1.90    2.30
   6   8  -1   -2.80    3.00
   6   8  -1    3.20    3.00
   6   8  -1   -2.40    2.60
  -5  -8   1   67.39    6.30
  -5  -8   1   71.39    6.50
  -5  -8   1   66.19    7.90
   5  -8  -1   62.19    6.20
  -5  -8   1   72.79    7.70
   5  -8  -1   69.19   11.30
   5   8  -1   64.69    6.00
   5   8  -1   64.69    7.30
   5   8  -1   64.39    7.00
  -5   8   1   77.69    6.30
  -5   8   1   55.39    8.80
  -4  -8   1   95.49    7.20
  -4  -8   1   90.29    6.70
  -4  -8   1   94.19    6.80
   4  -8  -1   86.79    7.90
  -4  -8   1   71.49   11.10
   4   8  -1   83.79    7.10
  -4   8   1   85.09   10.80
  -4   8   1   92.89    6.50
   4   8  -1   84.29    7.80
   4   8  -1   91.69    9.10
   4   8  -1   81.79    6.40
  -4   8   1   96.49    6.60
  -3  -8   1    4.10    2.20
  -3  -8   1    3.70    3.50
   3  -8  -1    4.00    2.10
  -3  -8   1    5.90    2.40
   3  -8  -1    9.00    4.50
  -3   8   1    4.50    1.90
   3   8  -1    0.80    2.50
  -3   8   1    4.60    4.10
   3   8  -1    5.90    2.40
   3   8  -1    5.50    2.20
  -3   8   1   11.10    3.30
  -2  -8   1    4.00    2.20
  -2  -8   1    7.90    2.20
  -2  -8   1    2.80    3.50
   2  -8  -1    0.80    1.90
  -2  -8   1    6.70    2.40
  -2   8   1    3.30    2.10
   2   8  -1    3.40    2.20
  -2   8   1    6.90    3.00
   2   8  -1    7.10    2.70
  -2   8   1    4.30    3.80
  -2   8   1    3.20    1.90
  -1  -8   1 1222.08   55.79
  -1  -8   1 1275.87   53.29
   1  -8  -1 1201.68   53.09
   1  -8  -1 1226.78   55.99
  -1  -8   1 1227.88   53.29
  -1  -8   1 1270.27   53.19
   1  -8  -1 1266.77   53.19
  -1   8   1 1304.37   52.69
   1   8  -1 1247.98   53.29
   1   8  -1 1291.77   53.39
  -1   8   1 1235.98   56.39
  -1   8   1 1278.57   53.09
   1   8  -1 1150.38   55.99
  -1   8   1 1260.07   53.19
   1   8  -1 1309.77   53.39
  -1   8   1 1290.27   53.59
   1   8  -1 1330.27   53.59
   0  -8   1    9.10    3.80
   0  -8  -1    4.90    2.30
   0  -8   1    5.30    2.30
   0  -8   1    6.00    2.10
   0   8   1    1.00    2.90
   0   8   1    9.40    2.30
   0   8  -1    3.90    2.90
   0   8   1    1.80    2.10
   0   8  -1    4.40    3.70
  -1  -8  -1   34.40    5.00
  -1  -8  -1   23.20    7.80
   1  -8   1   21.10    4.80
   1  -8   1   24.70    4.20
   1   8   1   31.80    8.20
   1   8   1   23.00    6.20
  -1   8  -1   27.00    4.80
   1   8   1   22.90    3.40
   2  -8   1    7.10    2.50
  -2  -8  -1    9.30    3.90
  -2  -8  -1   10.00    2.70
  -2   8  -1    6.60    2.10
   2   8   1   12.20    2.40
  -2   8  -1   12.90    2.40
   2   8   1   12.60    2.50
   2   8   1    9.60    4.70
   2   8   1    9.60    2.60
  -3  -8  -1    3.40    2.50
   3  -8   1   12.20    4.80
  -3  -8  -1    8.50    2.90
  -3  -8  -1    8.20    5.80
  -3  -8  -1    9.70    2.50
   3  -8   1    7.20    2.70
   3  -8   1    4.40    2.40
  -3   8  -1    3.50    3.80
   3   8   1    6.10    2.50
   3   8   1    9.10    2.70
  -3   8  -1    7.00    4.30
   3   8   1    5.30    4.80
   3   8   1    5.90    2.40
  -3   8  -1    7.20    2.20
   3   8   1    2.90    2.70
   4  -8   1   11.20    2.40
  -4  -8  -1   10.30    2.80
   4  -8   1   12.90    2.80
   4   8   1    7.90    3.10
   4   8   1   12.30    3.70
   4   8   1    9.00    5.60
   4   8   1   13.00    2.90
   4   8   1   13.80    2.40
  -5  -8  -1    4.10    2.60
  -5  -8  -1    3.80    2.40
   5  -8   1    9.80    5.40
  -5  -8  -1    1.80    3.00
  -5  -8  -1    1.50    2.80
   5  -8   1    3.10    2.40
   5  -8   1    7.30    2.80
   5   8   1   -1.10    5.80
   5   8   1    0.90    2.80
  -5   8  -1    6.90    2.80
   5   8   1    3.50    3.30
   5   8   1    2.10    3.20
  -5   8  -1    4.70    4.00
  -6  -8  -1   -0.90    3.10
  -6  -8  -1   -3.90    3.80
   6  -8   1    4.10    5.50
  -6  -8  -1   -3.80    2.90
  -6   8  -1   -1.20    4.30
  -7  -8  -1   -1.30    2.50
   7  -8   1    0.50    6.10
  -7  -8  -1   -3.50    3.20
   7  -8   1   -3.60    2.70
  -7   8  -1    0.80    4.60
   7   8   1   -0.70    3.50
   8  -8   1   -2.40    3.00
   8  -8   1   -0.80    6.90
  -8  -8  -1    2.30    2.80
  -8  -8  -1    0.20    3.80
  -8   8  -1    2.30    9.90
   8   8   1   -0.80    3.60
   8   8   1    1.30    4.10
  -9  -8  -1    1.30    3.60
   9  -8   1    6.10    9.50
  -9  -8  -1    6.20    4.20
  -9   8  -1   -6.90    5.40
   9  -9  -1  253.77   14.40
  -9  -9   1  250.77   14.50
  -9  -9   1  239.08   14.50
  -9   9   1  244.78   17.20
  -8  -9   1  121.19    9.90
   8  -9  -1  132.89   18.20
  -8  -9   1  126.59   14.10
   8  -9  -1  124.89    9.40
   8   9  -1  124.69   14.10
  -8   9   1  111.29   12.70
   8   9  -1  112.59   11.40
   7  -9  -1 1084.99   48.50
   7  -9  -1 1124.59   58.99
  -7  -9   1 1124.09   48.80
  -7  -9   1 1084.89   48.70
   7   9  -1 1141.99   50.99
   7   9  -1 1182.18   51.09
  -7   9   1 1167.58   49.80
  -6  -9   1 1044.40   46.60
   6  -9  -1  960.50   46.50
   6  -9  -1 1170.28   54.09
  -6  -9   1 1071.09   46.60
  -6  -9   1 1102.99   48.20
  -6   9   1 1082.19   47.60
   6   9  -1 1084.99   47.30
   6   9  -1 1121.09   48.60
  -5  -9   1  731.03   31.60
  -5  -9   1  675.53   31.50
  -5  -9   1  687.43   32.60
  -5  -9   1  683.13   31.50
   5  -9  -1  773.72   37.20
  -5  -9   1  744.93   31.90
   5  -9  -1  663.93   31.50
  -5   9   1  725.23   31.40
  -5   9   1  712.23   31.40
  -5   9   1  737.93   32.80
   5   9  -1  760.32   33.50
   5   9  -1  715.63   32.30
   5   9  -1  688.43   30.70
   5   9  -1  709.83   37.50
  -4  -9   1  314.47   19.60
  -4  -9   1  307.77   15.30
   4  -9  -1  291.37   16.50
  -4  -9   1  304.97   15.40
  -4  -9   1  331.07   15.80
  -4  -9   1  289.97   16.40
  -4   9   1  329.37   15.20
   4   9  -1  291.77   20.60
   4   9  -1  322.37   16.10
  -4   9   1  321.07   20.30
   4   9  -1  319.37   16.20
   4   9  -1  312.07   15.00
  -4   9   1  321.97   17.10
  -4   9   1  320.37   15.30
  -3  -9   1  220.08   15.50
  -3  -9   1  221.88   11.80
   3  -9  -1  222.18   11.60
  -3  -9   1  216.18   12.50
  -3  -9   1  230.78   12.20
  -3   9   1  182.98   13.40
   3   9  -1  215.28   16.30
   3   9  -1  205.18   16.50
   3   9  -1  229.18   11.70
   3   9  -1  216.08   12.20
  -3   9   1  232.68   11.70
   3   9  -1  227.38   13.40
  -3   9   1  215.38   11.80
  -3   9   1  225.98   16.50
   2  -9  -1   59.89    6.30
  -2  -9   1   66.19    7.20
  -2  -9   1   46.20   16.30
  -2  -9   1   71.39    6.60
  -2   9   1   56.69    6.90
  -2   9   1   69.59   10.60
   2   9  -1   71.79    7.40
   2   9  -1   63.89   10.60
  -2   9   1   70.59    5.30
   2   9  -1   71.19    8.20
  -2   9   1   63.29    6.40
   2   9  -1   76.39    7.40
  -1  -9   1 1356.16   57.19
   1  -9  -1 1114.09   58.99
   1  -9  -1 1187.08   51.19
  -1  -9   1 1217.18   51.29
   1  -9  -1 1127.89   51.49
   1   9  -1 1119.09   54.69
   1   9  -1 1203.28   51.29
  -1   9   1 1178.68   51.19
  -1   9   1 1260.67   51.79
  -1   9   1 1233.28   50.79
   1   9  -1 1242.58   51.69
   1   9  -1 1192.48   51.49
  -1   9   1 1219.88   51.19
   1   9  -1 1262.07   51.49
  -1   9   1 1165.98   54.79
   0  -9  -1   15.90    2.70
   0  -9  -1   12.20    2.20
   0  -9  -1   13.20    7.20
   0  -9   1   13.30    4.50
   0  -9   1   17.50    2.90
   0   9  -1   17.60    3.50
   0   9  -1   10.40    2.60
   0   9  -1   11.40    2.50
   0   9   1   14.60    2.50
   0   9   1   17.30    5.20
   0   9   1   20.60    5.60
   0   9  -1    9.30    4.90
   0   9   1   11.80    3.30
   0   9  -1    9.10    2.80
   0   9   1   14.60    2.80
   1  -9   1  140.09    8.60
   1  -9   1  139.79   15.70
  -1  -9  -1  131.79    8.80
   1  -9   1  132.99   10.40
  -1  -9  -1  123.59    9.80
  -1  -9  -1  145.69    8.60
  -1   9  -1  152.68    9.30
   1   9   1  129.89    9.60
  -1   9  -1  143.89    8.50
  -1   9  -1  145.29   10.10
   1   9   1  136.59    9.20
   1   9   1  125.39    9.50
   1   9   1  152.18    9.00
   1   9   1  131.59   13.10
  -1   9  -1  124.09   12.50
  -1   9  -1  136.09    8.80
  -2  -9  -1 2711.23  113.99
   2  -9   1 2751.72  118.89
  -2  -9  -1 2670.23  113.49
   2  -9   1 2702.03  113.59
   2  -9   1 2623.24  113.59
  -2  -9  -1 2725.33  113.89
  -2  -9  -1 2651.73  117.39
  -2   9  -1 2769.52  113.59
  -2   9  -1 2701.23  113.59
   2   9   1 2825.32  114.19
   2   9   1 2720.83  117.69
   2   9   1 2715.73  113.49
  -2   9  -1 2828.02  113.09
  -2   9  -1 2699.93  117.49
  -2   9  -1 2807.42  114.19
   2   9   1 2748.72  113.89
  -3  -9  -1  260.87   14.80
   3  -9   1  304.77   19.60
   3  -9   1  241.08   13.80
  -3  -9  -1  265.37   18.20
  -3  -9  -1  255.87   13.80
  -3  -9  -1  272.17   14.40
   3   9   1  281.27   13.60
   3   9   1  253.57   19.30
   3   9   1  276.87   14.20
  -3   9  -1  270.27   13.80
  -3   9  -1  273.07   14.10
  -3   9  -1  299.27   15.60
   3   9   1  285.67   15.40
  -3   9  -1  265.17   18.50
   4  -9   1  922.91   41.70
  -4  -9  -1  830.42   37.70
   4  -9   1  756.52   36.70
   4  -9   1  825.62   36.70
  -4  -9  -1  801.62   36.70
  -4  -9  -1  871.91   36.80
  -4  -9  -1  850.41   37.10
   4   9   1  847.92   37.20
   4   9   1  837.22   37.30
   4   9   1  803.82   41.90
   4   9   1  893.51   38.20
  -4   9  -1  882.51   37.80
   4   9   1  826.92   36.10
  -4   9  -1  828.72   36.60
  -5  -9  -1  332.47   16.10
  -5  -9  -1  302.37   17.70
  -5  -9  -1  311.47   16.80
  -5  -9  -1  312.47   16.60
   5  -9   1  331.27   16.30
   5  -9   1  364.16   22.40
   5  -9   1  309.67   18.50
   5   9   1  328.07   18.60
  -5   9  -1  328.27   18.20
   5   9   1  326.67   17.10
   6  -9   1  288.57   15.70
  -6  -9  -1  296.87   16.30
   6  -9   1  325.67   22.60
  -6  -9  -1  297.77   15.60
   6   9   1  330.57   18.80
   6   9   1  287.17   16.60
  -6   9  -1  318.87   18.00
  -7  -9  -1  384.36   19.50
  -7  -9  -1  366.56   24.90
   7  -9   1  376.06   19.70
   7  -9   1  443.56   29.80
  -7   9  -1  424.16   22.60
   7   9   1  407.06   21.70
   7   9   1  420.26   23.10
  -8  -9  -1  185.58   12.00
   8  -9   1  199.68   22.00
  -8  -9  -1  176.38   12.90
   8  -9   1  187.58   13.10
   8   9   1  174.98   14.50
   8   9   1  218.98   17.60
  -8   9  -1  174.98   15.30
  -8 -10   1   13.30    3.60
  -8 -10   1   15.90    4.10
  -8  10   1   15.20    7.00
   8  10  -1    7.30    6.20
  -7 -10   1    6.10    5.70
   7 -10  -1   11.80    8.50
  -7 -10   1    4.60    6.90
  -7  10   1    7.00    5.70
  -7  10   1    5.60    3.20
   7  10  -1    1.10    4.20
   7  10  -1   -0.20    5.00
   6 -10  -1    9.00   10.50
  -6 -10   1    3.60    2.80
  -6 -10   1    3.50    3.50
   6  10  -1    4.90    4.50
   6  10  -1    5.90    4.00
  -6  10   1    5.10    9.10
  -5 -10   1    2.90    2.60
  -5 -10   1   -5.30    5.10
  -5 -10   1    4.00    3.40
   5 -10  -1    8.10    6.90
  -5  10   1    6.70    2.90
   5  10  -1    0.60    3.70
  -5  10   1   -1.40    4.60
   5  10  -1    7.80    2.50
   5  10  -1    2.00    3.20
   4 -10  -1   31.90    6.90
  -4 -10   1   25.00    4.10
  -4 -10   1   12.20    3.50
  -4  10   1   31.40    7.00
  -4  10   1   18.80    5.00
   4  10  -1   19.20    3.80
   4  10  -1   16.90    3.70
   3 -10  -1   34.70    6.10
  -3 -10   1   23.90    3.90
  -3 -10   1   21.90    3.50
   3 -10  -1   37.00    6.40
   3  10  -1   24.30    3.90
  -3  10   1   23.00    5.00
  -3  10   1   38.90    7.20
  -3  10   1   34.50    7.30
   3  10  -1   20.10    6.70
  -2 -10   1  230.08   13.80
   2 -10  -1  238.38   13.40
  -2 -10   1  241.38   13.70
  -2 -10   1  262.47   17.50
   2 -10  -1  236.18   14.00
  -2 -10   1  253.97   13.70
   2  10  -1  269.57   19.00
   2  10  -1  241.18   14.00
  -2  10   1  265.17   18.60
  -2  10   1  255.07   13.90
  -2  10   1  266.07   16.50
   2  10  -1  266.07   14.90
   2  10  -1  277.87   14.10
  -2  10   1  239.18   13.40
   2  10  -1  270.67   14.50
   1 -10  -1  104.59    8.50
   1 -10  -1  105.29    8.20
   1 -10  -1  120.39   12.60
  -1 -10   1  114.69    8.60
  -1 -10   1  109.89   12.10
  -1 -10   1  108.99    8.70
  -1  10   1  110.09   13.10
   1  10  -1  117.69   10.00
   1  10  -1  114.89   13.30
  -1  10   1  101.79    8.50
   1  10  -1  102.89    9.00
   1  10  -1   89.99    9.70
   1  10  -1  116.59   11.70
  -1  10   1  122.19    8.00
  -1  10   1  133.49    9.30
   0 -10  -1   -1.20    2.60
   0 -10   1   -2.10    2.60
   0  10   1    0.40    2.50
   0  10   1   -2.60    5.10
   0  10  -1   -0.30    2.50
  -1 -10  -1    1.00    2.30
   1 -10   1    3.90    4.40
   1 -10   1    6.00    2.70
   1 -10   1    5.40    2.90
  -1 -10  -1   -0.80    4.80
  -1 -10  -1   -0.90    2.80
  -1 -10  -1    5.40    2.90
  -1  10  -1    3.00    2.90
   1  10   1    2.10    2.70
   1  10   1   -2.10    3.00
  -1  10  -1    0.60    2.50
  -1  10  -1   -1.50    5.20
   1  10   1   -1.90    3.40
  -1  10  -1   -2.60    4.10
   1  10   1    3.60    5.70
  -2 -10  -1  242.08   13.20
   2 -10   1  227.28   13.00
  -2 -10  -1  199.48   13.40
  -2 -10  -1  222.08   13.40
   2 -10   1  247.58   12.70
   2  10   1  248.88   13.40
  -2  10  -1  261.77   13.30
  -2  10  -1  226.08   17.90
   2  10   1  225.98   14.10
   2  10   1  249.48   20.00
  -2  10  -1  248.08   12.30
  -2  10  -1  258.47   14.90
  -2  10  -1  239.38   13.00
   2  10   1  238.98   13.40
   2  10   1  232.48   14.10
  -3 -10  -1    3.60    3.30
   3 -10   1    7.50    5.80
  -3 -10  -1    3.10    2.60
  -3 -10  -1    2.60    5.30
  -3 -10  -1   -1.30    2.80
   3 -10   1    5.30    2.70
   3  10   1    0.70    3.80
  -3  10  -1    6.80    3.00
  -3  10  -1   -0.10    5.50
   3  10   1    8.80    3.00
   3  10   1    1.70    3.20
  -3  10  -1    8.70    4.60
  -4 -10  -1  149.29   11.20
  -4 -10  -1  142.69   13.40
  -4 -10  -1  142.79   10.10
  -4 -10  -1  132.89   12.00
   4 -10   1  188.68   18.20
   4  10   1  148.29   11.30
  -4  10  -1  175.38   13.30
  -4  10  -1  160.58   10.70
   4  10   1  170.68   13.10
   4  10   1  161.68    9.80
  -5 -10  -1   -3.00    3.50
   5 -10   1    3.90    6.90
  -5 -10  -1    0.00    2.60
   5  10   1   -0.20    3.80
   5  10   1    2.60    3.30
  -5  10  -1   -4.20    7.10
   6 -10   1   59.49   10.50
  -6 -10  -1   43.40    7.70
   6 -10   1   67.79   16.50
  -6 -10  -1   55.99    9.00
  -6  10  -1   55.39   11.60
   6  10   1   37.80    8.20
   6  10   1   57.89   11.60
  -7 -10  -1   -2.60    4.20
   7 -10   1    2.30    9.40
  -7 -10  -1   -4.40    3.90
   7 -10   1   -0.30    3.40
   7  10   1    2.30    4.10
   7  10   1    0.90    4.80
  -7  10  -1   -3.10    5.80
  -7 -11   1  393.56   20.30
   6 -11  -1  349.67   27.20
  -6 -11   1  291.37   16.50
  -6  11   1  315.67   19.50
  -6  11   1  266.87   16.40
   6  11  -1  311.07   18.20
   6  11  -1  320.57   20.00
   5 -11  -1  389.06   23.50
  -5 -11   1  339.47   21.60
  -5 -11   1  370.26   23.40
   5  11  -1  372.26   17.50
  -5  11   1  366.16   20.80
   5  11  -1  377.46   23.30
  -5  11   1  361.16   18.60
   5  11  -1  363.46   21.40
  -4 -11   1   32.70   11.40
  -4 -11   1   33.00    7.70
  -4 -11   1   23.90    4.70
   4  11  -1   23.00    4.50
  -4  11   1   25.50    3.80
   4  11  -1   22.60    4.70
  -4  11   1   15.50    7.70
  -3 -11   1   80.79    9.40
  -3 -11   1   95.79   12.90
  -3 -11   1   90.39    9.10
   3 -11  -1  106.69    8.40
   3  11  -1   98.49   11.30
   3  11  -1  116.29    9.80
   3  11  -1   94.59    9.90
  -3  11   1  101.59    8.60
   2 -11  -1  169.58   17.00
  -2 -11   1  121.79   14.10
  -2 -11   1  134.29   10.30
   2 -11  -1  141.59    9.80
  -2  11   1  152.38   10.60
   2  11  -1  146.39   11.50
   2  11  -1  146.69   14.00
  -2  11   1  118.19   12.30
   2  11  -1  156.28   10.80
   1 -11  -1  160.48   10.50
  -1 -11   1  143.99   10.40
   1 -11  -1  159.78   16.60
  -1 -11   1  144.59   14.60
  -1  11   1  172.38   12.50
   1  11  -1  169.88   11.80
   1  11  -1  147.39   11.70
   1  11  -1  169.28   11.40
  -1  11   1  155.68   10.70
   0 -11  -1  292.07   15.70
   0 -11   1  305.07   20.00
   0 -11   1  283.67   15.60
   0 -11  -1  301.57   20.30
   0  11   1  310.97   17.00
   0  11  -1  307.97   15.80
   0  11   1  311.47   15.60
   0  11  -1  281.27   17.90
   0  11  -1  316.07   16.90
   0  11   1  309.27   16.30
  -1 -11  -1  416.36   25.60
   1 -11   1  438.26   25.10
   1 -11   1  410.36   20.60
  -1 -11  -1  425.06   21.00
  -1 -11  -1  419.76   20.50
   1  11   1  418.76   21.40
  -1  11  -1  421.66   21.00
   1  11   1  458.25   21.10
  -1  11  -1  457.45   22.10
   1  11   1  441.36   21.30
  -1  11  -1  444.26   20.30
  -2 -11  -1 1052.89   48.10
  -2 -11  -1 1104.09   52.89
  -2 -11  -1 1102.99   48.20
   2 -11   1 1218.68   52.79
   2  11   1 1114.89   48.40
  -2  11  -1  954.90   48.00
  -2  11  -1 1103.39   48.10
  -2  11  -1 1170.28   49.00
   2  11   1 1096.69   48.20
   2  11   1 1148.29   52.99
   3 -11   1  879.91   38.30
  -3 -11  -1  877.51   45.50
  -3 -11  -1  848.82   39.30
  -3 -11  -1  768.42   38.90
   3 -11   1  971.90   44.00
   3  11   1  875.91   38.20
   3  11   1  901.51   39.60
   3  11   1  850.11   39.00
  -3  11  -1  842.62   38.50
  -3  11  -1  880.81   39.60
  -4 -11  -1  408.66   22.00
  -4 -11  -1  394.66   19.70
   4  11   1  453.75   22.30
  -4  11  -1  382.76   20.00
   4  11   1  368.86   19.90
   4  11   1  395.96   20.70
  -4  11  -1  414.36   22.30
  -5 -11  -1  264.77   15.00
  -5 -11  -1  260.07   15.80
   5 -11   1  309.37   24.80
   5  11   1  289.47   16.90
   5  11   1  299.37   20.60
  -5  11  -1  273.67   18.10
  -5  11  -1  248.38   15.60
  -6 -11  -1  388.56   20.50
  -6 -11  -1  378.56   19.60
   6  11   1  416.76   23.40
  -6  11  -1  353.96   19.80
   6  11   1  392.76   21.20
  -5 -12   1  255.57   15.70
   5 -12  -1  247.48   14.70
  -5 -12   1  234.98   14.40
   5  12  -1  267.27   18.20
  -5  12   1  239.58   15.00
   5  12  -1  252.37   18.80
  -4 -12   1   53.29   13.50
   4 -12  -1   80.29   17.40
  -4  12   1   74.49   12.80
  -4  12   1   68.59    9.40
   4  12  -1   66.59   10.60
   4  12  -1   80.89    9.80
   3 -12  -1   48.20    7.90
  -3 -12   1   61.39   10.20
  -3 -12   1   48.40   12.50
  -3 -12   1   56.49   10.20
   3  12  -1   39.00   11.10
   3  12  -1   62.69    9.60
  -3  12   1   54.79    9.10
  -2 -12   1    7.80    3.60
   2 -12  -1    7.70    3.60
   2 -12  -1    7.60    6.00
  -2 -12   1    4.70    5.70
   2  12  -1    6.00    3.90
   2  12  -1   10.00    4.00
   2  12  -1    6.30    4.40
  -2  12   1   11.70    3.60
  -1 -12   1   34.50   14.00
  -1 -12   1   38.90    7.80
   1 -12  -1   35.60   13.10
   1 -12  -1   43.10    8.90
   1  12  -1   28.70    4.70
  -1  12   1   39.70    7.20
  -1  12   1   34.70    5.70
   1  12  -1   26.90    5.20
   1  12  -1   38.60    8.80
   0 -12   1   15.60    4.10
   0 -12  -1   11.60    3.90
   0 -12  -1    9.00    5.90
   0  12  -1   10.80    3.90
   0  12   1   14.20    3.90
   0  12  -1   14.60    5.00
   0  12   1   11.20    3.20
   0  12   1   12.10    4.50
   0  12  -1   12.20    3.50
  -1 -12  -1   17.60    3.90
  -1 -12  -1   17.90    7.20
   1 -12   1   13.20    3.70
   1 -12   1   15.20   10.10
  -1  12  -1    9.90    3.20
  -1  12  -1   19.40    5.40
   1  12   1   17.00    4.70
  -1  12  -1   17.70    4.00
   1  12   1   10.70    3.60
   1  12   1   16.50    4.10
  -2 -12  -1    3.00    4.20
  -2 -12  -1   -3.00    3.50
   2 -12   1    6.30    3.40
   2 -12   1    1.70    5.60
  -2  12  -1   -1.50    3.50
   2  12   1    0.30    3.90
   2  12   1   -1.90    3.60
   2  12   1   -2.80    3.60
  -2  12  -1   -1.20    5.30
  -3 -12  -1    0.30    4.00
   3 -12   1    4.90    6.70
  -3 -12  -1    0.50    6.00
   3 -12   1    0.20    3.10
  -3  12  -1    7.10    3.70
  -3  12  -1    3.30    5.60
   3  12   1    6.60    4.60
   4 -12   1   12.40    3.90
  -4 -12  -1   10.20    3.30
   4 -12   1   19.40    9.20
  -4 -12  -1    8.80    4.50
  -4  12  -1   12.60    6.80
  -4  12  -1   14.40    4.20
   4  12   1   13.10    4.70
   4  12   1    7.70    4.80
   4  12   1   12.50    4.20
   3  13  -1  185.18   15.10
  -2 -13   1  210.38   19.70
   2 -13  -1  216.68   15.30
   2  13  -1  227.78   15.50
  -2  13   1  225.48   14.80
   2  13  -1  232.28   15.30
  -2  13   1  234.28   17.10
   2  13  -1  215.88   17.70
  -1 -13   1  185.28   14.50
   1 -13  -1  232.58   24.00
  -1 -13   1  200.88   19.00
   1 -13  -1  187.28   15.20
  -1  13   1  211.18   14.70
  -1  13   1  231.18   16.30
   1  13  -1  221.28   15.50
   1  13  -1  214.18   14.30
   1  13  -1  231.18   23.20
   0 -13  -1  609.34   36.30
   0 -13   1  546.35   31.40
   0 -13   1  548.35   27.70
   0 -13  -1  535.45   27.20
   0  13  -1  565.94   27.40
   0  13   1  528.95   27.10
   0  13  -1  490.75   31.40
   0  13   1  566.64   28.00
  -1 -13  -1  442.16   37.10
   1 -13   1  393.96   26.00
  -1  13  -1  375.56   22.50
   1  13   1  364.56   24.30
   1  13   1  456.45   23.30
   1  13   1  388.96   20.90
  -1  13  -1  401.26   22.50
   2 -13   1   12.40    8.50
   2  13   1    8.30    4.40
  -2  13  -1    8.80    6.40
   2  13   1    5.60    4.20
   2  13   1   11.10    4.60
  -2  13  -1    7.50    4.80
  12   0  -2  545.45   25.70
  12   0  -2  582.04   27.60
  11   0  -2 1308.17   55.59
 -11   0   2 1288.17   56.39
  11   0  -2 1291.17   60.39
  11   0  -2 1334.97   56.99
 -10   0   2   20.80    3.10
  10   0  -2   22.20    3.50
 -10   0   2   31.90    6.60
  10   0  -2   31.30    5.20
   9   0  -2   25.10    4.90
  -9   0   2   25.80    2.50
   9   0  -2   26.70    3.40
  -9   0   2   24.00    2.80
  -8   0   2 1167.18   46.30
   8   0  -2 1042.70   47.00
   8   0  -2 1099.89   47.70
   8   0  -2 1075.19   46.70
   8   0  -2 1080.19   47.50
  -8   0   2 1156.88   46.30
  -8   0   2 1164.58   46.80
  -8   0   2 1104.69   47.40
   7   0  -2   23.90    4.70
  -7   0   2   24.00    3.20
  -7   0   2   17.30    1.80
   7   0  -2   19.10    2.20
   7   0  -2   17.50    3.30
   7   0  -2   19.40    4.00
  -7   0   2   15.50    1.90
   6   0  -2  909.41   39.20
   6   0  -2  881.51   38.60
   6   0  -2  903.91   38.50
   6   0  -2  870.21   39.40
  -6   0   2  971.70   38.50
  -6   0   2  933.41   38.90
  -6   0   2  940.41   38.20
  -6   0   2  907.91   39.00
  -6   0   2  953.60   38.30
   5   0  -2 1636.54   69.79
   5   0  -2 1675.63   69.79
  -5   0   2 1738.63   69.29
  -5   0   2 1735.53   69.69
  -5   0   2 1664.93   69.79
  -5   0   2 1710.53   69.19
   5   0  -2 1623.84   69.29
   5   0  -2 1621.64   69.39
   2   0  -2  117.19    5.50
  -2   0   2  125.69    5.50
   2   0  -2  138.79    5.50
  -2   0   2  118.79    5.60
  -2   0   2  121.69    5.20
   2   0  -2  121.89    5.60
   0   0   2  747.03   30.40
   0   0  -2  741.03   30.40
   0   0   2  742.33   30.40
   0   0  -2  685.33   30.50
   2   0   2 4151.08  165.88
  -2   0  -2 3981.10  166.08
  -2   0  -2 4014.50  166.28
   2   0   2 4010.40  166.08
  -2   0  -2 4009.30  166.08
  -3   0  -2  180.68    8.60
  -3   0  -2  173.28    8.90
   3   0   2  194.08    8.30
   3   0   2  190.28    8.60
  -3   0  -2  173.08    8.50
  -4   0  -2  960.60   41.00
   4   0   2  963.10   41.10
   4   0   2  982.80   41.00
   4   0   2  996.40   40.80
  -4   0  -2  961.80   41.00
  -4   0  -2  992.10   41.40
  -5   0  -2 3215.48  130.89
   5   0   2 3171.38  131.09
   5   0   2 3164.68  130.69
  -5   0  -2 3185.18  130.79
   5   0   2 3190.48  130.89
  -5   0  -2 3057.89  131.39
  -6   0  -2 4102.99  167.78
   6   0   2 3952.10  167.98
   6   0   2 4083.39  167.68
  -6   0  -2 4084.39  167.78
   6   0   2 3981.60  167.78
  -6   0  -2 4155.58  168.28
  -7   0  -2 1196.48   50.69
   7   0   2 1172.48   50.29
  -7   0  -2 1165.48   49.99
   7   0   2 1178.68   49.99
  -7   0  -2 1241.78   50.19
   7   0   2 1130.59   50.29
   8   0   2  247.08   12.70
  -8   0  -2  241.58   13.90
   8   0   2  262.87   12.70
   8   0   2  223.28   13.00
  -8   0  -2  232.08   13.00
  -8   0  -2  253.27   13.10
   9   0   2 1082.09   47.70
   9   0   2 1130.19   47.90
  -9   0  -2 1055.29   48.50
  -9   0  -2 1165.38   47.60
  10   0   2  215.58   13.20
 -10   0  -2  215.58   13.10
  10   0   2  213.38   13.40
 -10   0  -2  224.88   11.30
 -11   0  -2  116.39   10.50
  12  -1  -2   -0.80    2.60
  12  -1  -2    0.30    2.90
  12   1  -2   -3.00    2.70
  11  -1  -2    3.50    2.40
  11  -1  -2    4.00    2.70
 -11   1   2    3.50    2.90
  11   1  -2    7.00    2.80
  10  -1  -2   15.60    2.90
  10  -1  -2   16.30    3.30
 -10  -1   2   13.00    3.20
  10  -1  -2   14.30    3.10
  10  -1  -2   15.70    2.50
 -10  -1   2   14.90    2.90
 -10   1   2   11.80    2.80
 -10   1   2   10.20    2.80
  10   1  -2   14.30    3.00
  10   1  -2   12.00    2.50
  10   1  -2   14.80    3.20
  10   1  -2   14.10    3.30
 -10   1   2   15.80    2.80
  -9  -1   2   -1.80    1.90
   9  -1  -2    1.70    1.90
  -9  -1   2   -2.20    2.10
   9  -1  -2   -1.40    2.10
  -9  -1   2   -1.10    2.20
   9   1  -2   -0.60    1.80
  -9   1   2   -0.20    2.00
  -9   1   2   -1.80    2.00
   9   1  -2   -0.40    2.30
   9   1  -2    1.40    2.60
  -8  -1   2  127.69    6.70
   8  -1  -2  123.39    7.90
  -8  -1   2  132.59    7.40
  -8  -1   2  117.29    7.80
   8  -1  -2  109.29    7.10
   8  -1  -2  118.99    7.80
  -8  -1   2  123.39    8.20
   8  -1  -2  114.99    6.80
   8   1  -2  124.79    8.50
  -8   1   2  129.69    7.10
   8   1  -2  119.19    7.10
   8   1  -2  114.29    7.90
  -8   1   2  115.69    7.10
   8   1  -2  114.49    7.30
  -8   1   2  123.69    8.50
   7  -1  -2   25.20    3.50
   7  -1  -2   37.20    4.50
  -7  -1   2   39.70    3.60
  -7  -1   2   23.70    4.60
  -7  -1   2   35.50    4.10
  -7  -1   2   31.40    4.80
   7  -1  -2   31.30    3.80
   7  -1  -2   35.20    4.60
   7   1  -2   39.70    5.20
  -7   1   2   25.90    4.50
  -7   1   2   32.60    4.10
   7   1  -2   34.70    4.50
   7   1  -2   33.30    3.90
   7   1  -2   39.40    3.80
  -6  -1   2    8.50    1.40
   6  -1  -2    5.50    2.30
   6  -1  -2    8.80    1.60
   6  -1  -2    8.70    1.50
  -6  -1   2    5.30    1.50
  -6  -1   2    8.40    1.70
   6  -1  -2    7.50    1.20
  -6  -1   2    7.20    1.40
   6   1  -2    7.80    1.50
  -6   1   2    5.20    1.50
   6   1  -2    7.10    1.30
  -6   1   2    6.60    1.30
   6   1  -2    9.50    2.00
  -6   1   2   10.00    1.70
   6   1  -2    7.00    1.70
   5  -1  -2 1785.12   74.99
   5  -1  -2 1714.23   74.89
   5  -1  -2 1884.71   75.49
  -5  -1   2 1795.42   75.29
  -5  -1   2 1812.52   74.79
  -5  -1   2 1889.31   74.99
   5  -1  -2 1763.52   75.29
  -5  -1   2 1816.32   75.59
  -5   1   2 1843.92   74.99
   5   1  -2 1781.92   75.39
   5   1  -2 1726.63   75.09
   5   1  -2 1777.42   75.79
  -5   1   2 1854.41   74.89
  -5   1   2 1780.92   75.19
   5   1  -2 1962.10   75.29
  -4  -1   2 1041.70   42.20
  -4  -1   2 1039.50   42.60
   4  -1  -2  953.40   42.40
  -4  -1   2 1048.80   42.30
   4  -1  -2  975.90   42.20
   4  -1  -2 1044.20   42.70
   4  -1  -2  995.00   42.60
  -4  -1   2 1013.30   42.90
   4  -1  -2 1023.80   42.20
   4   1  -2 1003.50   42.40
  -4   1   2 1050.79   42.40
  -4   1   2 1011.30   42.50
   4   1  -2 1005.00   42.70
   4   1  -2 1061.29   42.40
   4   1  -2 1001.60   43.00
  -4   1   2 1044.80   42.20
  -3  -1   2  175.08    7.90
  -3  -1   2  170.68    7.50
   3  -1  -2  180.98    8.00
   3  -1  -2  166.58    7.80
  -3  -1   2  170.18    7.60
  -3  -1   2  175.48    8.10
   3  -1  -2  175.68    7.80
   3  -1  -2  174.48    7.40
  -3   1   2  171.08    7.80
   3   1  -2  176.58    7.90
   3   1  -2  177.08    7.50
  -3   1   2  166.28    7.80
   3   1  -2  166.48    7.60
   3   1  -2  173.08    8.20
   3   1  -2  180.18    7.70
  -3   1   2  175.98    7.40
   2  -1  -2 1201.98   54.29
   2  -1  -2 1400.96   54.19
  -2  -1   2 1342.97   53.89
  -2  -1   2 1305.47   54.19
  -2  -1   2 1272.27   53.89
  -2  -1   2 1310.97   54.39
   2  -1  -2 1295.47   54.19
  -2  -1   2 1338.97   53.99
   2  -1  -2 1243.28   54.79
   2   1  -2 1298.67   54.39
   2   1  -2 1333.47   54.19
  -2   1   2 1292.57   54.19
   2   1  -2 1347.27   53.99
   2   1  -2 1357.86   53.99
  -1  -1   2  843.52   34.30
  -1  -1   2  820.32   34.40
  -1  -1   2  844.52   34.30
   1  -1  -2  849.52   34.50
   1  -1  -2  850.51   34.30
  -1   1   2  831.72   34.50
   1   1  -2  789.42   34.50
   1   1  -2  833.12   34.30
  -1   1   2  807.12   34.80
   0  -1   2  992.90   45.60
   0  -1  -2 1122.29   45.50
   0  -1  -2 1121.89   45.50
   0  -1   2 1135.29   45.50
   0   1  -2 1138.59   45.50
   0   1  -2 1087.29   45.50
   0   1   2 1126.99   45.50
   0   1   2 1128.19   45.50
   0   1   2 1022.30   45.80
  -2  -1  -2  148.99    7.20
   2  -1   2  147.19    7.20
  -2  -1  -2  167.38    7.60
  -2  -1  -2  149.79    6.70
   2  -1   2  151.88    7.10
  -2  -1  -2  150.48    7.20
   2   1   2  156.88    7.60
   2   1   2  157.68    6.70
  -2   1  -2  147.79    7.10
   2   1   2  162.18    7.20
   2   1   2  149.49    7.20
  -2   1  -2  148.09    7.20
   3  -1   2   52.19    3.90
  -3  -1  -2   61.49    3.90
  -3  -1  -2   65.79    4.00
   3  -1   2   53.09    3.70
  -3  -1  -2   60.69    4.70
  -3  -1  -2   55.79    3.40
  -3   1  -2   65.39    4.30
   3   1   2   60.89    4.50
   3   1   2   63.59    3.80
  -3   1  -2   52.69    3.70
  -3   1  -2   49.50    4.00
   3   1   2   56.89    3.30
   3   1   2   57.99    3.90
   4  -1   2  113.89    6.30
  -4  -1  -2  119.69    6.50
   4  -1   2  107.49    6.40
  -4  -1  -2  121.99    7.20
  -4  -1  -2  113.09    6.40
   4  -1   2  127.49    6.10
   4   1   2  115.19    6.30
   4   1   2  113.89    6.40
   4   1   2  124.39    7.20
  -4   1  -2  109.89    6.20
  -4   1  -2  114.79    6.60
  -4   1  -2  130.09    6.90
   4   1   2  119.39    5.90
  -5  -1  -2    9.50    2.20
   5  -1   2    5.60    1.60
   5  -1   2    8.00    1.90
   5  -1   2    5.40    1.60
   5   1   2    4.80    1.50
   5   1   2    7.30    1.80
  -5   1  -2    6.40    1.80
   5   1   2    4.90    2.00
  -5   1  -2    9.70    2.20
  -6  -1  -2  193.68   10.50
  -6  -1  -2  197.68    9.60
  -6  -1  -2  167.18    9.40
   6  -1   2  158.98    9.00
   6  -1   2  148.79    9.10
   6   1   2  155.48    8.80
   6   1   2  146.79    9.30
  -6   1  -2  160.28    9.10
  -6   1  -2  196.28    9.50
   6   1   2  182.98   10.60
   6   1   2  153.98    9.20
  -7  -1  -2    8.20    2.70
   7  -1   2    3.10    2.40
   7  -1   2    0.90    1.90
   7  -1   2    3.30    2.40
  -7  -1  -2    4.30    2.60
   7   1   2    5.80    2.40
   7   1   2    1.00    2.40
  -7   1  -2    6.00    2.50
   7   1   2    1.20    2.40
   7   1   2    4.20    1.80
  -7   1  -2    2.00    2.20
   8  -1   2   18.80    2.90
   8  -1   2   30.80    5.70
  -8  -1  -2   14.40    3.70
  -8  -1  -2   20.20    3.20
   8  -1   2   20.70    3.30
  -8  -1  -2   23.20    3.60
   8   1   2   17.10    2.90
  -8   1  -2   17.10    3.10
   8   1   2   18.60    3.40
  -8   1  -2   20.90    3.30
  -8   1  -2   15.50    3.20
   9  -1   2   20.80    3.40
   9  -1   2   21.00    3.40
  -9   1  -2   34.50    9.00
   9   1   2   32.20    6.50
   9   1   2   20.80    3.40
  10  -1   2   25.90    4.50
  10   1   2   28.40    4.10
  10   1   2   20.10    4.00
 -11  -1  -2    8.50    4.10
 -11   1  -2    1.90    4.00
  12  -2  -2  314.57   16.50
  12   2  -2  328.47   17.00
  12   2  -2  346.47   19.10
  11  -2  -2   54.59    9.40
  11  -2  -2   56.99    6.50
 -11   2   2   56.19    6.90
  11   2  -2   71.69    9.10
 -11   2   2   65.29    8.00
  10  -2  -2  182.28   11.30
 -10  -2   2  197.88   10.60
  10  -2  -2  230.28   11.00
  10  -2  -2  225.68   13.80
 -10  -2   2  200.28   12.60
  10   2  -2  176.98   11.80
  10   2  -2  208.38   13.00
  10   2  -2  189.38   11.30
  10   2  -2  205.18   12.60
 -10   2   2  200.78   11.20
 -10   2   2  219.08   11.80
 -10   2   2  214.28   11.10
   9  -2  -2  652.73   28.70
   9  -2  -2  609.44   28.40
  -9  -2   2  667.03   28.30
  -9  -2   2  628.74   29.20
  -9  -2   2  674.63   27.80
  -9  -2   2  665.23   28.90
   9  -2  -2  619.44   29.00
  -9   2   2  658.13   28.00
   9   2  -2  656.33   29.20
  -9   2   2  670.83   28.10
  -9   2   2  656.33   28.60
   9   2  -2  661.23   28.40
   9   2  -2  581.64   28.60
   8  -2  -2  761.02   35.00
   8  -2  -2  749.53   34.50
  -8  -2   2  794.62   35.30
   8  -2  -2  811.12   34.80
   8  -2  -2  789.92   34.20
  -8  -2   2  837.72   34.10
  -8  -2   2  819.52   34.80
  -8  -2   2  864.31   34.50
   8   2  -2  768.32   34.80
   8   2  -2  795.82   35.70
   8   2  -2  788.82   35.10
   8   2  -2  830.52   35.30
  -8   2   2  807.22   34.60
  -8   2   2  843.52   34.40
  -8   2   2  821.22   34.20
   7  -2  -2 2444.26  102.49
   7  -2  -2 2396.76  102.99
   7  -2  -2 2421.56  102.29
  -7  -2   2 2479.75  102.69
   7  -2  -2 2369.16  102.69
  -7  -2   2 2477.15  103.19
  -7  -2   2 2552.64  102.19
  -7  -2   2 2617.64  102.49
  -7   2   2 2563.74  102.39
   7   2  -2 2449.35  102.99
   7   2  -2 2364.56  103.39
   7   2  -2 2574.44  102.59
  -7   2   2 2475.85  102.59
   7   2  -2 2345.77  103.39
  -7   2   2 2555.24  102.19
   6  -2  -2  250.57   11.60
   6  -2  -2  258.17   11.80
  -6  -2   2  270.97   11.50
  -6  -2   2  255.17   12.00
   6  -2  -2  266.17   11.40
   6  -2  -2  242.38   12.20
   6   2  -2  275.67   11.80
   6   2  -2  253.57   12.80
  -6   2   2  251.57   11.80
  -6   2   2  258.47   11.40
   6   2  -2  250.97   11.90
  -6   2   2  255.97   11.90
   6   2  -2  233.98   13.20
   5  -2  -2 2262.67   91.69
   5  -2  -2 2097.09   91.09
  -5  -2   2 2229.38   91.09
  -5  -2   2 2225.68   91.89
  -5  -2   2 2288.37   91.29
  -5  -2   2 2185.18   91.49
   5  -2  -2 2128.89   91.29
   5  -2  -2 2228.28   91.19
   5   2  -2 2174.78   91.39
   5   2  -2 2158.08   91.99
  -5   2   2 2244.38   91.39
  -5   2   2 2202.78   90.99
   5   2  -2 2179.38   91.69
  -5   2   2 2202.88   91.29
   5   2  -2 2302.77   91.39
   4  -2  -2 4023.30  167.98
  -4  -2   2 4121.99  168.78
   4  -2  -2 3917.01  167.98
  -4  -2   2 4243.68  168.18
  -4  -2   2 4226.38  168.08
  -4  -2   2 4079.29  168.38
   4   2  -2 4028.60  168.88
  -4   2   2 4014.60  167.88
   4   2  -2 4221.58  168.28
  -4   2   2 4065.99  168.08
   4   2  -2 4086.99  168.28
   4   2  -2 4020.50  168.48
  -4   2   2 4079.59  168.28
  -3  -2   2 1044.50   43.10
   3  -2  -2 1033.80   42.80
  -3  -2   2 1075.29   42.60
  -3  -2   2 1006.60   42.50
   3  -2  -2  976.10   42.40
   3  -2  -2  983.90   42.40
  -3  -2   2 1063.69   42.60
   3  -2  -2  983.30   43.90
   3  -2  -2 1036.30   42.50
   3   2  -2 1035.60   42.70
  -3   2   2 1030.70   42.80
  -3   2   2 1009.00   42.40
   3   2  -2 1019.30   43.20
   3   2  -2 1085.39   42.70
   3   2  -2 1020.20   42.80
  -2  -2   2  525.85   22.10
  -2  -2   2  552.34   21.70
  -2  -2   2  523.45   21.80
  -2  -2   2  509.45   21.60
   2  -2  -2  475.55   22.60
  -2  -2   2  523.65   21.60
   2  -2  -2  504.75   21.90
   2   2  -2  517.45   22.10
   2   2  -2  500.85   22.50
  -2   2   2  507.25   21.90
   2   2  -2  524.85   21.70
  -2   2   2  525.75   21.50
   2   2  -2  523.25   21.70
  -2   2   2  534.85   22.70
  -1  -2   2  417.46   18.60
   1  -2  -2  372.56   18.90
  -1  -2   2  437.96   18.20
   1  -2  -2  428.16   18.30
   1  -2  -2  448.96   18.10
   1  -2  -2  422.36   18.10
  -1  -2   2  441.36   18.20
  -1  -2   2  445.66   18.20
   1   2  -2  449.16   18.50
  -1   2   2  422.86   18.30
   1   2  -2  390.36   18.60
  -1   2   2  436.86   19.00
  -1   2   2  433.16   18.10
   1   2  -2  448.36   18.20
   1   2  -2  435.86   18.20
   2  -2   2 2858.81  123.29
   2  -2   2 2995.10  122.39
  -2  -2  -2 3006.10  122.29
   2  -2   2 2852.21  122.29
  -2  -2  -2 2946.21  122.09
  -2  -2  -2 3060.49  122.39
  -2  -2  -2 3033.20  122.69
   2   2   2 2917.61  122.69
  -2   2  -2 3045.70  122.39
   2   2   2 2825.82  123.59
   2   2   2 3062.89  122.39
   2   2   2 2961.70  122.39
  -2   2  -2 3000.70  122.29
   3  -2   2 2793.42  117.19
   3  -2   2 2837.62  117.29
  -3  -2  -2 2889.91  117.39
  -3  -2  -2 2765.52  116.99
  -3  -2  -2 2891.61  117.29
  -3  -2  -2 2948.41  117.69
   3   2   2 2728.13  117.69
   3   2   2 2814.22  117.39
  -3   2  -2 2803.42  117.19
   3   2   2 2874.41  117.29
  -3   2  -2 2867.21  117.29
  -3   2  -2 2857.21  117.39
   4  -2   2    2.30    1.40
   4  -2   2    1.50    1.50
  -4  -2  -2    7.10    1.70
  -4  -2  -2    4.20    1.20
  -4  -2  -2    3.90    1.60
   4   2   2    4.80    1.10
  -4   2  -2    2.00    1.30
   4   2   2    4.10    1.70
  -4   2  -2    2.80    1.80
  -4   2  -2    5.00    1.60
  -5  -2  -2 2620.94  110.79
   5  -2   2 2652.23  111.09
  -5  -2  -2 2688.73  111.19
  -5  -2  -2 2704.23  111.19
   5  -2   2 2647.73  111.19
  -5  -2  -2 2708.33  111.69
   5  -2   2 2766.02  111.09
  -5   2  -2 2769.92  111.29
   5   2   2 2702.13  111.19
  -5   2  -2 2686.43  110.99
   5   2   2 2559.64  111.79
   5   2   2 2585.84  111.29
  -5   2  -2 2744.03  111.09
   5   2   2 2696.23  110.89
  -6  -2  -2  437.76   20.30
  -6  -2  -2  418.56   19.50
  -6  -2  -2  401.96   19.40
   6  -2   2  440.56   19.50
   6  -2   2  449.16   19.30
   6  -2   2  425.36   19.40
  -6  -2  -2  437.96   19.00
   6   2   2  391.86   19.60
  -6   2  -2  449.76   19.40
   6   2   2  426.16   19.50
  -6   2  -2  428.36   19.20
   6   2   2  425.86   20.50
  -6   2  -2  450.45   22.50
   6   2   2  423.76   19.10
   7  -2   2   88.89    6.70
  -7  -2  -2   72.39    8.30
  -7  -2  -2   69.69    7.20
   7  -2   2   91.09    6.80
  -7   2  -2   93.19    7.20
   7   2   2   81.19    8.60
  -7   2  -2   80.39    6.70
   7   2   2   85.49    6.30
   7   2   2  101.69    7.40
  -7   2  -2   94.79    7.90
   8  -2   2   17.70    3.30
  -8  -2  -2   14.00    3.20
   8  -2   2   17.50    2.90
   8  -2   2   17.70    2.80
   8   2   2   25.90    5.30
  -8   2  -2   18.80    3.40
  -8   2  -2   15.70    3.00
   8   2   2   19.50    3.70
   8   2   2   17.20    3.00
  -9  -2  -2   50.29    7.90
   9  -2   2   46.20    7.30
   9  -2   2   41.70    7.30
   9   2   2   39.60    6.80
  -9   2  -2   52.79    9.80
   9   2   2   36.50    7.10
  -9   2  -2   35.40    9.10
   9   2   2   49.00    9.50
 -10  -2  -2  660.83   28.70
  10  -2   2  624.74   30.50
 -10   2  -2  663.23   28.40
  10   2   2  594.34   28.70
 -10   2  -2  643.54   28.00
 -10   2  -2  562.14   30.30
  10   2   2  622.04   28.90
  12   3  -2    1.10    3.30
  11  -3  -2   -3.40    2.30
  11   3  -2    3.30    3.00
 -11   3   2    1.40    2.80
 -10  -3   2    0.70    2.60
  10  -3  -2   -1.70    2.00
 -10  -3   2    1.70    2.60
  10  -3  -2    0.70    2.70
 -10   3   2   -1.90    3.10
  10   3  -2    2.50    2.70
  10   3  -2   -3.40    3.20
 -10   3   2    3.30    2.90
  10   3  -2   -0.20    2.40
  10   3  -2    1.70    3.60
  -9  -3   2   25.80    5.10
   9  -3  -2   15.10    2.70
  -9  -3   2   16.50    2.80
   9  -3  -2   18.20    3.00
   9   3  -2   19.90    3.70
   9   3  -2   16.30    2.80
   9   3  -2   14.00    3.20
   9   3  -2   17.40    3.00
  -9   3   2   14.80    2.50
  -8  -3   2  184.48    9.70
  -8  -3   2  179.88   10.90
   8  -3  -2  162.48    9.50
  -8  -3   2  194.18    9.30
   8  -3  -2  170.58   10.20
   8  -3  -2  164.48    9.50
   8  -3  -2  176.18    9.10
  -8  -3   2  185.28   10.10
  -8   3   2  173.58    9.70
   8   3  -2  168.78   10.10
  -8   3   2  179.18    9.20
  -8   3   2  199.28   10.10
   8   3  -2  181.38   10.20
   8   3  -2  184.08    9.80
   8   3  -2  181.78   11.50
   7  -3  -2  558.44   24.70
   7  -3  -2  568.74   28.90
  -7  -3   2  597.74   25.00
   7  -3  -2  570.24   25.00
  -7  -3   2  579.34   25.90
  -7  -3   2  572.84   25.30
   7  -3  -2  593.14   24.90
   7  -3  -2  541.25   25.40
  -7  -3   2  599.34   24.70
   7   3  -2  572.74   26.30
  -7   3   2  571.04   25.20
   7   3  -2  556.04   25.30
  -7   3   2  590.64   24.90
  -7   3   2  566.34   24.60
   7   3  -2  569.54   25.50
   7   3  -2  599.44   25.20
  -6  -3   2   52.29    5.60
  -6  -3   2   60.89    4.30
  -6  -3   2   50.89    4.70
   6  -3  -2   63.69    5.00
   6  -3  -2   62.09    4.20
   6  -3  -2   52.39    7.70
   6  -3  -2   55.99    4.00
   6  -3  -2   56.79    4.40
  -6  -3   2   59.39    4.70
   6   3  -2   49.60    4.60
   6   3  -2   59.29    4.70
   6   3  -2   57.89    6.10
   6   3  -2   59.39    4.80
   5  -3  -2  506.65   24.70
  -5  -3   2  525.95   23.00
   5  -3  -2  511.25   22.00
   5  -3  -2  519.65   21.90
  -5  -3   2  527.15   22.20
  -5  -3   2  538.75   22.10
   5  -3  -2  533.35   21.90
  -5  -3   2  524.75   22.40
  -5   3   2  504.65   21.80
   5   3  -2  500.35   23.20
  -5   3   2  513.35   22.50
   5   3  -2  507.85   22.40
  -5   3   2  516.45   21.80
   5   3  -2  528.05   22.30
   5   3  -2  497.05   22.50
  -4  -3   2  841.72   33.80
  -4  -3   2  824.72   34.00
   4  -3  -2  785.52   33.60
  -4  -3   2  838.32   33.80
   4  -3  -2  785.12   33.60
   4  -3  -2  766.92   35.70
  -4  -3   2  832.72   34.50
  -4   3   2  798.82   33.50
  -4   3   2  790.12   34.00
   4   3  -2  796.62   34.00
   4   3  -2  787.52   34.60
   4   3  -2  810.52   35.90
   4   3  -2  824.02   34.00
  -3  -3   2  906.51   37.80
  -3  -3   2  901.31   37.40
  -3  -3   2  893.41   37.20
  -3  -3   2  916.41   37.20
   3  -3  -2  876.91   37.00
   3  -3  -2  880.81   37.50
   3  -3  -2  866.81   37.00
  -3  -3   2  965.10   37.30
   3  -3  -2  828.62   38.70
  -3   3   2  905.61   37.00
   3   3  -2  864.41   38.70
  -3   3   2  878.01   37.40
  -3   3   2  874.51   38.70
   3   3  -2  905.51   37.40
   3   3  -2  926.01   37.40
   3   3  -2  884.11   37.90
  -2  -3   2  119.89    5.60
  -2  -3   2  126.19    5.70
  -2  -3   2  113.99    5.60
   2  -3  -2  102.89    6.70
   2  -3  -2  113.89    5.90
  -2  -3   2  115.99    6.10
  -2  -3   2  119.39    6.70
  -2   3   2  117.59    6.90
   2   3  -2  111.99    6.20
  -2   3   2  121.69    5.50
  -2   3   2  123.69    5.40
   2   3  -2  107.49    6.60
   2   3  -2  115.99    5.80
   2   3  -2  116.89    5.70
   1  -3  -2  134.99    6.10
  -1  -3   2  143.79    7.10
   1  -3  -2  135.29    6.10
   1  -3  -2  135.99    6.10
   1  -3  -2  133.59    6.40
  -1  -3   2  130.19    6.20
   1  -3  -2  116.29    7.20
  -1  -3   2  142.29    6.20
  -1   3   2  127.29    6.40
   1   3  -2  134.99    6.20
  -1   3   2  128.99    7.30
  -1   3   2  124.29    6.40
   1   3  -2  134.49    6.60
   1   3  -2  141.79    6.30
   1   3  -2  135.59    6.30
   0  -3   2 1444.66   67.79
   0  -3  -2 1703.73   67.09
   0  -3  -2 1672.03   67.09
   0  -3  -2 1572.24   68.19
   0  -3   2 1646.44   67.09
   0  -3  -2 1657.93   67.19
   0  -3  -2 1679.83   67.19
   0   3   2 1613.14   67.19
   0   3   2 1467.25   68.09
   0   3   2 1632.14   67.09
   0   3   2 1672.73   67.09
   0   3   2 1602.24   67.19
   0   3  -2 1691.13   67.19
   0   3  -2 1576.64   67.89
   0   3  -2 1696.53   67.09
  -1  -3  -2  570.84   23.90
  -1  -3  -2  571.74   25.10
   1  -3   2  522.95   24.40
  -1  -3  -2  585.34   23.80
   1  -3   2  544.35   23.70
   1  -3   2  543.45   23.60
  -1  -3  -2  580.84   23.70
  -1  -3  -2  559.74   23.60
   1   3   2  559.84   23.60
  -1   3  -2  572.24   23.70
   1   3   2  552.54   23.90
   1   3   2  567.64   23.70
   1   3   2  530.95   24.80
  -1   3  -2  564.84   23.60
  -1   3  -2  563.34   24.70
   1   3   2  556.24   23.70
  -2  -3  -2  140.59    6.50
   2  -3   2  135.89    8.10
   2  -3   2  136.99    6.80
  -2  -3  -2  156.28    7.60
  -2  -3  -2  131.39    6.60
   2  -3   2  140.49    6.90
  -2  -3  -2  145.89    7.50
  -2  -3  -2  138.99    6.90
   2   3   2  126.69    8.40
   2   3   2  140.59    7.50
   2   3   2  137.19    7.00
  -2   3  -2  135.59    7.10
  -2   3  -2  134.89    6.80
   3  -3   2   14.20    3.30
   3  -3   2   15.20    4.80
  -3  -3  -2   12.80    2.50
   3  -3   2    8.10    1.50
  -3  -3  -2   11.30    1.60
   3   3   2   18.00    5.20
  -3   3  -2   16.40    3.10
  -3   3  -2   10.70    2.20
   3   3   2   18.80    3.40
  -4  -3  -2   11.20    3.20
   4  -3   2   20.50    4.40
  -4  -3  -2   13.40    2.00
  -4  -3  -2   16.60    2.80
   4   3   2   12.20    2.10
   4   3   2   11.90    1.90
  -4   3  -2   18.30    4.20
   4   3   2   13.60    3.80
  -5  -3  -2   17.60    2.50
  -5  -3  -2    9.90    2.30
  -5  -3  -2   13.30    2.70
   5   3   2   11.80    2.20
   5   3   2   13.80    2.50
  -5   3  -2   14.40    2.30
  -6  -3  -2    5.30    1.80
  -6  -3  -2    2.80    2.50
   6  -3   2    7.00    2.00
  -6  -3  -2    4.60    2.50
  -6  -3  -2    2.30    2.40
   6  -3   2    7.00    1.90
  -6   3  -2    9.70    2.50
   6   3   2    0.20    2.40
  -6   3  -2    3.50    2.50
   6   3   2    7.20    4.40
   6   3   2    6.10    2.50
  -6   3  -2    9.50    2.00
  -7  -3  -2  154.58    9.80
   7  -3   2  159.08    9.30
  -7  -3  -2  160.88    8.90
  -7  -3  -2  141.99    9.70
   7  -3   2  149.19    9.30
   7  -3   2  169.68    9.30
  -7  -3  -2  145.49   10.80
  -7   3  -2  174.88    9.20
   7   3   2  150.18    9.50
  -7   3  -2  170.58    9.70
  -7   3  -2  166.98   10.20
   7   3   2  132.79    9.90
   7   3   2  173.08   11.80
   8  -3   2   10.90    2.80
  -8  -3  -2   19.20    3.40
   8  -3   2   18.60    3.30
  -8  -3  -2   14.90    3.20
   8  -3   2   18.70    3.00
  -8   3  -2    8.60    3.10
   8   3   2   13.10    3.00
  -8   3  -2   13.80    3.00
   8   3   2   12.90    3.80
   8   3   2   12.20    3.50
  -8   3  -2   15.00    3.40
  -9  -3  -2  202.78   11.80
   9  -3   2  171.98   11.60
   9  -3   2  172.58   11.80
  -9   3  -2  197.18   12.10
  -9   3  -2  196.58   12.40
  -9   3  -2  180.58   12.70
   9   3   2  202.28   14.20
   9   3   2  193.58   13.00
 -10  -3  -2  155.28   10.90
  10  -3   2  111.99   10.50
 -10   3  -2  123.99   10.50
  10   3   2  132.19   13.80
 -10   3  -2  132.59   12.30
 -10   3  -2  130.59   10.50
  10   3   2  127.89   10.80
 -11  -4   2    1.40    2.90
  11  -4  -2    2.50    6.80
 -11  -4   2   -0.50    4.20
  11  -4  -2    0.70    3.10
 -11   4   2    0.80    3.80
  11   4  -2    4.20    3.50
  11   4  -2   -1.60    2.80
 -10  -4   2  530.05   23.00
  10  -4  -2  537.35   30.50
  10  -4  -2  524.75   23.20
 -10  -4   2  525.55   23.90
  10  -4  -2  440.06   27.00
  10   4  -2  521.05   24.10
  10   4  -2  513.05   25.80
 -10   4   2  542.25   25.00
  -9  -4   2  326.07   15.50
   9  -4  -2  306.27   14.50
  -9  -4   2  319.47   14.60
   9  -4  -2  290.47   15.00
  -9  -4   2  309.97   15.20
   9  -4  -2  317.97   21.00
  -9  -4   2  282.17   16.40
  -9   4   2  332.77   15.60
   9   4  -2  287.07   15.80
   9   4  -2  302.27   15.40
  -9   4   2  294.57   14.70
  -9   4   2  310.57   14.50
   9   4  -2  294.37   21.70
   9   4  -2  310.67   17.20
  -8  -4   2 1878.21   76.19
   8  -4  -2 1548.15   76.49
   8  -4  -2 1813.82   76.29
  -8  -4   2 1765.52   76.49
  -8  -4   2 1910.31   75.89
  -8  -4   2 1831.02   77.19
   8  -4  -2 1822.02   75.89
   8  -4  -2 1861.01   80.99
   8   4  -2 1818.72   81.39
   8   4  -2 1851.51   76.59
   8   4  -2 1727.73   76.69
  -8   4   2 1873.51   75.79
  -8   4   2 1943.21   76.39
   8   4  -2 1824.72   78.19
  -8   4   2 1840.62   75.69
   7  -4  -2  666.13   27.80
   7  -4  -2  592.04   29.00
  -7  -4   2  660.83   28.40
   7  -4  -2  653.93   32.20
   7  -4  -2  577.14   28.50
  -7  -4   2  694.63   28.00
  -7  -4   2  661.33   28.20
  -7  -4   2  658.83   29.20
   7   4  -2  636.64   28.60
   7   4  -2  674.53   29.70
  -7   4   2  672.63   27.70
  -7   4   2  649.14   27.60
  -7   4   2  655.83   28.50
   7   4  -2  629.44   32.40
   7   4  -2  665.63   28.50
  -6  -4   2 3808.02  160.38
  -6  -4   2 3967.20  160.18
  -6  -4   2 4017.80  161.08
  -6  -4   2 3964.80  160.08
   6  -4  -2 3738.13  163.38
   6  -4  -2 3776.42  159.88
   6  -4  -2 3763.72  160.08
   6   4  -2 3866.21  163.78
  -6   4   2 4030.40  160.38
   6   4  -2 3933.61  160.38
   6   4  -2 3886.11  160.58
   6   4  -2 3836.42  161.28
  -6   4   2 3850.51  159.78
  -5  -4   2 1977.20   79.69
  -5  -4   2 1915.61   78.99
   5  -4  -2 1841.02   78.69
  -5  -4   2 1970.80   78.79
  -5  -4   2 1901.01   78.89
   5  -4  -2 1839.32   78.59
   5  -4  -2 1804.22   81.39
  -5   4   2 1930.11   78.49
   5   4  -2 1939.31   79.09
   5   4  -2 1875.21   79.79
  -5   4   2 1913.71   79.09
   5   4  -2 1879.11   79.19
  -4  -4   2 2526.25   99.19
  -4  -4   2 2454.85   99.39
   4  -4  -2 2226.18  101.19
  -4  -4   2 2513.75   99.19
   4  -4  -2 2323.97   98.99
  -4  -4   2 2474.55   99.89
   4  -4  -2 2313.07   98.99
   4   4  -2 2418.36   99.39
   4   4  -2 2362.56   99.99
   4   4  -2 2337.27  101.49
   4   4  -2 2374.66   99.39
  -4   4   2 2419.86   98.89
  -4   4   2 2425.66   99.49
  -3  -4   2  754.72   31.70
   3  -4  -2  732.93   31.50
  -3  -4   2  816.12   31.80
  -3  -4   2  776.32   31.70
   3  -4  -2  696.73   33.40
  -3  -4   2  767.22   31.80
  -3  -4   2  765.12   32.30
  -3   4   2  780.22   31.50
   3   4  -2  736.33   31.80
   3   4  -2  769.92   31.90
   3   4  -2  745.03   32.40
  -3   4   2  762.52   33.50
   3   4  -2  698.73   33.30
  -3   4   2  726.13   32.00
  -2  -4   2  169.28    9.00
  -2  -4   2  180.58    7.60
   2  -4  -2  155.08    9.00
  -2  -4   2  155.98    7.50
  -2  -4   2  160.28    8.00
   2  -4  -2  158.08    7.80
  -2   4   2  168.78    7.30
  -2   4   2  159.78    7.40
   2   4  -2  158.48    7.60
  -2   4   2  159.98    9.00
   2   4  -2  162.08    7.60
  -2   4   2  150.18    8.00
   2   4  -2  150.38    8.10
   2   4  -2  133.69    8.60
   2   4  -2  162.18    7.50
   1  -4  -2 3185.68  125.29
   1  -4  -2 3048.60  125.39
  -1  -4   2 3092.09  125.49
   1  -4  -2 3152.68  125.39
   1  -4  -2 2646.54  126.79
   1  -4  -2 3105.59  125.59
  -1   4   2 2967.40  126.89
   1   4  -2 3136.99  125.79
   1   4  -2 3195.08  125.59
  -1   4   2 3046.00  125.29
  -1   4   2 3058.79  125.39
   1   4  -2 3111.49  125.59
   1   4  -2 3203.98  125.49
   1   4  -2 2610.34  126.49
  -1   4   2 3063.59  125.59
   0  -4  -2 6170.38  240.28
   0  -4  -2 5944.21  240.38
   0  -4   2 5780.82  240.38
   0   4   2 5234.68  241.68
   0   4   2 5995.20  240.28
   0   4  -2 6007.50  240.28
   0   4   2 5751.42  240.38
  -2  -4  -2 8894.31  359.66
  -2  -4  -2 9054.69  359.36
  -2   4  -2 8875.01  359.36
   2   4   2 8748.42  359.36
   2   4   2 8731.33  359.46
   2   4   2 8144.69  360.96
  -3  -4  -2 1588.94   64.99
  -3  -4  -2 1555.04   64.49
  -3  -4  -2 1601.64   65.39
   3  -4   2 1521.65   64.89
   3  -4   2 1530.55   64.79
  -3  -4  -2 1584.84   64.59
   3  -4   2 1483.95   66.49
  -3  -4  -2 1583.54   64.99
   3   4   2 1523.55   65.09
   3   4   2 1561.44   65.49
  -3   4  -2 1588.64   64.79
   3   4   2 1503.65   66.99
  -3   4  -2 1611.54   64.89
   3   4   2 1551.74   64.99
   4  -4   2  414.26   18.20
  -4  -4  -2  397.86   17.60
  -4  -4  -2  414.66   19.10
   4  -4   2  437.26   18.50
  -4  -4  -2  436.76   18.60
   4  -4   2  404.96   20.50
  -4  -4  -2  404.66   18.50
  -4  -4  -2  425.76   18.50
  -4   4  -2  434.36   18.40
   4   4   2  401.26   21.10
  -4   4  -2  408.06   18.10
  -4   4  -2  412.06   18.40
   4   4   2  391.96   18.60
   4   4   2  410.16   18.50
   4   4   2  387.96   19.10
  -5  -4  -2  271.27   14.60
   5  -4   2  291.47   16.50
  -5  -4  -2  303.47   13.20
   5  -4   2  273.47   13.60
  -5  -4  -2  286.67   13.70
  -5  -4  -2  292.37   13.80
   5  -4   2  323.87   13.60
   5   4   2  275.87   16.90
   5   4   2  274.07   14.80
   5   4   2  266.67   13.70
  -5   4  -2  298.07   13.40
  -5   4  -2  264.07   13.70
   5   4   2  269.47   13.90
  -5   4  -2  313.87   13.70
   6  -4   2   81.19    6.60
   6  -4   2   92.29   10.40
  -6  -4  -2   78.19    7.10
  -6  -4  -2   98.99    6.20
  -6  -4  -2   81.49    7.10
   6  -4   2   88.99    6.50
  -6  -4  -2   86.69    8.30
  -6   4  -2   91.69    7.10
  -6   4  -2   95.89    6.50
  -6   4  -2   84.49    7.40
   6   4   2   74.29    7.20
   6   4   2   79.49    7.10
   6   4   2   89.79   11.00
   6   4   2   92.89    8.60
  -7  -4  -2   10.10    2.90
   7  -4   2    8.30    2.50
   7  -4   2   24.90    5.80
   7  -4   2   15.40    5.60
  -7  -4  -2    5.20    5.00
   7  -4   2   14.30    2.60
  -7  -4  -2   15.10    2.50
  -7   4  -2   13.70    3.20
   7   4   2    6.60    3.30
  -7   4  -2   14.80    2.60
   7   4   2    8.00    2.80
  -7   4  -2   25.50    6.80
   7   4   2    8.70    5.60
  -8  -4  -2   17.60    3.60
   8  -4   2   18.90    3.00
   8  -4   2   13.30    3.00
  -8  -4  -2   13.10    2.80
   8  -4   2   11.70    6.10
   8   4   2   11.90    3.50
  -8   4  -2    9.50    3.40
   8   4   2   13.30    3.00
  -8   4  -2   12.50    3.10
   9  -4   2   19.00    4.10
   9  -4   2   21.10    7.50
  -9   4  -2   21.20    4.60
  -9   4  -2   21.00    4.00
   9   4   2   21.30    4.50
  -9   4  -2   18.20    3.70
   9   4   2   22.50    4.30
 -10  -4  -2  393.16   19.70
  10  -4   2  379.96   19.90
  10  -4   2  398.56   27.70
  10   4   2  390.66   23.00
 -10   4  -2  398.36   19.30
  10   4   2  384.76   20.40
 -10   4  -2  382.26   19.80
  11  -5  -2    5.40    7.10
  11  -5  -2   -2.70    2.50
 -11  -5   2   -3.00    3.10
  11   5  -2    1.20    3.20
  11   5  -2    1.30    3.50
 -10  -5   2   46.10    6.30
  10  -5  -2   76.49   24.30
  10  -5  -2   54.09    6.20
 -10  -5   2   53.29    7.80
  10  -5  -2   43.00    7.40
  10   5  -2   36.10    7.60
  10   5  -2   59.39   10.10
   9  -5  -2  741.13   37.10
  -9  -5   2  737.23   31.40
   9  -5  -2  710.73   30.70
   9  -5  -2  672.83   31.20
  -9  -5   2  714.13   30.70
  -9   5   2  701.43   30.50
   9   5  -2  709.43   33.20
  -9   5   2  692.63   32.80
   9   5  -2  681.73   32.10
   9   5  -2  708.63   31.60
  -8  -5   2  600.74   26.00
   8  -5  -2  540.15   26.50
  -8  -5   2  607.54   25.40
   8  -5  -2  570.14   25.80
  -8  -5   2  551.24   26.80
   8  -5  -2  594.14   30.80
  -8  -5   2  579.04   25.70
   8   5  -2  572.14   31.50
   8   5  -2  547.05   26.30
   8   5  -2  600.74   27.70
  -8   5   2  582.94   25.10
   8   5  -2  587.64   26.20
  -8   5   2  587.24   26.30
  -7  -5   2  174.28    9.40
  -7  -5   2  179.28    9.20
  -7  -5   2  152.98   10.40
   7  -5  -2  150.68   15.80
   7  -5  -2  157.88    9.10
   7  -5  -2  181.18    8.70
  -7  -5   2  180.98    9.10
   7   5  -2  170.08   10.60
  -7   5   2  164.68    8.50
   7   5  -2  187.38   10.00
   7   5  -2  156.78   12.80
  -7   5   2  147.99   10.30
   7   5  -2  162.18   13.90
  -6  -5   2   89.49    6.40
   6  -5  -2   89.29    5.60
  -6  -5   2   91.19    6.20
  -6  -5   2   92.19    6.40
   6  -5  -2   87.69    9.90
  -6  -5   2   86.69    7.50
   6   5  -2   80.59    6.50
  -6   5   2   99.69    5.60
   6   5  -2   99.89    8.30
   6   5  -2   77.49   10.20
   6   5  -2   93.49    6.70
  -6   5   2   91.29    7.70
  -5  -5   2  215.28   11.40
  -5  -5   2  218.18   10.30
  -5  -5   2  227.18   10.40
   5  -5  -2  202.08   10.00
   5  -5  -2  195.68   13.20
   5  -5  -2  215.48    9.90
  -5  -5   2  209.68   10.40
   5   5  -2  206.38   10.70
   5   5  -2  200.08   11.80
   5   5  -2  202.28   10.60
  -5   5   2  220.28    9.80
   5   5  -2  188.78   13.40
  -5   5   2  225.38   11.30
   4  -5  -2    4.70    1.30
  -4  -5   2    1.60    1.50
  -4  -5   2    5.20    1.40
  -4  -5   2    4.90    1.60
  -4  -5   2    3.20    1.70
   4   5  -2    1.10    3.20
   4   5  -2    1.00    1.60
  -4   5   2    2.50    2.70
   4   5  -2    1.10    1.90
  -4   5   2    3.70    1.20
  -3  -5   2   36.00    3.50
   3  -5  -2   22.70    5.10
  -3  -5   2   27.40    4.20
  -3  -5   2   30.40    5.00
  -3   5   2   21.40    4.70
   3   5  -2   26.30    4.80
  -3   5   2   32.00    3.00
   3   5  -2   29.50    3.40
  -3   5   2   34.20    3.10
  -3   5   2   32.30    5.60
   3   5  -2   22.70    5.10
  -2  -5   2  815.92   33.70
  -2  -5   2  792.82   35.00
  -2  -5   2  800.42   33.20
  -2  -5   2  831.52   33.30
   2   5  -2  674.13   34.70
   2   5  -2  798.12   33.30
   2   5  -2  790.32   33.40
  -2   5   2  756.42   33.50
  -2   5   2  815.62   35.30
   2   5  -2  782.32   33.80
   2   5  -2  753.52   33.20
  -2   5   2  779.42   33.10
  -2   5   2  837.52   33.10
   1  -5  -2  231.48   11.10
   1  -5  -2  211.18   12.60
  -1  -5   2  237.08   12.40
  -1  -5   2  239.28   10.90
   1  -5  -2  234.68   10.70
   1  -5  -2  228.28   10.80
  -1  -5   2  235.68   10.90
   1   5  -2  270.77   11.10
  -1   5   2  238.68   12.80
   1   5  -2  239.78   11.00
  -1   5   2  234.08   10.70
   1   5  -2  253.27   11.50
  -1   5   2  217.48   11.30
  -1   5   2  233.98   10.90
   0  -5   2   22.50    2.90
   0  -5   2   24.10    4.90
   0  -5   2   23.60    3.30
   0  -5   2   22.30    3.60
   0  -5  -2   29.10    3.50
   0  -5  -2   27.80    3.60
   0  -5  -2   27.90    3.30
   0   5   2   25.60    3.80
   0   5  -2   21.70    4.80
   0   5   2   22.50    3.40
   0   5  -2   32.30    3.30
   0   5   2   30.10    3.50
   0   5   2   20.60    2.90
   0   5  -2   30.30    3.80
  -1  -5  -2  174.98   10.30
  -1  -5  -2  163.88    8.40
   1  -5   2  152.28    8.00
  -1  -5  -2  159.38    8.10
   1  -5   2  163.68    8.00
  -1  -5  -2  162.78    8.00
  -1  -5  -2  162.48    8.20
   1  -5   2  154.58    9.80
  -1   5  -2  180.58    8.10
  -1   5  -2  161.88    9.90
   1   5   2  158.88    8.40
  -1   5  -2  169.98    8.00
  -1   5  -2  165.28    8.20
   1   5   2  153.28    9.90
   1   5   2  149.29    8.20
   1   5   2  163.28    8.00
   1   5   2  155.28    8.10
  -2  -5  -2  144.09    9.70
  -2  -5  -2  130.09    6.80
   2  -5   2  143.49    7.00
   2  -5   2  131.19    8.80
   2  -5   2  116.09    7.10
  -2  -5  -2  134.89    7.20
  -2  -5  -2  132.99    7.80
  -2  -5  -2  137.69    7.40
  -2   5  -2  141.09    9.20
  -2   5  -2  129.49    7.00
   2   5   2  119.59    9.40
   2   5   2  133.99    7.80
   2   5   2  127.09    7.40
   2   5   2  130.19    7.20
   2   5   2  130.69    6.90
  -2   5  -2  144.99    7.40
  -3  -5  -2   35.10    6.40
   3  -5   2   46.80    4.00
  -3  -5  -2   48.10    4.60
  -3  -5  -2   38.30    3.70
   3  -5   2   37.80    4.10
   3  -5   2   37.30    5.90
  -3  -5  -2   41.00    4.60
  -3  -5  -2   36.10    3.70
   3   5   2   42.40    4.60
  -3   5  -2   50.99    4.70
   3   5   2   36.90    6.50
   3   5   2   40.20    5.40
  -3   5  -2   45.40    4.10
   3   5   2   37.20    4.50
  -4  -5  -2  118.49    6.40
   4  -5   2  122.39    6.70
   4  -5   2  104.99    6.80
   4  -5   2  113.79    9.30
  -4  -5  -2   98.09    8.00
  -4  -5  -2  104.89    6.00
  -4  -5  -2  114.29    7.20
  -4  -5  -2  118.89    7.20
  -4   5  -2  125.69    7.10
  -4   5  -2  124.89    6.70
   4   5   2  117.69    7.30
  -4   5  -2   94.49    7.00
   4   5   2  110.59    7.20
   4   5   2  110.29    8.30
  -5  -5  -2  740.13   31.20
   5  -5   2  740.63   34.60
  -5  -5  -2  726.83   31.70
  -5  -5  -2  761.12   31.70
   5  -5   2  699.73   31.60
  -5  -5  -2  740.73   32.50
   5  -5   2  738.33   31.40
   5   5   2  716.33   32.60
  -5   5  -2  728.03   31.40
   5   5   2  707.63   31.90
   5   5   2  727.63   32.00
  -5   5  -2  716.73   31.30
   5   5   2  711.93   35.20
  -5   5  -2  741.83   31.50
   6  -5   2   12.10    2.80
  -6  -5  -2    5.50    2.10
  -6  -5  -2    4.50    2.70
  -6  -5  -2   13.00    3.10
  -6  -5  -2    8.80    2.70
   6  -5   2    8.90    2.40
   6  -5   2    8.10    4.50
   6   5   2    3.80    2.80
   6   5   2    4.00    5.20
  -6   5  -2    8.70    2.30
  -6   5  -2   13.50    3.00
   6   5   2    8.00    2.90
  -7  -5  -2   41.10    6.10
  -7  -5  -2   49.40    8.80
  -7  -5  -2   37.30    7.20
   7  -5   2   51.79    6.70
   7  -5   2   59.59   11.30
   7  -5   2   51.39    6.50
   7   5   2   39.30    7.50
  -7   5  -2   53.89    7.20
   7   5   2   36.80   12.40
  -7   5  -2   59.19   11.00
  -7   5  -2   62.19    7.20
   7   5   2   39.50    6.90
   8  -5   2   41.10    7.20
  -8  -5  -2   41.50    7.80
  -8  -5  -2   55.19    7.80
   8  -5   2   51.49   12.60
   8  -5   2   45.60    7.40
  -8   5  -2   41.00    7.90
   8   5   2   35.70    5.40
  -9  -5  -2   40.00    8.30
   9  -5   2   25.40    4.00
   9  -5   2   35.40   10.80
  -9  -5  -2   29.50    6.90
  -9   5  -2   20.70    4.00
  -9   5  -2   22.70    5.10
   9   5   2   37.80    8.10
  10  -5   2   81.99   13.20
  10  -5   2   66.99   17.10
 -10  -5  -2   57.39   12.20
  10   5   2   47.40    9.80
 -10   5  -2   59.09   10.50
  10   5   2   47.70    7.40
 -10   5  -2   56.39    9.20
 -11  -6   2  362.86   17.40
 -11  -6   2  362.86   18.60
  11  -6  -2  365.86   17.70
 -11   6   2  345.37   19.40
  10  -6  -2  625.74   27.90
  10  -6  -2  663.53   36.20
 -10  -6   2  629.74   28.70
 -10  -6   2  576.74   29.10
  10   6  -2  636.14   31.20
 -10   6   2  649.93   29.30
  10   6  -2  626.14   29.20
  -9  -6   2    0.30    2.60
  -9  -6   2    5.30    4.90
   9  -6  -2    4.90    5.80
   9  -6  -2    6.40    2.20
   9  -6  -2    3.90    3.20
   9   6  -2    3.20    3.30
  -9   6   2    0.60    4.00
   8  -6  -2  570.64   25.00
  -8  -6   2  540.05   26.40
  -8  -6   2  542.95   26.80
  -8  -6   2  595.64   25.20
   8  -6  -2  553.44   25.60
   8  -6  -2  595.54   31.00
  -8  -6   2  588.14   25.70
  -8   6   2  593.94   26.30
  -8   6   2  567.64   24.80
   8   6  -2  549.95   26.30
   8   6  -2  583.44   27.70
   8   6  -2  546.25   31.60
   8   6  -2  568.74   26.00
  -7  -6   2   63.19    5.90
  -7  -6   2   67.19    5.90
   7  -6  -2   65.39    5.90
   7  -6  -2   59.39    6.10
   7  -6  -2   48.50   10.40
   7   6  -2   52.69    6.60
   7   6  -2   55.49    6.60
   7   6  -2   56.19    8.50
  -7   6   2   56.39    8.20
   7   6  -2   48.30   10.90
  -7   6   2   64.09    5.20
  -6  -6   2  332.77   14.70
   6  -6  -2  308.97   18.60
  -6  -6   2  309.77   14.60
   6  -6  -2  276.07   14.50
   6  -6  -2  307.07   14.20
  -6  -6   2  317.77   15.00
  -6  -6   2  312.97   15.90
   6   6  -2  305.47   15.20
   6   6  -2  287.87   18.60
   6   6  -2  325.97   16.50
   6   6  -2  295.27   15.10
  -6   6   2  332.57   15.60
  -6   6   2  317.67   14.20
  -5  -6   2  644.74   27.60
  -5  -6   2  635.24   28.60
  -5  -6   2  644.74   27.50
   5  -6  -2  554.84   27.80
  -5  -6   2  673.83   27.80
   5  -6  -2  641.04   27.30
  -5  -6   2  654.53   27.60
   5  -6  -2  617.34   30.70
   5   6  -2  627.44   28.00
   5   6  -2  610.54   30.80
  -5   6   2  674.53   27.20
   5   6  -2  635.24   29.00
  -5   6   2  644.54   28.10
  -4  -6   2 1987.30   82.29
  -4  -6   2 2019.20   82.29
   4  -6  -2 1901.51   82.19
   4  -6  -2 1849.11   84.89
  -4  -6   2 2051.09   83.09
  -4  -6   2 1981.00   82.39
  -4  -6   2 2097.29   82.49
  -4   6   2 2088.19   82.09
  -4   6   2 2050.29   85.29
   4   6  -2 1802.82   82.19
   4   6  -2 1964.00   82.59
   4   6  -2 1843.42   84.89
   4   6  -2 2016.90   83.29
   4   6  -2 1995.40   82.59
  -4   6   2 2018.50   82.69
   3  -6  -2 3185.28  143.79
  -3  -6   2 3268.77  143.69
  -3  -6   2 3276.07  141.89
  -3  -6   2 3473.15  141.49
   3  -6  -2 3458.15  141.39
  -3  -6   2 3521.35  141.69
  -3   6   2 3402.36  141.29
  -3   6   2 3518.95  144.19
   3   6  -2 3478.05  141.79
  -3   6   2 3598.04  141.29
   3   6  -2 3475.25  142.29
  -3   6   2 3431.06  141.79
   2  -6  -2 1499.65   65.89
  -2  -6   2 1640.64   66.19
   2  -6  -2 1638.34   65.99
  -2  -6   2 1546.45   68.09
   2  -6  -2 1437.06   68.19
  -2  -6   2 1654.33   66.49
   2   6  -2 1628.64   66.69
  -2   6   2 1500.95   67.19
  -2   6   2 1592.74   66.39
  -2   6   2 1679.03   69.19
   2   6  -2 1685.63   66.29
   2   6  -2 1622.34   66.29
   2   6  -2 1425.06   68.09
  -2   6   2 1636.54   65.99
   1  -6  -2 1689.83   69.69
  -1  -6   2 1606.54   71.49
   1  -6  -2 1732.23   69.49
   1  -6  -2 1537.45   71.79
  -1  -6   2 1699.43   69.79
  -1   6   2 1715.73   69.69
   1   6  -2 1518.75   71.59
   1   6  -2 1765.02   69.89
   1   6  -2 1770.92   69.89
  -1   6   2 1685.03   69.99
  -1   6   2 1662.73   69.39
  -1   6   2 1621.04   70.89
   1   6  -2 1750.22   70.19
   0  -6   2 3171.48  133.59
   0  -6  -2 3161.68  131.89
   0  -6  -2 3257.07  131.79
   0  -6   2 2994.90  131.69
   0  -6  -2 3347.47  131.79
   0  -6  -2 2986.00  133.89
   0   6   2 3127.79  131.89
   0   6   2 3222.98  131.79
   0   6  -2 3178.38  133.89
   0   6   2 3085.39  131.69
   0   6  -2 3276.27  131.89
   0   6  -2 3296.77  131.99
   0   6  -2 3334.67  131.89
  -1  -6  -2 1381.96   59.29
  -1  -6  -2 1360.96   56.59
   1  -6   2 1350.36   58.59
   1  -6   2 1347.97   56.69
  -1  -6  -2 1418.56   56.69
  -1  -6  -2 1391.36   56.89
  -1  -6  -2 1371.76   56.99
   1  -6   2 1313.97   56.79
   1   6   2 1318.27   56.79
   1   6   2 1309.37   56.89
  -1   6  -2 1300.77   58.29
   1   6   2 1381.66   56.89
  -1   6  -2 1380.96   56.89
   1   6   2 1289.37   59.19
   1   6   2 1324.77   56.79
  -1   6  -2 1403.16   58.99
  -1   6  -2 1385.96   56.69
  -2  -6  -2  348.57   18.20
   2  -6   2  369.66   17.60
  -2  -6  -2  334.27   15.40
  -2  -6  -2  322.77   15.70
   2  -6   2  331.27   15.20
   2  -6   2  332.97   15.00
  -2  -6  -2  332.97   15.20
  -2  -6  -2  325.17   14.80
   2   6   2  288.47   17.70
  -2   6  -2  339.77   15.10
  -2   6  -2  361.06   15.00
   2   6   2  314.57   15.00
   2   6   2  322.07   15.60
  -2   6  -2  346.87   15.30
   2   6   2  332.77   15.20
   2   6   2  318.67   15.30
  -3  -6  -2  121.29    6.80
  -3  -6  -2  127.79    7.60
   3  -6   2  124.09    7.30
  -3  -6  -2  121.79    8.40
   3  -6   2  124.29    9.70
   3  -6   2  147.39    7.30
  -3  -6  -2  126.29    7.70
  -3  -6  -2  132.29   10.70
  -3   6  -2  132.59    7.20
   3   6   2  113.99   10.20
   3   6   2  120.79    8.40
   3   6   2  129.29    7.70
  -3   6  -2  131.09    7.60
   3   6   2  125.09    7.60
  -4  -6  -2  709.13   31.60
  -4  -6  -2  727.33   30.90
  -4  -6  -2  726.63   30.90
   4  -6   2  726.13   30.70
  -4  -6  -2  733.93   30.50
   4  -6   2  707.93   33.40
   4  -6   2  664.93   30.80
   4   6   2  687.53   34.10
   4   6   2  695.23   31.80
   4   6   2  709.73   31.10
  -4   6  -2  725.93   30.80
  -4   6  -2  718.33   30.70
   4   6   2  703.53   31.00
  -5  -6  -2  899.91   37.80
   5  -6   2  847.92   38.20
  -5  -6  -2  891.91   39.20
  -5  -6  -2  888.91   38.20
  -5  -6  -2  921.81   38.40
   5  -6   2  904.81   41.70
   5  -6   2  836.02   40.20
   5   6   2  846.72   41.90
   5   6   2  878.61   38.60
  -5   6  -2  943.51   39.40
   5   6   2  862.01   39.70
   5   6   2  905.61   38.40
  -5   6  -2  879.51   37.70
  -5   6  -2  901.81   38.00
  -6  -6  -2 1001.40   44.70
  -6  -6  -2 1033.00   45.80
   6  -6   2 1059.59   44.60
   6  -6   2  970.40   44.70
  -6  -6  -2 1027.00   44.30
   6  -6   2 1076.29   49.10
  -6  -6  -2 1082.69   44.90
  -6   6  -2 1028.70   44.20
   6   6   2 1085.69   46.30
  -6   6  -2 1078.69   44.60
  -6   6  -2 1017.80   44.50
   6   6   2 1061.59   45.10
   6   6   2  994.70   45.30
   6   6   2 1054.29   49.50
  -7  -6  -2  789.42   34.70
  -7  -6  -2  838.32   36.70
   7  -6   2  819.42   40.00
   7  -6   2  712.83   34.70
   7  -6   2  814.12   34.60
  -7  -6  -2  758.72   34.00
  -7   6  -2  800.42   34.80
   7   6   2  846.92   36.80
  -7   6  -2  713.63   34.20
   7   6   2  766.52   35.00
  -8  -6  -2  340.07   17.80
  -8  -6  -2  338.67   17.20
   8  -6   2  353.56   23.50
   8  -6   2  341.37   17.50
  -8   6  -2  377.96   18.80
  -8   6  -2  316.37   17.20
  -8   6  -2  354.36   17.40
   8   6   2  390.26   20.90
   8   6   2  314.47   18.00
   9  -6   2  273.87   15.90
  -9  -6  -2  275.47   17.10
  -9  -6  -2  281.27   15.00
   9  -6   2  300.37   23.20
  -9   6  -2  285.57   15.70
  -9   6  -2  304.57   17.20
   9   6   2  318.67   19.80
   9   6   2  275.17   16.40
  10  -7  -2   -0.60    2.60
 -10  -7   2   -1.30    3.10
 -10  -7   2    0.70    3.20
  10  -7  -2    0.70    7.40
 -10   7   2   -7.00    5.20
  10   7  -2    2.40    3.80
  -9  -7   2   28.40    6.30
  -9  -7   2   20.20    3.50
   9  -7  -2   22.10    4.50
   9   7  -2   19.30    6.60
   8  -7  -2    4.10    3.10
  -8  -7   2    3.60    2.80
  -8  -7   2    4.20    2.60
  -8  -7   2    6.30    2.50
   8  -7  -2    7.30    5.80
   8  -7  -2    4.00    2.10
   8   7  -2   -0.50    2.80
  -8   7   2    6.40    2.50
   7  -7  -2   26.90    5.50
   7  -7  -2   25.80   10.40
  -7  -7   2   29.80    5.80
  -7  -7   2   30.40    5.20
   7   7  -2   19.50    3.70
   7   7  -2   21.40    3.20
   7   7  -2   17.30    6.10
  -7   7   2   17.60    4.40
   7   7  -2   29.10    6.50
   6  -7  -2    9.30    4.50
  -6  -7   2   10.60    2.40
   6  -7  -2    9.90    3.20
  -6  -7   2   12.70    2.60
  -6  -7   2    7.60    2.60
   6  -7  -2    9.10    2.50
  -6  -7   2   12.90    2.60
   6   7  -2    7.30    5.00
   6   7  -2   11.60    2.70
  -6   7   2   11.00    5.30
  -6   7   2    9.00    2.00
   6   7  -2    9.70    3.20
   6   7  -2    9.30    2.80
   5  -7  -2  216.68   15.60
  -5  -7   2  257.97   12.00
  -5  -7   2  226.68   12.90
  -5  -7   2  243.08   11.70
   5  -7  -2  206.98   11.50
  -5  -7   2  244.38   11.70
  -5  -7   2  238.88   11.80
   5   7  -2  206.78   15.50
   5   7  -2  206.18   10.80
   5   7  -2  235.68   12.40
  -5   7   2  234.08   11.30
   5   7  -2  266.97   13.90
  -4  -7   2   41.70    4.90
  -4  -7   2   45.10    4.90
   4  -7  -2   31.60    8.20
   4  -7  -2   30.80    4.60
   4   7  -2   32.20    5.10
  -4   7   2   32.40    8.10
  -4   7   2   34.90    4.50
   3  -7  -2    7.30    3.90
  -3   7   2   10.70    4.00
  -3   7   2    7.90    1.80
   3   7  -2    8.10    2.20
   3   7  -2    9.00    2.20
   3   7  -2    7.30    3.80
  -2  -7   2  177.78   11.60
   2  -7  -2  190.68    9.80
  -2  -7   2  193.28   10.20
  -2  -7   2  199.98   10.20
  -2  -7   2  189.08   12.50
   2  -7  -2  195.88   10.00
   2  -7  -2  178.58   13.00
   2   7  -2  213.78   10.60
  -2   7   2  216.68   10.00
   2   7  -2  228.28   11.30
  -2   7   2  213.78   11.10
  -2   7   2  211.38   10.10
  -2   7   2  197.58   13.10
   2   7  -2  193.48   10.30
  -1  -7   2  561.44   26.30
   1  -7  -2  502.55   26.60
   1  -7  -2  508.65   23.80
  -1  -7   2  543.15   24.10
   1  -7  -2  538.75   24.10
  -1  -7   2  546.75   24.10
   1   7  -2  602.34   24.80
  -1   7   2  584.24   23.80
  -1   7   2  541.05   27.00
   1   7  -2  551.34   24.20
   1   7  -2  498.55   26.50
  -1   7   2  560.44   24.10
  -1   7   2  568.64   24.10
   1   7  -2  615.14   24.50
  -1   7   2  559.64   24.60
   0  -7  -2  380.36   16.60
   0  -7   2  402.96   19.10
   0  -7  -2  373.66   16.70
   0  -7   2  345.87   16.50
   0  -7   2  351.36   16.70
   0  -7  -2  364.96   19.40
   0  -7  -2  368.06   16.70
   0   7   2  371.96   16.60
   0   7   2  361.26   17.00
   0   7  -2  376.86   17.00
   0   7   2  356.66   16.70
   0   7  -2  372.16   16.90
   0   7  -2  354.46   16.70
   0   7   2  352.86   19.70
   0   7  -2  367.26   19.30
  -1  -7  -2   49.99    4.70
  -1  -7  -2   39.10    7.60
   1  -7   2   39.80    4.70
  -1  -7  -2   44.20    4.80
   1   7   2   43.30    5.10
  -1   7  -2   38.80    4.60
   1   7   2   46.40    4.40
  -1   7  -2   46.60    7.20
  -1   7  -2   51.89    4.90
  -2  -7  -2   78.09    6.80
   2  -7   2   77.39    6.00
   2  -7   2   88.69    6.00
  -2  -7  -2   86.49    6.50
  -2  -7  -2   91.29    6.10
  -2  -7  -2   86.99    9.30
   2   7   2   77.79    6.90
   2   7   2   89.09    6.00
   2   7   2   79.09    6.40
   2   7   2   69.49    9.30
  -2   7  -2   87.89    5.80
   2   7   2   75.59    6.00
  -2   7  -2   86.79    6.00
  -2   7  -2   81.19    6.60
  -2   7  -2  100.39    9.20
  -3  -7  -2   -2.00    2.30
  -3  -7  -2   -0.40    1.90
   3  -7   2   -0.70    1.60
   3  -7   2   -2.30    2.30
  -3  -7  -2   -1.20    2.10
  -3  -7  -2   -1.90    3.30
   3   7   2    1.50    2.20
  -3   7  -2    0.20    1.80
  -3   7  -2    1.10    1.50
  -3   7  -2   -1.20    2.40
   3   7   2   -0.50    2.10
   3   7   2   -0.90    2.10
   3   7   2    1.70    1.80
  -3   7  -2    3.80    3.60
   4  -7   2   -0.20    2.50
  -4  -7  -2   -1.80    1.80
  -4  -7  -2   -0.70    3.20
   4  -7   2   -2.10    2.20
  -4  -7  -2   -2.20    2.30
   4  -7   2    1.30    3.90
  -4  -7  -2    2.80    2.30
  -4   7  -2    0.70    2.00
  -4   7  -2   -2.30    2.60
   4   7   2    0.50    2.40
   4   7   2   -0.10    2.40
   4   7   2    2.40    2.40
  -5  -7  -2  200.88   11.30
  -5  -7  -2  190.98   12.40
  -5  -7  -2  196.18   10.40
   5  -7   2  203.18   10.80
  -5  -7  -2  192.28   11.00
   5  -7   2  227.98   22.30
   5  -7   2  180.08   10.90
   5   7   2  159.78   15.40
   5   7   2  186.08   11.60
   5   7   2  186.98   11.50
  -5   7  -2  194.98   10.80
  -5   7  -2  174.58   10.20
  -5   7  -2  186.78   11.20
   5   7   2  205.18   12.80
  -6  -7  -2  149.29    9.60
   6  -7   2  162.18   10.00
   6  -7   2  143.39   10.50
  -6  -7  -2  162.78   10.50
  -6  -7  -2  182.28   10.70
   6  -7   2  187.68   15.50
  -6  -7  -2  169.38   12.10
  -6   7  -2  158.08   10.20
   6   7   2  142.59   18.00
   6   7   2  148.39   11.40
  -6   7  -2  150.58   10.90
  -6   7  -2  150.78    9.70
   6   7   2  172.98   10.90
   7  -7   2  108.79   14.50
   7  -7   2   99.09    8.70
  -7  -7  -2  101.19    9.30
  -7  -7  -2   88.99    8.50
  -7   7  -2   83.49    8.30
  -7   7  -2  119.39   11.00
  -7   7  -2   97.69    9.20
   7   7   2   98.69    9.30
   8  -7   2    3.10    3.60
  -8  -7  -2   10.10    4.00
   8  -7   2    6.80    9.10
  -8  -7  -2   10.10    2.90
   8   7   2    5.10    3.50
  -8   7  -2    8.10    3.90
   8   7   2   13.10    4.70
  -8   7  -2    7.00    5.20
  -9  -7  -2   14.60    4.70
   9  -7   2   13.20    8.20
   9  -7   2    8.40    4.70
  -9  -7  -2    6.80    3.20
  -9   7  -2    9.40    5.50
  -9   7  -2   12.10    4.20
   9   7   2   10.10    6.30
   9   7   2   10.40    4.60
 -10  -8   2  412.06   20.50
  10  -8  -2  384.86   19.50
 -10  -8   2  403.86   19.70
 -10   8   2  421.66   22.30
  -9  -8   2  165.68   11.10
   9  -8  -2  187.88   21.10
  -9   8   2  165.88   22.60
   9   8  -2  196.88   18.90
   9   8  -2  162.08   12.90
   8  -8  -2   20.80    7.40
  -8  -8   2   19.10    3.40
   8  -8  -2   22.60    4.00
   8  -8  -2   18.10    2.80
  -8  -8   2   19.90    3.30
   8   8  -2   15.50    4.30
   8   8  -2   10.60    3.60
  -8   8   2   12.70    4.90
   7  -8  -2  154.58   15.40
  -7  -8   2  135.29    8.90
   7  -8  -2  141.99    8.70
   7  -8  -2  122.19    9.30
  -7  -8   2  150.78    9.50
  -7  -8   2  135.59    9.40
   7   8  -2  138.29   12.30
   7   8  -2  138.59   10.10
  -7   8   2  142.99    9.10
  -7   8   2  128.99   11.30
   6  -8  -2  118.39    8.60
  -6  -8   2  124.89   10.10
  -6  -8   2  142.59    9.00
  -6  -8   2  138.99    8.50
  -6  -8   2  146.59    8.90
   6  -8  -2  151.98   14.50
  -6  -8   2  127.79    8.80
  -6   8   2  146.99    8.30
   6   8  -2  136.79    9.70
   6   8  -2  123.49   14.10
  -6   8   2  116.09   10.80
   6   8  -2  138.09   11.70
   6   8  -2  131.59    9.60
  -5  -8   2  244.18   12.20
  -5  -8   2  230.08   13.80
  -5  -8   2  255.57   12.40
  -5  -8   2  219.78   13.50
   5  -8  -2  237.18   12.20
  -5  -8   2  240.48   12.20
   5  -8  -2  260.17   17.40
   5   8  -2  232.98   13.10
   5   8  -2  217.38   16.70
   5   8  -2  240.58   12.80
   5   8  -2  207.08   18.10
  -5   8   2  252.27   12.10
  -5   8   2  257.07   12.00
  -5   8   2  239.78   13.90
   5   8  -2  242.88   11.60
   4  -8  -2  768.42   34.60
   4  -8  -2  868.71   44.30
  -4  -8   2  801.12   34.70
  -4  -8   2  818.92   36.20
  -4  -8   2  842.22   35.00
  -4  -8   2  798.92   38.10
  -4   8   2  826.92   38.80
   4   8  -2  803.32   35.90
  -4   8   2  781.72   34.40
   4   8  -2  817.52   36.10
   4   8  -2  719.23   38.20
  -4   8   2  825.52   34.40
   4   8  -2  791.82   34.30
   4   8  -2  780.92   34.90
  -3  -8   2 1404.16   58.69
  -3  -8   2 1402.36   59.29
  -3  -8   2 1461.45   58.89
   3  -8  -2 1372.76   62.19
  -3  -8   2 1359.96   61.69
   3  -8  -2 1327.87   58.49
   3  -8  -2 1380.76   58.59
  -3   8   2 1409.26   59.19
   3   8  -2 1409.36   58.89
  -3   8   2 1417.16   62.39
  -3   8   2 1453.05   58.49
  -3   8   2 1366.06   58.39
   3   8  -2 1298.17   61.99
   3   8  -2 1381.56   58.49
   3   8  -2 1438.76   59.69
   3   8  -2 1385.86   58.99
   2  -8  -2  288.87   13.80
   2  -8  -2  298.77   13.90
  -2  -8   2  290.27   14.50
  -2  -8   2  310.47   14.10
  -2  -8   2  282.77   16.90
  -2  -8   2  296.07   14.00
  -2   8   2  291.07   13.90
  -2   8   2  271.77   15.00
   2   8  -2  306.97   14.20
  -2   8   2  310.57   13.80
   2   8  -2  304.97   14.40
   2   8  -2  252.97   17.10
   2   8  -2  270.47   14.20
  -2   8   2  284.47   17.60
   2   8  -2  304.07   15.00
  -1  -8   2 1353.36   59.39
   1  -8  -2 1276.67   59.59
  -1  -8   2 1319.77   56.79
   1  -8  -2 1364.76   56.69
  -1  -8   2 1344.57   56.79
   1  -8  -2 1309.57   56.69
   1  -8  -2 1331.07   56.29
  -1   8   2 1360.86   56.29
   1   8  -2 1386.86   56.99
  -1   8   2 1369.16   57.19
   1   8  -2 1277.57   59.69
  -1   8   2 1362.86   56.79
   1   8  -2 1352.26   56.89
   1   8  -2 1353.86   56.89
  -1   8   2 1324.77   60.09
   1   8  -2 1401.56   57.29
  -1   8   2 1391.96   56.69
   0  -8  -2 1144.09   52.29
   0  -8  -2 1157.28   49.30
   0  -8   2 1213.68   51.79
   0  -8   2 1124.19   49.20
   0  -8  -2 1179.68   49.10
   0   8   2 1167.38   49.10
   0   8  -2 1190.58   49.40
   0   8  -2 1141.59   52.19
   0   8   2 1172.08   52.59
   0   8  -2 1153.38   49.30
   0   8   2 1144.89   49.40
   0   8   2 1157.78   49.20
   0   8   2 1153.38   49.20
   0   8  -2 1140.39   49.20
  -1  -8  -2  274.97   13.40
   1  -8   2  267.87   13.20
  -1  -8  -2  271.97   16.80
  -1  -8  -2  281.77   13.20
   1  -8   2  278.67   13.00
  -1   8  -2  276.07   13.30
  -1   8  -2  277.67   13.80
   1   8   2  271.77   13.60
   1   8   2  264.57   17.10
   1   8   2  247.58   13.50
  -1   8  -2  277.07   13.50
  -1   8  -2  279.57   16.60
   1   8   2  246.58   13.70
  -2  -8  -2  624.94   28.30
  -2  -8  -2  661.83   32.00
  -2  -8  -2  631.84   27.90
   2  -8   2  615.64   27.90
  -2  -8  -2  630.64   28.50
   2  -8   2  609.54   28.00
   2  -8   2  720.33   33.10
  -2   8  -2  645.04   28.00
   2   8   2  617.14   27.90
   2   8   2  649.04   28.10
   2   8   2  618.74   32.00
  -2   8  -2  661.53   31.60
   2   8   2  641.84   28.60
   2   8   2  603.74   28.40
  -2   8  -2  630.04   27.70
  -3  -8  -2  636.74   28.30
   3  -8   2  610.24   29.20
  -3  -8  -2  665.03   29.20
  -3  -8  -2  625.74   29.70
  -3  -8  -2  640.04   33.30
   3  -8   2  590.34   28.30
   3   8   2  638.94   32.60
   3   8   2  644.34   28.70
   3   8   2  681.63   29.40
   3   8   2  648.04   28.00
  -3   8  -2  648.94   27.80
  -3   8  -2  656.43   28.30
  -3   8  -2  668.53   32.20
   3   8   2  645.24   28.50
   4  -8   2  221.88   12.50
   4  -8   2  245.08   12.60
  -4  -8  -2  237.98   13.80
  -4  -8  -2  231.18   12.60
  -4  -8  -2  251.87   13.10
  -4  -8  -2  250.87   12.20
  -4   8  -2  240.48   12.50
   4   8   2  217.48   17.00
  -4   8  -2  225.48   13.00
   4   8   2  240.88   13.00
   4   8   2  216.08   17.30
  -4   8  -2  247.78   11.60
   5  -8   2 1698.73   69.09
  -5  -8  -2 1575.64   64.79
   5  -8   2 1388.86   64.59
  -5  -8  -2 1478.95   65.49
  -5  -8  -2 1562.94   64.29
   5  -8   2 1525.85   64.49
  -5  -8  -2 1453.25   64.49
  -5   8  -2 1522.05   64.59
   5   8   2 1552.14   64.99
   5   8   2 1606.94   66.09
   5   8   2 1448.26   70.59
   5   8   2 1467.65   64.99
   6  -8   2  247.08   13.40
   6  -8   2  263.77   19.20
  -6  -8  -2  254.87   14.20
  -6  -8  -2  231.38   13.20
  -6   8  -2  230.88   13.80
   6   8   2  284.37   16.50
   6   8   2  232.88   14.20
  -6   8  -2  261.67   15.30
  -7  -8  -2  448.66   21.40
  -7  -8  -2  444.56   22.40
   7  -8   2  481.55   28.20
   7  -8   2  453.55   25.10
   7   8   2  471.65   30.00
   7   8   2  470.35   24.40
  -7   8  -2  438.46   22.00
  -7   8  -2  477.75   23.90
   8  -8   2  378.16   19.20
   8  -8   2  395.96   26.60
  -8  -8  -2  355.96   18.40
  -8  -8  -2  362.26   19.50
  -8   8  -2  366.26   19.00
  -8   8  -2  384.56   21.00
   8   8   2  414.56   23.40
   8   8   2  366.66   20.00
   9  -9  -2   32.80   15.60
  -9  -9   2   17.20    3.70
  -9  -9   2   33.50    7.70
   9   9  -2   25.00    7.50
   9   9  -2   18.20    8.40
  -8  -9   2    1.40    3.10
   8  -9  -2    2.00    7.80
  -8  -9   2    2.70    5.00
   8   9  -2   -0.60    3.60
   8   9  -2   -2.50    4.00
  -8   9   2    1.20    5.40
   7  -9  -2    3.60    4.10
  -7  -9   2    5.60    3.10
   7  -9  -2    7.30    7.30
  -7  -9   2    2.20    2.60
   7   9  -2    5.60    3.40
  -7   9   2    2.80    4.90
   7   9  -2    5.20    3.80
  -6  -9   2  207.98   12.00
  -6  -9   2  197.88   11.80
   6  -9  -2  188.88   11.90
  -6  -9   2  210.38   12.20
   6  -9  -2  233.88   18.80
  -6   9   2  227.38   11.70
   6   9  -2  216.28   15.00
   6   9  -2  207.28   13.30
  -5  -9   2  352.26   19.00
  -5  -9   2  363.66   17.70
   5  -9  -2  359.26   17.70
  -5  -9   2  399.36   18.20
  -5  -9   2  383.96   17.90
   5  -9  -2  406.36   23.90
  -5   9   2  374.36   19.40
   5   9  -2  366.06   16.90
  -5   9   2  364.16   23.40
   5   9  -2  361.56   18.60
  -5   9   2  387.56   17.50
   5   9  -2  324.37   23.00
   5   9  -2  372.16   20.10
  -5   9   2  369.86   17.40
  -4  -9   2  553.74   24.80
  -4  -9   2  537.05   25.80
   4  -9  -2  523.45   26.70
  -4  -9   2  571.14   25.20
   4  -9  -2  529.15   24.70
  -4  -9   2  540.15   28.60
   4  -9  -2  591.24   30.20
  -4   9   2  555.84   24.70
  -4   9   2  557.04   26.00
  -4   9   2  565.04   29.50
   4   9  -2  562.84   25.40
   4   9  -2  555.94   25.60
   4   9  -2  525.35   29.50
  -4   9   2  571.94   24.60
   4   9  -2  550.54   24.50
   3  -9  -2  255.27   17.50
  -3  -9   2  238.78   12.40
   3  -9  -2  201.68   12.70
  -3  -9   2  233.28   12.20
   3  -9  -2  233.98   12.00
  -3  -9   2  236.48   12.80
  -3  -9   2  228.78   16.80
   3   9  -2  229.88   13.90
   3   9  -2  210.08   16.20
  -3   9   2  232.68   16.70
  -3   9   2  241.18   12.10
   3   9  -2  236.68   12.20
  -3   9   2  192.28   13.80
   3   9  -2  232.88   12.50
  -3   9   2  248.28   11.90
   3   9  -2  230.78   13.20
  -2  -9   2  426.66   23.20
   2  -9  -2  381.16   18.10
   2  -9  -2  359.16   18.30
  -2  -9   2  384.16   18.20
  -2  -9   2  405.46   18.60
   2   9  -2  382.66   18.40
  -2   9   2  405.26   22.50
   2   9  -2  385.66   19.00
   2   9  -2  397.36   18.50
  -2   9   2  393.66   18.00
  -2   9   2  368.46   18.20
   2   9  -2  354.66   22.00
   2   9  -2  409.56   19.40
  -1  -9   2  117.09   10.90
  -1  -9   2  121.79    8.90
  -1  -9   2  121.59    8.00
   1  -9  -2  119.79   12.00
   1  -9  -2  115.99    7.10
   1  -9  -2  123.39    7.90
   1  -9  -2   98.39    9.10
  -1   9   2  138.99    9.70
  -1   9   2  101.09    8.30
   1   9  -2  116.09    8.30
  -1   9   2  126.59   12.50
  -1   9   2  114.89    8.00
   1   9  -2  101.99    9.30
   1   9  -2  106.19   11.80
  -1   9   2  106.09    7.80
   0  -9   2  102.59    7.70
   0  -9   2  116.09   10.90
   0  -9   2  110.69    8.00
   0  -9  -2  106.99   11.30
   0  -9  -2  103.19    7.60
   0  -9  -2  107.79    7.40
   0   9  -2   99.29    8.50
   0   9   2  103.19    7.80
   0   9  -2  118.19    9.10
   0   9  -2  102.39    8.60
   0   9  -2   91.89   11.30
   0   9  -2   96.79    7.70
   0   9   2   99.49    8.10
   0   9   2  119.79   12.20
   0   9   2  116.49    8.80
   0   9   2  119.79    7.90
  -1  -9  -2   71.69    7.40
   1  -9   2   88.49   11.50
  -1  -9  -2   72.79    7.20
   1  -9   2   79.89    7.00
   1  -9   2   91.09    6.60
  -1  -9  -2   77.09   11.20
   1   9   2   70.79    7.80
  -1   9  -2   78.69    7.50
  -1   9  -2   80.89    6.90
   1   9   2   79.39    7.50
  -1   9  -2   83.99    7.40
   1   9   2   84.79   11.80
  -2  -9  -2 1072.29   46.50
  -2  -9  -2 1060.19   46.70
  -2  -9  -2 1048.00   46.10
  -2  -9  -2 1077.99   50.39
   2  -9   2 1006.20   46.20
   2  -9   2 1205.58   52.49
   2  -9   2 1082.89   46.10
   2   9   2 1051.49   46.20
   2   9   2 1078.79   50.59
   2   9   2 1082.09   46.60
  -2   9  -2 1044.80   49.99
   2   9   2 1102.09   46.90
  -2   9  -2 1110.49   47.00
  -2   9  -2 1083.69   46.20
  -2   9  -2 1076.89   45.90
  -2   9  -2 1078.09   46.30
   3  -9   2   11.80    5.80
  -3  -9  -2   13.50    2.90
  -3  -9  -2    6.60    2.90
  -3  -9  -2   11.10    3.30
   3  -9   2   13.50    3.10
  -3  -9  -2   10.20    5.50
   3  -9   2    5.10    2.80
  -3   9  -2    8.40    5.40
   3   9   2   11.10    3.50
   3   9   2    3.90    4.50
   3   9   2   10.90    2.80
   3   9   2   13.50    3.20
   3   9   2   16.30    8.20
  -3   9  -2    8.70    2.70
  -3   9  -2    8.10    4.30
  -4  -9  -2  270.47   15.00
   4  -9   2  262.37   14.50
  -4  -9  -2  271.87   14.60
   4  -9   2  303.47   20.60
  -4  -9  -2  265.47   15.80
  -4  -9  -2  277.47   14.90
   4  -9   2  259.07   15.10
   4   9   2  290.27   16.60
   4   9   2  285.37   15.20
   4   9   2  260.67   15.00
  -4   9  -2  304.07   18.40
  -4   9  -2  284.87   16.50
  -5  -9  -2   -1.20    2.40
   5  -9   2   -0.70    2.60
  -5  -9  -2   -0.50    3.30
   5  -9   2    3.30    6.00
   5   9   2   -1.20    3.30
   5   9   2   -3.00    3.00
   6  -9   2   25.70    7.50
  -6  -9  -2   22.30    4.40
  -6  -9  -2   23.20    3.30
  -6   9  -2   19.80    6.70
   6   9   2   18.90    4.50
   6   9   2   19.70    4.40
  -7  -9  -2   63.19    9.50
   7  -9   2   52.99    9.00
   7  -9   2   68.69   15.90
  -7  -9  -2   57.19    7.70
  -7   9  -2   60.89   11.80
   7   9   2   63.59   12.60
   7   9   2   50.09   10.00
   8 -10  -2  180.88   29.30
  -8 -10   2  171.98   13.30
  -8 -10   2  155.38   11.80
   8  10  -2  166.68   16.10
  -8  10   2  172.08   14.90
   8  10  -2  166.38   15.80
  -7 -10   2  263.07   16.30
   7 -10  -2  317.27   24.70
  -7 -10   2  278.57   15.40
   7  10  -2  284.77   19.00
  -7  10   2  302.47   18.90
  -7  10   2  251.47   14.80
   7  10  -2  290.37   16.90
  -6 -10   2  776.72   36.00
  -6 -10   2  802.92   36.00
   6 -10  -2  882.31   49.99
  -6  10   2  904.01   44.40
   6  10  -2  789.82   34.60
   6  10  -2  783.72   38.10
   6  10  -2  824.22   38.20
  -6  10   2  748.13   35.40
  -5 -10   2  328.17   17.40
  -5 -10   2  371.86   20.50
   5 -10  -2  356.46   16.90
   5 -10  -2  371.86   18.70
   5 -10  -2  384.66   26.60
  -5 -10   2  330.77   17.10
  -5  10   2  330.77   16.80
   5  10  -2  345.37   16.20
   5  10  -2  325.37   18.00
  -5  10   2  310.87   19.00
   5  10  -2  350.36   19.70
   5  10  -2  321.37   18.00
  -4 -10   2  166.68   11.90
  -4 -10   2  146.19   13.90
   4 -10  -2  135.09    9.90
  -4 -10   2  133.49   11.00
   4 -10  -2  148.29    9.40
  -4 -10   2  153.78   10.20
   4  10  -2  159.38    9.60
   4  10  -2  165.18   12.50
   4  10  -2  144.99   11.00
   4  10  -2  140.99   10.90
  -4  10   2  153.58   10.00
  -3 -10   2  847.42   36.50
  -3 -10   2  809.82   40.10
  -3 -10   2  811.32   36.30
   3 -10  -2  786.82   36.10
   3 -10  -2  800.12   36.10
  -3 -10   2  837.42   36.80
  -3  10   2  816.22   36.10
   3  10  -2  826.32   36.80
  -3  10   2  857.71   37.50
  -3  10   2  823.32   44.80
   3  10  -2  821.52   41.20
   3  10  -2  835.62   36.70
  -3  10   2  823.72   36.10
   3  10  -2  881.01   36.30
  -2 -10   2   71.49   11.40
  -2 -10   2   85.09    7.80
  -2 -10   2   86.99    7.90
   2 -10  -2   71.99    7.50
   2 -10  -2   95.39    7.80
  -2  10   2   69.59    7.80
  -2  10   2   88.99   10.20
   2  10  -2   97.89    8.90
   2  10  -2   70.79   12.70
  -2  10   2   71.89   12.70
   2  10  -2   88.99    9.40
   2  10  -2   86.69    8.20
  -2  10   2   76.39   11.70
   2  10  -2   76.29    9.80
  -1 -10   2 1781.02   76.39
   1 -10  -2 1754.72   76.19
   1 -10  -2 1765.32   77.29
  -1 -10   2 1862.41   79.79
   1 -10  -2 1875.61   80.49
  -1 -10   2 1761.92   76.29
   1 -10  -2 1815.92   75.69
   1  10  -2 1819.92   76.59
  -1  10   2 1881.81   76.79
  -1  10   2 1746.13   76.09
   1  10  -2 1880.81   76.79
  -1  10   2 1889.51   75.79
  -1  10   2 1806.12   76.29
   1  10  -2 1701.43   80.29
  -1  10   2 1811.42   80.69
   0 -10   2  251.77   14.10
   0 -10  -2  260.17   14.00
   0 -10  -2  264.27   14.10
   0 -10  -2  259.07   18.20
   0 -10   2  265.87   13.90
   0 -10   2  293.37   18.00
   0  10   2  281.67   19.50
   0  10   2  268.37   16.10
   0  10  -2  265.67   14.20
   0  10   2  265.67   14.10
   0  10   2  264.17   14.30
   0  10  -2  244.68   18.60
   0  10   2  312.97   14.20
   0  10  -2  258.37   15.40
   0  10  -2  283.67   14.70
   0  10  -2  281.47   15.30
   1 -10   2  710.43   30.60
   1 -10   2  664.53   30.80
  -1 -10  -2  680.33   30.90
  -1 -10  -2  691.53   30.70
   1 -10   2  761.82   34.70
  -1 -10  -2  665.23   30.70
  -1 -10  -2  696.03   35.50
  -1  10  -2  685.33   30.80
   1  10   2  676.53   30.90
   1  10   2  697.53   31.10
   1  10   2  707.73   31.10
  -1  10  -2  715.03   30.80
   1  10   2  697.73   36.00
  -1  10  -2  662.03   35.10
  -1  10  -2  711.13   31.60
  -1  10  -2  613.34   32.90
   1  10   2  712.33   31.10
  -2 -10  -2 1010.80   44.90
  -2 -10  -2  967.40   44.40
   2 -10   2 1049.59   44.50
  -2 -10  -2 1024.10   49.40
   2 -10   2 1163.28   49.70
  -2 -10  -2  992.60   45.00
   2  10   2 1052.79   45.30
   2  10   2 1019.50   45.20
  -2  10  -2 1000.50   49.20
  -2  10  -2 1032.50   44.20
  -2  10  -2 1149.39   46.80
   2  10   2 1017.80   44.70
  -2  10  -2  933.31   47.80
  -2  10  -2 1036.60   45.50
  -3 -10  -2  815.12   40.20
  -3 -10  -2  794.52   35.30
  -3 -10  -2  749.13   35.60
   3 -10   2  824.82   34.90
  -3 -10  -2  745.03   34.90
  -3  10  -2  695.33   35.30
  -3  10  -2  804.42   34.20
   3  10   2  789.12   34.60
  -3  10  -2  823.02   36.20
   3  10   2  789.82   35.40
   3  10   2  833.52   36.10
  -3  10  -2  822.12   41.30
  -4 -10  -2  189.18   11.20
  -4 -10  -2  173.88   13.20
  -4 -10  -2  185.68   12.30
  -4  10  -2  184.78   14.20
   4  10   2  205.18   14.20
   4  10   2  183.98   12.50
  -5 -10  -2  150.38   11.70
   5 -10   2  176.18   19.00
   5 -10   2  158.68   11.40
  -5 -10  -2  147.09   17.00
   5  10   2  141.99   11.60
  -5  10  -2  140.49   15.70
   5  10   2  156.48   13.90
  -6 -10  -2   41.30    7.40
  -6 -10  -2   41.70    9.30
   6 -10   2   43.30    8.40
   6  10   2   27.60    5.30
  -6  10  -2   37.10    6.30
   6  10   2   44.30    9.60
   7 -10   2   26.00    9.80
  -7 -10  -2   14.20    5.90
   7  10   2   14.40    6.50
   7  10   2   14.00    6.50
  -7 -11   2    3.60    3.20
  -7 -11   2    6.20    6.10
   7  11  -2   -1.30    5.10
   6 -11  -2   65.89   20.20
  -6 -11   2   42.40    8.50
   6 -11  -2   54.79   12.30
  -6  11   2   48.70    8.00
  -6  11   2   65.39   12.60
  -5 -11   2  140.99   12.90
   5 -11  -2  159.68   10.50
  -5 -11   2  165.08   14.10
   5  11  -2  168.18   10.00
   5  11  -2  146.79   16.50
  -5  11   2  154.98   10.80
  -5  11   2  157.58   13.90
  -4 -11   2    5.90    3.60
   4 -11  -2    8.50    3.20
  -4 -11   2    5.50    3.90
   4 -11  -2   18.40   11.70
   4  11  -2    2.20    3.60
  -4  11   2    6.00    3.00
   4  11  -2    2.20    3.80
   4  11  -2    9.00    3.40
  -3 -11   2    4.10    5.10
  -3 -11   2    2.90    3.20
   3 -11  -2    4.00    2.90
  -3  11   2    3.10    3.50
   3  11  -2    1.20    3.40
   2 -11  -2   28.00    6.50
  -2 -11   2   23.60    6.10
  -2 -11   2   35.20    6.80
  -2  11   2   18.70    5.30
   2  11  -2   19.60    6.60
   2  11  -2   27.90    4.30
   2  11  -2   30.20    4.60
  -2  11   2   39.00    7.50
   1 -11  -2   12.40    3.60
  -1 -11   2    6.10    5.10
  -1 -11   2    8.30    3.20
  -1  11   2    9.00    3.10
   1  11  -2   14.20    3.70
   1  11  -2    8.30    3.30
  -1  11   2    9.70    3.40
   1  11  -2    7.20    4.20
  -1  11   2   15.30    4.40
   0 -11  -2   16.60    3.70
   0 -11   2   11.80    5.20
   0 -11   2   11.60    3.30
   0 -11  -2   15.00    2.70
   0  11  -2   16.50    3.80
   0  11   2   14.90    4.50
   0  11   2   18.00    3.10
   0  11   2   23.70    4.30
   0  11  -2   13.10    3.40
   0  11  -2   23.80    4.60
  -1 -11  -2   14.00    3.10
   1 -11   2   27.40    6.40
  -1 -11  -2   17.50    3.80
   1  11   2   16.20    3.70
  -1  11  -2   21.50    3.90
  -1  11  -2   16.50    4.80
  -1  11  -2   29.00    7.50
  -2 -11  -2   85.69   13.80
   2 -11   2  106.09   14.00
  -2 -11  -2   86.59    9.40
   2 -11   2   90.39    8.30
  -2  11  -2  101.19    9.70
   2  11   2   87.09    9.80
   2  11   2   89.89   11.50
   2  11   2  102.29   10.40
  -2  11  -2   95.49    8.60
  -2  11  -2  102.69   11.80
  -3 -11  -2  138.89   20.60
  -3 -11  -2  135.49   16.40
   3 -11   2  174.88   16.70
  -3  11  -2  151.68   20.20
   3  11   2  150.38   13.00
  -3  11  -2  152.08   11.40
   3  11   2  142.59   11.50
  -4 -11  -2  201.18   13.50
   4 -11   2  222.98   12.80
  -4 -11  -2  194.98   12.40
   4 -11   2  247.08   29.20
   4  11   2  211.38   14.10
  -4  11  -2  191.68   13.20
  -4  11  -2  212.58   16.20
   4  11   2  208.28   15.50
  -5 -11  -2    6.30    4.30
  -5 -11  -2    7.00    3.10
   5  11   2    8.00    5.20
  -5  11  -2   13.80    6.30
   5  11   2   15.90    4.20
  -5  11  -2   12.10    3.90
  -5 -12   2  150.88   12.10
   5 -12  -2  144.19   11.10
  -5 -12   2  130.29   11.20
   5  12  -2  159.38   14.00
   5  12  -2  182.08   14.90
  -5  12   2  144.19   17.70
   5  12  -2  155.78   15.70
  -5  12   2  173.88   17.40
   4 -12  -2  366.96   19.30
   4 -12  -2  437.86   27.80
  -4 -12   2  355.76   24.60
  -4 -12   2  360.16   19.80
   4  12  -2  379.66   20.90
   4  12  -2  393.06   22.10
  -4  12   2  388.46   21.90
   4  12  -2  383.26   19.40
  -3 -12   2  620.14   34.20
   3 -12  -2  703.43   36.50
  -3 -12   2  615.74   29.40
   3 -12  -2  603.14   29.70
   3  12  -2  646.54   34.00
  -3  12   2  663.13   30.70
   3  12  -2  640.84   30.80
  -3  12   2  564.64   29.70
   3  12  -2  636.64   29.40
  -2 -12   2  913.91   42.80
   2 -12  -2  995.90   50.89
   2 -12  -2  999.80   44.40
   2  12  -2  955.70   43.00
  -2  12   2  986.60   48.90
   2  12  -2  980.50   43.90
   2  12  -2  986.50   43.60
  -2  12   2  957.10   43.10
  -1 -12   2  272.57   25.90
  -1 -12   2  240.68   14.60
   1 -12  -2  243.98   16.30
   1 -12  -2  269.27   20.60
  -1  12   2  273.37   16.60
  -1  12   2  272.07   15.40
  -1  12   2  284.17   14.20
   1  12  -2  258.77   15.80
   1  12  -2  256.17   16.20
   0 -12   2  377.96   20.00
   0 -12   2  435.56   28.30
   0 -12  -2  397.26   20.60
   0 -12  -2  372.36   25.20
   0  12   2  423.86   20.00
   0  12   2  412.96   21.10
   0  12  -2  418.86   21.60
   0  12  -2  375.86   20.70
   0  12   2  398.56   20.40
   0  12  -2  413.66   20.20
  -1 -12  -2  326.77   20.80
  -1 -12  -2  349.07   18.20
  -1 -12  -2  347.07   24.20
   1 -12   2  372.26   18.40
  -1  12  -2  379.46   24.90
   1  12   2  365.36   19.10
   1  12   2  337.07   21.40
  -1  12  -2  363.76   19.10
   1  12   2  369.86   19.10
  -1  12  -2  365.26   18.10
  -2 -12  -2    0.80    6.60
   2 -12   2    5.30    3.90
   2 -12   2    4.80    6.20
  -2 -12  -2    2.40    3.80
  -2 -12  -2   -2.20    3.90
   2  12   2    6.20    4.00
   2  12   2    4.30    3.70
  -2  12  -2    4.20    5.20
  -2  12  -2    5.50    3.80
   3 -12   2  327.67   16.90
  -3 -12  -2  308.07   23.70
  -3 -12  -2  320.67   17.80
   3  12   2  331.07   18.90
   3  12   2  281.87   18.90
   3  12   2  297.47   23.20
  -3  12  -2  307.07   17.50
  -3  12  -2  313.27   19.50
  -4 -12  -2   46.30    8.20
  -4  12  -2   51.69   10.00
   4  12   2   52.59   11.20
   2 -13  -2    8.40    4.40
  -2 -13   2    2.50    6.00
  -2 -13   2    6.10    6.40
  -2  13   2   10.80    4.00
   2  13  -2    3.70    4.30
  -2  13   2   12.40    5.80
   2  13  -2   11.00    5.00
   1 -13  -2   78.29   10.10
  -1 -13   2   63.09   14.00
  -1 -13   2   85.59   15.60
   1  13  -2   56.19   10.70
  -1  13   2   89.29   12.40
   1  13  -2   84.39   13.80
   1  13  -2   86.09   15.50
  -1  13   2   77.29   10.90
   0 -13  -2  299.47   20.70
   0 -13   2  301.07   20.90
   0 -13   2  278.87   21.10
   0  13  -2  273.17   17.60
   0  13   2  278.77   17.40
   0  13  -2  292.27   18.50
   0  13   2  296.47   17.80
   1 -13   2   24.30    7.50
  -1  13  -2   25.20    7.20
  -1  13  -2   18.80    5.40
   1  13   2   25.60    9.00
   1  13   2   15.60    5.30
   1  13   2   15.60    4.70
  12   0  -3    4.50    2.90
  12   0  -3   -3.20    3.70
  11   0  -3   -4.50    5.40
 -11   0   3    0.30    3.10
  11   0  -3    0.40    2.10
  10   0  -3   -0.60    2.50
  -9   0   3   -1.90    2.00
   9   0  -3    1.50    1.80
   8   0  -3    0.10    1.70
   8   0  -3   -2.40    1.60
  -8   0   3   -2.30    1.60
  -8   0   3   -1.60    1.80
   8   0  -3   -1.30    1.70
   7   0  -3   -0.90    1.50
  -7   0   3   -1.00    1.60
  -7   0   3    2.30    1.50
   7   0  -3    0.50    1.10
   7   0  -3    0.20    1.30
   7   0  -3   -1.30    1.30
   6   0  -3   -0.10    0.90
   6   0  -3    1.10    2.20
   6   0  -3    1.00    1.40
  -6   0   3   -0.60    1.00
  -6   0   3    1.40    1.30
  -6   0   3    0.20    1.30
   5   0  -3   -0.80    1.20
  -5   0   3   -3.00    1.10
  -5   0   3   -1.50    1.00
  -4   0   3    1.90    1.00
  -4   0   3    0.50    1.00
   4   0  -3    0.80    0.70
   4   0  -3   -0.40    1.00
  -3   0   3   -2.00    0.70
   3   0  -3   -0.50    0.80
  -3   0   3   -0.90    0.30
   3   0  -3   -0.30    0.70
  -2   0   3   -0.40    0.50
  -2   0   3    0.80    0.30
  -1   0   3   -2.00    0.80
   1   0  -3   -1.80    0.80
   1   0  -3   -1.70    0.80
  -1   0   3   -3.10    0.50
   0   0   3   -1.50    1.20
   0   0   3   -2.10    1.20
   1   0   3  -11.70    0.90
   1   0   3  -10.50    0.90
   2   0   3   -0.70    1.00
   2   0   3    1.00    0.60
   2   0   3   -1.20    0.90
  -2   0  -3   -0.40    1.20
  -2   0  -3   -0.10    1.00
  -2   0  -3    0.80    1.20
  -3   0  -3   -1.00    1.40
   3   0   3   -0.40    0.70
  -4   0  -3    2.00    1.90
   4   0   3    0.60    1.50
  -4   0  -3    1.80    1.60
   4   0   3    2.70    1.20
   5   0   3    7.80    1.90
   5   0   3    8.60    1.70
   6   0   3   28.10    5.10
   6   0   3   18.80    4.40
  -8   0  -3   -1.10    3.40
   8   0   3    0.40    2.20
   8   0   3   -3.70    3.00
  -8   0  -3   -1.00    3.30
  -8   0  -3    0.90    3.10
   9   0   3   -0.50    2.90
   9   0   3    2.60    2.70
  -9   0  -3    0.30    3.70
 -10   0  -3    0.90    3.80
  10   0   3   -2.00    3.40
  10   0   3   -4.10    3.20
  12  -1  -3   64.29    8.40
  12   1  -3   48.40    6.70
  12   1  -3   67.79    9.00
 -12   1   3   58.49    9.10
  11  -1  -3  729.73   31.80
  11  -1  -3  653.43   32.00
  11  -1  -3  762.22   33.60
 -11  -1   3  725.33   32.90
  11   1  -3  724.13   33.30
  11   1  -3  684.13   32.40
 -11   1   3  761.22   31.00
  11   1  -3  702.73   31.50
 -11   1   3  743.93   32.40
  10  -1  -3  676.63   32.50
  10  -1  -3  729.73   32.50
 -10  -1   3  729.83   32.50
  10  -1  -3  693.13   31.20
 -10  -1   3  786.62   31.50
  10  -1  -3  681.63   31.80
 -10   1   3  755.72   31.30
  10   1  -3  685.23   31.90
  10   1  -3  737.33   32.90
 -10   1   3  738.33   32.10
  10   1  -3  706.83   32.80
  10   1  -3  728.53   31.40
 -10   1   3  769.52   31.10
   9  -1  -3  309.37   15.10
   9  -1  -3  313.47   15.30
   9  -1  -3  280.27   14.40
  -9  -1   3  301.67   15.20
  -9  -1   3  321.87   14.30
   9  -1  -3  287.37   14.00
  -9   1   3  306.07   14.10
   9   1  -3  297.17   15.30
  -9   1   3  304.87   14.90
   9   1  -3  307.77   14.10
   9   1  -3  312.07   15.80
  -9   1   3  306.97   14.10
   9   1  -3  297.47   14.60
   8  -1  -3  459.25   21.10
  -8  -1   3  462.65   21.10
  -8  -1   3  469.45   20.80
   8  -1  -3  456.85   20.90
  -8  -1   3  489.95   20.20
   8  -1  -3  437.26   20.30
   8  -1  -3  447.76   19.90
   8   1  -3  442.86   21.20
   8   1  -3  457.45   21.10
  -8   1   3  493.65   20.10
  -8   1   3  420.56   21.50
   8   1  -3  453.15   21.40
   8   1  -3  469.75   20.20
  -8   1   3  486.45   20.20
  -7  -1   3  154.38    7.10
   7  -1  -3  126.19    7.00
   7  -1  -3  139.99    6.70
   7  -1  -3  131.49    7.80
  -7  -1   3  158.58    7.80
   7  -1  -3  157.58    8.00
  -7  -1   3  112.39    8.30
  -7   1   3  120.69    7.60
   7   1  -3  130.59    7.80
   7   1  -3  139.09    7.00
   7   1  -3  125.39    8.30
  -7   1   3  129.49    7.30
   7   1  -3  142.09    7.20
  -6  -1   3 2089.69   85.69
   6  -1  -3 2021.50   85.29
  -6  -1   3 2052.39   85.99
  -6  -1   3 2186.88   85.29
   6  -1  -3 1934.21   85.09
   6  -1  -3 2004.20   85.69
  -6   1   3 2166.78   85.09
   6   1  -3 2113.29   85.29
   6   1  -3 2028.60   86.19
  -6   1   3 2116.39   85.39
  -6   1   3 2043.30   85.69
   6   1  -3 1992.00   85.39
   5  -1  -3 2806.32  122.09
   5  -1  -3 2935.31  122.09
  -5  -1   3 3009.60  122.69
   5  -1  -3 3061.29  122.89
  -5  -1   3 3024.60  122.19
   5  -1  -3 2928.81  122.59
   5  -1  -3 2912.81  122.39
  -5  -1   3 2974.40  122.89
   5   1  -3 2885.71  122.29
   5   1  -3 3096.39  122.29
   5   1  -3 2920.41  122.09
   5   1  -3 2893.61  122.79
   5   1  -3 2923.71  123.09
  -5   1   3 3096.79  122.09
  -5   1   3 3003.60  122.39
  -5   1   3 2993.90  122.59
   3  -1  -3 1206.98   50.99
   3  -1  -3 1221.38   50.99
  -3  -1   3 1229.98   50.59
  -3  -1   3 1233.18   50.99
  -3  -1   3 1228.88   51.19
   3  -1  -3 1301.17   51.09
   3   1  -3 1197.68   51.29
   3   1  -3 1284.97   50.69
   3   1  -3 1227.58   50.69
  -3   1   3 1227.18   50.99
   3   1  -3 1210.68   51.09
   3   1  -3 1126.49   50.69
   1  -1  -3 2237.18   90.79
  -1  -1   3 2290.97   90.89
   1  -1  -3 2006.40   91.09
   1  -1  -3 1871.61   92.29
  -1  -1   3 2245.28   90.89
   1  -1  -3 2407.46   91.19
   1   1  -3 2215.08   90.89
   1   1  -3 2320.47   90.99
   0  -1  -3  121.99    5.60
   0  -1   3  116.59    5.60
   0  -1   3  134.09    5.70
   0  -1  -3  132.49    6.20
   0  -1  -3  122.69    5.60
   0  -1   3  119.09    5.60
   0   1  -3  115.49    5.60
   0   1  -3  129.49    5.70
   0   1   3  113.79    5.90
   0   1   3  116.29    5.50
  -1  -1  -3 3849.21  166.58
   1  -1   3 4153.88  166.28
  -1  -1  -3 4139.19  166.38
   1  -1   3 4025.00  166.28
  -1  -1  -3 4035.60  166.28
  -1   1  -3 4137.39  166.38
   1   1   3 3960.30  166.98
  -1   1  -3 3997.80  166.28
   1   1   3 4064.79  166.28
  -2  -1  -3   15.70    3.40
   2  -1   3   11.80    2.30
  -2  -1  -3   14.30    2.60
  -2   1  -3   11.60    2.40
   2   1   3   16.20    1.50
   2   1   3   10.20    2.50
   2   1   3   18.90    2.50
  -3  -1  -3   96.69    6.30
  -3  -1  -3   86.39    5.50
  -3  -1  -3   96.79    5.60
   3  -1   3   94.09    5.40
   3  -1   3   93.59    5.50
   3   1   3   95.39    5.50
   3   1   3  103.89    4.70
   3   1   3   93.59    5.50
  -3   1  -3   85.39    5.70
  -3   1  -3   86.59    5.40
   4  -1   3 2160.08  101.49
  -4  -1  -3 2297.27  102.19
   4  -1   3 2459.35   99.99
   4  -1   3 2513.55   99.79
  -4  -1  -3 2491.55  100.09
  -4  -1  -3 2468.85  100.09
  -4   1  -3 2504.65  100.09
   4   1   3 2404.46   99.59
  -4   1  -3 2286.57  100.39
  -4   1  -3 2460.35  100.29
   4   1   3 2480.95  100.09
   5  -1   3 2450.85  103.39
  -5  -1  -3 2503.35  103.79
   5  -1   3 2501.75  103.29
  -5  -1  -3 2542.65  103.39
   5  -1   3 2544.15  103.09
  -5  -1  -3 2483.05  103.29
   5   1   3 2422.56  102.89
   5   1   3 2448.66  103.49
  -5   1  -3 2370.16  103.79
  -5   1  -3 2578.04  103.39
  -5   1  -3 2452.45  103.19
   5   1   3 2549.74  103.39
  -6  -1  -3 2032.50   84.69
  -6  -1  -3 2029.70   84.99
   6  -1   3 2008.50   85.19
   6  -1   3 1820.32   85.59
   6  -1   3 2080.49   84.49
  -6  -1  -3 2088.59   84.49
   6   1   3 1953.60   84.69
   6   1   3 1995.00   83.99
  -6   1  -3 2083.49   84.89
  -6   1  -3 2106.69   84.49
  -6   1  -3 2015.70   84.29
   6   1   3 2037.00   84.49
   7  -1   3 2060.89   83.49
  -7  -1  -3 1907.61   83.99
  -7  -1  -3 2045.30   83.49
  -7  -1  -3 1974.20   83.39
   7  -1   3 1935.21   83.59
   7  -1   3 1985.30   83.19
   7   1   3 2045.90   83.49
   7   1   3 1893.41   83.69
  -7   1  -3 2111.29   83.49
   7   1   3 1948.11   82.99
  -7   1  -3 1962.70   83.29
  -7   1  -3 2009.30   83.89
  -8  -1  -3  237.98   15.20
   8  -1   3  273.77   13.40
  -8  -1  -3  275.07   14.30
   8  -1   3  239.18   14.50
  -8  -1  -3  274.37   16.30
   8  -1   3  264.97   14.00
   8   1   3  246.58   16.00
   8   1   3  271.27   13.90
  -8   1  -3  254.67   15.00
  -8   1  -3  261.47   14.30
   8   1   3  260.37   13.20
  -8   1  -3  258.17   17.20
  -9  -1  -3  365.56   17.70
   9  -1   3  347.57   17.50
   9  -1   3  324.37   16.90
   9   1   3  324.77   16.70
  -9   1  -3  353.16   17.50
   9   1   3  359.76   18.60
  -9   1  -3  285.97   19.10
 -10  -1  -3    1.70    4.00
  10  -1   3    0.80    3.40
  10   1   3   -2.80    3.30
 -10   1  -3    5.40    3.90
  10   1   3    2.60    3.30
  12  -2  -3   -1.00    2.50
  12   2  -3   -2.20    5.70
  11  -2  -3   27.30    5.40
  11  -2  -3   25.80    3.90
  11   2  -3   26.50    4.60
  11   2  -3   21.60    3.10
 -11   2   3   27.00    6.50
 -10  -2   3    2.20    2.50
 -10  -2   3   -2.10    3.00
  10  -2  -3    0.90    3.40
 -10  -2   3    1.90    2.60
  10  -2  -3    3.60    2.00
  10   2  -3    5.90    2.40
  10   2  -3    0.90    2.70
 -10   2   3    2.20    2.30
  10   2  -3   -1.70    2.00
 -10   2   3    4.90    2.90
   9  -2  -3   56.29    5.60
  -9  -2   3   47.80    5.60
  -9  -2   3   42.60    6.40
   9  -2  -3   44.60    6.20
  -9  -2   3   47.80    6.80
  -9   2   3   50.59    6.20
  -9   2   3   46.70    5.90
   9   2  -3   58.59    8.10
   9   2  -3   43.50    6.60
   9   2  -3   49.90    8.20
   9   2  -3   51.99    5.70
  -8  -2   3   25.20    5.10
   8  -2  -3   39.70    4.70
   8  -2  -3   34.60    5.10
  -8  -2   3   32.20    4.60
  -8  -2   3   39.90    5.60
   8  -2  -3   24.80    4.20
   8  -2  -3   26.10    3.70
  -8  -2   3   41.90    3.80
  -8   2   3   32.90    4.90
   8   2  -3   30.90    5.20
  -8   2   3   36.40    5.30
  -8   2   3   27.60    4.20
   8   2  -3   32.70    4.60
   8   2  -3   38.70    4.40
   7  -2  -3    2.60    1.70
  -7  -2   3    2.10    1.60
  -7  -2   3    1.30    1.50
   7  -2  -3    2.60    1.40
   7  -2  -3    3.30    1.20
  -7  -2   3    2.20    1.80
   7  -2  -3    1.80    1.50
  -7   2   3   -0.50    1.50
   7   2  -3    5.20    1.80
   7   2  -3    2.10    1.40
   7   2  -3    1.50    1.80
   7   2  -3    1.50    1.60
  -6  -2   3  116.69    5.50
   6  -2  -3  106.59    6.10
  -6  -2   3  114.09    5.90
  -6  -2   3  111.89    5.40
  -6  -2   3  105.99    7.70
   6  -2  -3  111.89    5.70
   6  -2  -3  101.29    6.50
  -6  -2   3  105.69    6.40
   6  -2  -3  118.59    5.40
  -6   2   3  105.59    6.00
   6   2  -3  114.89    6.00
   6   2  -3  108.09    7.30
   6   2  -3  105.09    6.50
  -6   2   3  114.39    5.50
  -6   2   3  101.79    6.40
   6   2  -3  102.09    6.00
   5  -2  -3  221.28   10.40
   5  -2  -3  219.28    9.60
  -5  -2   3  228.28    9.60
  -5  -2   3  220.88   10.20
  -5  -2   3  222.88   10.70
  -5  -2   3  218.88    9.80
   5  -2  -3  217.98   10.00
   5  -2  -3  213.58    9.40
   5  -2  -3  211.38   10.10
  -5  -2   3  212.08    9.50
   5   2  -3  221.58   10.00
  -5   2   3  210.58    9.90
  -5   2   3  224.18    9.50
   5   2  -3  211.88   10.90
   5   2  -3  211.48   10.40
  -5   2   3  207.88   10.20
   5   2  -3  216.18   10.00
   4  -2  -3 5090.49  201.68
   4  -2  -3 4939.31  201.48
  -4  -2   3 4958.70  201.88
   4   2  -3 4828.02  201.28
  -4   2   3 4926.41  201.48
   4   2  -3 4758.12  201.58
   4   2  -3 4753.82  201.98
  -3  -2   3 1465.45   59.79
  -3  -2   3 1456.05   59.99
  -3  -2   3 1438.16   59.69
  -3  -2   3 1518.45   59.69
   3  -2  -3 1352.66   61.09
   3  -2  -3 1413.26   59.79
   3  -2  -3 1478.25   60.09
  -3  -2   3 1462.85   60.39
   3   2  -3 1430.26   59.89
  -3   2   3 1429.26   59.49
   3   2  -3 1450.25   59.89
   3   2  -3 1466.15   60.49
  -3   2   3 1336.67   59.59
  -3   2   3 1452.55   60.09
   3   2  -3 1534.65   59.89
   2  -2  -3 2299.07   94.19
  -2  -2   3 2334.27   93.99
   2  -2  -3 2071.79   94.79
  -2  -2   3 2263.47   93.79
   2   2  -3 2347.07   94.49
   2   2  -3 2224.18   93.89
   2   2  -3 2157.28   94.49
  -2   2   3 2244.38   94.79
   2   2  -3 2326.07   93.89
   2   2  -3 2356.26   93.89
  -2   2   3 2296.47   94.19
   2   2  -3 2374.96   93.99
   1  -2  -3 1582.74   63.69
  -1  -2   3 1576.04   63.49
   1  -2  -3 1588.74   63.39
   1  -2  -3 1335.77   64.19
  -1  -2   3 1562.74   63.49
   1  -2  -3 1618.84   63.39
   1   2  -3 1617.34   63.59
   1   2  -3 1599.34   63.49
  -1   2   3 1545.65   63.39
  -1   2   3 1558.54   63.69
   1   2  -3 1330.47   63.79
  -1   2   3 1482.75   64.29
   0  -2   3  457.75   19.50
   0  -2  -3  470.25   20.40
   0  -2  -3  475.15   19.60
   0  -2  -3  481.35   19.60
   0  -2  -3  429.86   19.80
   0  -2   3  468.45   19.60
   0  -2   3  443.56   19.80
   0  -2  -3  457.95   19.70
   0   2  -3  465.15   19.90
   0   2   3  487.55   19.50
   0   2   3  462.85   19.50
   0   2  -3  480.45   19.70
   0   2  -3  473.35   19.60
   0   2   3  427.76   20.20
   1  -2   3   27.90    2.80
   1  -2   3   39.50    3.30
  -1  -2  -3   33.90    2.90
   1  -2   3   28.50    2.70
  -1  -2  -3   32.00    3.60
  -1  -2  -3   40.60    3.00
   1   2   3   32.00    2.80
   1   2   3   40.80    3.70
   1   2   3   32.80    2.80
  -1   2  -3   26.60    3.10
  -2  -2  -3   77.39    4.70
  -2  -2  -3   77.09    3.80
  -2  -2  -3   75.99    4.70
   2  -2   3   72.69    4.60
   2  -2   3   79.19    4.50
  -2  -2  -3   76.09    5.40
   2   2   3   75.39    5.90
   2   2   3   73.29    4.60
  -2   2  -3   69.19    4.80
  -2   2  -3   74.29    4.50
   2   2   3   75.59    4.60
  -3  -2  -3 2032.10   82.79
  -3  -2  -3 1960.40   82.29
   3  -2   3 2005.80   82.69
  -3  -2  -3 2051.79   83.19
  -3  -2  -3 1980.00   82.79
   3  -2   3 1996.20   82.79
  -3   2  -3 1953.40   82.89
   3   2   3 1882.21   83.29
   3   2   3 2042.30   82.79
  -3   2  -3 2012.40   82.69
  -3   2  -3 2018.60   82.79
   3   2   3 2005.80   84.69
   3   2   3 1972.20   82.79
  -4  -2  -3   -0.50    2.00
   4  -2   3    3.70    1.70
  -4  -2  -3    7.80    3.00
  -4  -2  -3    3.20    1.80
   4  -2   3    1.90    1.50
  -4  -2  -3    3.80    1.20
  -4   2  -3    3.40    1.60
  -4   2  -3    2.50    1.90
  -4   2  -3    1.50    1.80
   4   2   3    1.00    1.10
   4   2   3    1.90    1.80
   4   2   3    1.60    1.50
   4   2   3    0.10    1.70
   5  -2   3   -0.40    1.90
  -5  -2  -3   -1.30    2.20
  -5  -2  -3    1.70    2.20
  -5  -2  -3    2.20    2.00
   5   2   3   -1.10    2.00
  -5   2  -3    1.00    2.20
   5   2   3    5.10    1.90
   5   2   3   -1.20    2.20
  -6  -2  -3    4.50    2.70
   6  -2   3    1.90    2.50
   6  -2   3    1.10    1.80
  -6  -2  -3    3.10    2.50
  -6  -2  -3    5.10    2.50
   6  -2   3    3.90    2.00
   6   2   3   -1.90    1.60
   6   2   3   -0.50    2.50
   6   2   3   -1.80    2.00
  -6   2  -3    3.90    2.60
  -6   2  -3    1.10    2.10
  -6   2  -3    4.90    2.70
   6   2   3    5.90    2.60
   7  -2   3   -3.50    2.40
   7  -2   3    2.10    2.10
   7   2   3    2.30    2.90
  -7   2  -3    4.90    3.00
  -7   2  -3   -4.20    2.60
  -7   2  -3   -4.20    3.00
   7   2   3   -1.40    2.40
   8  -2   3   63.09   10.40
  -8  -2  -3   79.49    8.40
   8  -2   3   53.49    7.70
  -8  -2  -3   80.19    9.80
   8  -2   3   74.29    7.20
  -8   2  -3   74.59    9.20
  -8   2  -3   58.99    8.50
   8   2   3   67.99    6.70
  -9  -2  -3    3.30    3.70
   9  -2   3   -3.70    2.70
  -9   2  -3   -3.10    3.50
   9   2   3   -0.10    2.60
   9   2   3   -4.10    3.50
  10  -2   3    1.20    3.60
 -10  -2  -3    4.50    4.30
 -10   2  -3    3.10    4.90
  10   2   3    4.20    3.70
  10   2   3    7.00    3.60
 -10   2  -3    5.50    4.10
  12  -3  -3   24.50    9.20
  12  -3  -3   23.50    3.20
  12   3  -3   17.90    4.00
  12   3  -3   19.80    3.50
 -12   3   3   20.80    4.40
  11  -3  -3  307.27   28.30
 -11  -3   3  351.06   16.90
  11  -3  -3  294.47   16.40
  11  -3  -3  318.27   15.50
 -11   3   3  340.67   16.40
 -11   3   3  345.27   17.00
  11   3  -3  335.87   18.30
  11   3  -3  311.57   16.30
  10  -3  -3 2544.35  111.59
  10  -3  -3 2472.65  111.49
 -10  -3   3 2566.14  112.49
 -10  -3   3 3081.79  112.79
 -10  -3   3 2738.73  111.79
  10  -3  -3 2582.44  110.99
  10  -3  -3 2653.13  117.39
 -10   3   3 2675.93  110.89
  10   3  -3 2664.43  111.59
 -10   3   3 2722.43  111.49
  10   3  -3 2916.51  116.39
  10   3  -3 2520.05  112.09
 -10   3   3 2799.72  111.29
  10   3  -3 2535.75  112.99
  -9  -3   3 3596.64  145.39
   9  -3  -3 3391.36  145.09
   9  -3  -3 3363.46  144.69
   9  -3  -3 3148.49  145.69
  -9  -3   3 3670.93  144.49
  -9  -3   3 3421.36  145.99
   9  -3  -3 3452.95  150.08
   9  -3  -3 3400.66  145.09
  -9  -3   3 3672.23  144.99
  -9   3   3 3603.64  144.99
   9   3  -3 3415.06  146.49
  -9   3   3 3635.24  144.59
  -9   3   3 3727.33  144.99
   9   3  -3 3638.64  145.29
   9   3  -3 3364.56  145.59
   9   3  -3 3515.65  145.99
   8  -3  -3 1901.41   81.49
  -8  -3   3 2029.20   80.99
   8  -3  -3 1980.80   86.69
  -8  -3   3 2023.10   81.49
   8  -3  -3 1904.31   81.09
  -8  -3   3 1973.40   81.89
   8  -3  -3 1767.82   82.09
  -8  -3   3 1924.51   82.39
   8   3  -3 1938.71   82.29
   8   3  -3 1888.11   81.89
  -8   3   3 2017.00   81.09
   8   3  -3 2020.50   81.69
  -8   3   3 2058.29   81.59
  -8   3   3 1981.50   81.39
   8   3  -3 1930.01   82.89
   7  -3  -3  674.03   29.50
   7  -3  -3  711.73   29.80
  -7  -3   3  702.93   30.30
   7  -3  -3  662.53   30.40
   7  -3  -3  695.13   29.80
  -7  -3   3  718.93   29.50
  -7  -3   3  726.03   29.80
   7  -3  -3  682.33   33.70
  -7  -3   3  720.63   30.90
  -7   3   3  712.23   29.40
  -7   3   3  683.63   30.10
  -7   3   3  692.83   29.70
   7   3  -3  689.83   31.20
   7   3  -3  690.53   30.50
   7   3  -3  688.23   30.30
   7   3  -3  724.33   30.10
   6  -3  -3 2121.09   93.39
  -6  -3   3 2204.68   91.29
   6  -3  -3 2147.29   90.89
  -6  -3   3 2131.09   90.09
   6  -3  -3 2116.89   90.19
  -6  -3   3 2225.18   90.69
  -6  -3   3 2241.58   90.39
   6  -3  -3 2166.18   90.29
   6  -3  -3 2117.69   90.09
  -6  -3   3 2213.28   90.19
  -6   3   3 2169.38   90.19
   6   3  -3 2182.68   91.29
   6   3  -3 2159.08   91.49
  -6   3   3 2243.98   89.99
   6   3  -3 2145.89   90.69
  -6   3   3 2222.58   90.69
   6   3  -3 2293.17   90.59
   5  -3  -3 1595.04   68.59
  -5  -3   3 1699.93   69.69
   5  -3  -3 1602.54   71.29
  -5  -3   3 1695.93   69.19
  -5  -3   3 1675.53   68.69
  -5  -3   3 1629.34   68.69
   5  -3  -3 1598.64   68.49
  -5  -3   3 1721.23   68.79
   5   3  -3 1647.64   69.89
   5   3  -3 1668.03   69.09
  -5   3   3 1660.53   69.09
  -5   3   3 1638.04   68.49
   5   3  -3 1738.93   69.09
   4  -3  -3  199.48    9.60
  -4  -3   3  208.48    9.20
   4  -3  -3  207.98    8.90
  -4  -3   3  213.08    9.50
  -4  -3   3  205.58   10.10
  -4  -3   3  210.78    9.10
   4  -3  -3  197.28    8.90
  -4  -3   3  200.38    9.10
   4  -3  -3  195.08   11.20
   4   3  -3  202.18   11.20
   4   3  -3  190.98   10.30
   4   3  -3  197.88    9.40
  -4   3   3  201.08    8.80
  -4   3   3  206.78    9.80
   4   3  -3  202.28    9.40
  -3  -3   3 1903.11   77.89
  -3  -3   3 1961.40   77.69
   3  -3  -3 1930.91   78.09
   3  -3  -3 1721.03   79.09
  -3  -3   3 1866.01   77.69
  -3  -3   3 1898.01   78.29
   3   3  -3 1911.11   77.79
  -3   3   3 1865.21   79.19
   3   3  -3 1864.21   78.39
  -3   3   3 1898.11   77.99
  -3   3   3 1935.41   77.49
   3   3  -3 1862.81   77.79
   3   3  -3 1809.42   79.09
  -2  -3   3  318.77   12.80
   2  -3  -3  258.77   14.00
  -2  -3   3  325.67   12.90
  -2  -3   3  296.67   13.70
   2  -3  -3  290.17   13.10
   2   3  -3  287.97   12.80
   2   3  -3  297.77   12.80
   2   3  -3  264.37   13.60
  -2   3   3  292.57   14.00
   2   3  -3  300.47   12.90
  -2   3   3  285.27   13.10
  -2   3   3  293.77   12.60
   2   3  -3  302.97   12.90
   2   3  -3  296.97   13.40
   1  -3  -3 1834.82   73.69
   1  -3  -3 1785.52   73.79
  -1  -3   3 1819.12   73.69
   1  -3  -3 1567.34   74.69
   1  -3  -3 1828.72   73.89
   1  -3  -3 1894.21   73.59
  -1  -3   3 1788.42   73.69
  -1  -3   3 1799.92   73.69
   1   3  -3 1559.34   74.29
   1   3  -3 1892.71   74.19
   1   3  -3 1871.71   73.79
  -1   3   3 1772.52   73.89
  -1   3   3 1695.43   74.79
   1   3  -3 1838.02   73.69
  -1  -3  -3  101.69    5.90
  -1  -3  -3   93.59    5.30
  -1  -3  -3   96.89    5.40
  -1  -3  -3  105.79    7.00
   1  -3   3   83.89    5.10
   1  -3   3   89.39    5.80
   1   3   3   92.69    6.40
   1   3   3   95.79    5.30
  -1   3  -3   88.39    5.20
   2  -3   3 4059.89  177.48
  -2  -3  -3 4342.57  176.48
  -2  -3  -3 4325.87  176.28
   2  -3   3 4186.68  176.48
  -2  -3  -3 4370.06  176.48
  -2  -3  -3 4501.15  176.88
   2  -3   3 4356.26  176.48
  -2  -3  -3 4352.76  176.08
   2   3   3 4176.08  176.88
   2   3   3 4255.07  176.48
   2   3   3 4270.67  176.48
   2   3   3 4062.89  177.88
  -2   3  -3 4336.87  176.38
  -2   3  -3 4331.37  176.48
   3  -3   3  484.75   20.70
  -3  -3  -3  477.45   20.70
   3  -3   3  466.35   22.20
  -3  -3  -3  480.05   21.30
  -3  -3  -3  460.35   20.30
  -3  -3  -3  478.55   20.10
   3  -3   3  488.95   20.50
  -3  -3  -3  451.35   20.70
   3   3   3  450.75   20.70
   3   3   3  465.35   21.40
   3   3   3  462.35   20.70
  -3   3  -3  469.65   20.50
   3   3   3  446.66   22.60
  -3   3  -3  527.85   20.80
   4  -3   3   69.99    7.40
  -4  -3  -3   65.79    6.60
   4  -3   3   69.79    5.20
  -4  -3  -3   64.99    4.60
  -4  -3  -3   65.69    4.40
  -4  -3  -3   66.39    5.50
  -4  -3  -3   71.19    5.60
   4   3   3   67.69    6.50
   4   3   3   65.69    7.70
   4   3   3   60.49    5.40
   4   3   3   63.39    5.30
  -4   3  -3   64.09    6.30
  -4   3  -3   73.19    5.10
  -4   3  -3   79.59    5.60
  -5  -3  -3  512.75   22.30
  -5  -3  -3  509.85   21.60
   5  -3   3  495.55   22.10
  -5  -3  -3  477.25   23.00
   5  -3   3  547.05   22.40
  -5  -3  -3  469.55   21.40
  -5  -3  -3  473.65   22.20
   5   3   3  474.95   22.40
   5   3   3  480.65   23.30
  -5   3  -3  500.35   22.20
  -5   3  -3  472.65   22.80
  -5   3  -3  530.05   22.10
   5   3   3  560.74   25.90
   5   3   3  485.25   22.20
  -6  -3  -3  189.18    9.30
  -6  -3  -3  178.88   10.60
   6  -3   3  199.68   10.60
   6  -3   3  205.28   10.20
  -6  -3  -3  191.28   10.80
  -6  -3  -3  196.08    9.70
  -6  -3  -3  192.88   11.80
   6  -3   3  189.38   10.40
   6   3   3  188.78   12.40
  -6   3  -3  195.58   11.40
   6   3   3  186.68   14.50
  -6   3  -3  193.98   10.20
  -6   3  -3  199.58   10.80
   6   3   3  184.68   10.40
   6   3   3  179.08   10.80
  -7  -3  -3 1046.60   47.00
  -7  -3  -3 1139.29   46.30
  -7  -3  -3 1059.59   46.20
   7  -3   3 1073.59   45.90
   7  -3   3 1128.79   46.20
   7  -3   3 1001.50   46.20
   7   3   3 1107.09   46.30
  -7   3  -3 1092.39   46.20
   7   3   3 1023.20   46.60
  -7   3  -3 1025.70   45.90
  -7   3  -3 1116.89   46.50
   7   3   3 1095.79   47.70
   7   3   3 1059.79   50.99
   8  -3   3  674.43   31.60
  -8  -3  -3  741.23   31.90
   8  -3   3  727.83   31.90
  -8   3  -3  731.23   31.90
   8   3   3  725.03   32.20
  -8   3  -3  686.73   32.20
   9  -3   3  224.08   14.60
   9  -3   3  209.78   13.20
  -9  -3  -3  239.88   13.50
  -9   3  -3  237.78   13.40
   9   3   3  190.18   14.50
  -9   3  -3  200.88   14.20
  10  -3   3  464.25   24.00
  10  -3   3  395.36   28.40
  10   3   3  401.56   22.00
 -10   3  -3  404.66   20.40
 -10   3  -3  368.86   20.30
 -12  -4   3   -0.90    3.50
  12  -4  -3    0.60    2.50
  12   4  -3   -2.50    3.20
  12   4  -3   -1.20    3.60
 -12   4   3   -5.10    3.80
 -11  -4   3   21.40    3.00
  11  -4  -3   27.30    7.90
 -11  -4   3   22.20    5.60
  11  -4  -3   17.20    2.70
  11  -4  -3   15.70    3.80
  11   4  -3   15.40    5.00
 -11   4   3   19.80    5.40
 -10  -4   3  126.69    7.60
  10  -4  -3  104.09    8.90
  10  -4  -3  109.09    7.60
 -10  -4   3  121.19    9.20
  10  -4  -3  109.19   15.30
 -10  -4   3  122.79    7.60
  10   4  -3  133.09   11.10
 -10   4   3  133.99    9.80
 -10   4   3  119.99    8.20
  10   4  -3  102.99    9.70
 -10   4   3  119.59    8.10
  10   4  -3  122.19    8.80
  -9  -4   3   13.30    3.20
  -9  -4   3   11.40    2.60
   9  -4  -3   11.80    2.90
   9  -4  -3   10.80    5.80
   9  -4  -3   13.10    2.80
   9   4  -3   13.20    3.20
  -9   4   3   22.40    4.90
   9   4  -3   10.10    5.60
   9   4  -3   12.90    3.20
  -9   4   3    8.10    2.10
  -8  -4   3 1171.68   46.80
   8  -4  -3 1120.99   47.20
   8  -4  -3  954.80   47.60
  -8  -4   3 1097.99   46.70
  -8  -4   3 1040.00   49.00
  -8  -4   3 1152.28   47.10
   8  -4  -3 1134.69   53.29
   8  -4  -3 1113.19   46.70
  -8  -4   3 1116.39   48.20
   8   4  -3 1102.89   47.80
  -8   4   3 1132.59   46.70
  -8   4   3 1168.08   46.70
  -8   4   3 1184.68   47.50
   8   4  -3 1103.59   52.19
   7  -4  -3 2203.98   93.39
  -7  -4   3 2242.58   93.19
   7  -4  -3 1990.10   93.89
  -7  -4   3 2259.77   93.79
  -7  -4   3 2278.77   94.49
   7  -4  -3 2240.68   97.39
  -7  -4   3 2326.37   93.49
  -7  -4   3 2330.47   93.19
   7  -4  -3 2208.78   93.09
  -7   4   3 2329.97   93.79
   7   4  -3 2248.68   93.99
   7   4  -3 2240.38   97.69
   7   4  -3 2323.67   93.79
  -7   4   3 2291.57   92.99
   7   4  -3 2243.88   94.89
   6  -4  -3  124.29    6.80
   6  -4  -3  134.49   10.50
  -6  -4   3  126.09    6.70
  -6  -4   3  119.19    7.40
  -6  -4   3  131.09    8.20
  -6  -4   3  135.69    6.80
   6  -4  -3  129.39    6.50
  -6  -4   3  136.39    7.10
   6   4  -3  123.49    7.50
   6   4  -3  123.59    8.80
   6   4  -3  139.89    7.50
   6   4  -3  122.09   10.70
   5  -4  -3   19.60    2.80
  -5  -4   3   23.70    3.40
  -5  -4   3   24.50    4.30
  -5  -4   3   21.80    3.10
   5  -4  -3   22.00    2.60
   5  -4  -3   20.60    5.50
  -5  -4   3   22.10    3.00
  -5   4   3   19.00    2.40
   5   4  -3   23.00    3.40
   5   4  -3   18.60    3.60
  -4  -4   3    1.80    1.20
  -4  -4   3   -0.20    1.10
  -4  -4   3    2.60    1.10
  -4  -4   3   -0.30    1.20
   4  -4  -3    1.10    1.00
   4  -4  -3    0.10    1.60
  -4  -4   3    0.70    1.40
   4  -4  -3    2.60    2.00
   4   4  -3   -0.50    1.30
   4   4  -3    0.70    1.20
  -4   4   3    2.00    0.80
   4   4  -3    2.00    2.30
   3  -4  -3 2312.77   93.19
  -3  -4   3 2240.68   92.79
  -3  -4   3 2342.67   92.89
  -3  -4   3 2327.87   93.49
   3  -4  -3 2027.00   94.49
  -3  -4   3 2209.98   92.99
  -3   4   3 2211.48   92.59
   3   4  -3 2267.37   93.59
  -3   4   3 2250.87   93.19
  -3   4   3 2345.07   92.59
   3   4  -3 2212.98   92.99
  -3   4   3 2240.18   94.59
   3   4  -3 2300.87   92.99
   3   4  -3 2086.59   94.29
   3   4  -3 2298.27   92.99
   2  -4  -3  824.82   41.20
   2  -4  -3  961.10   40.10
   2  -4  -3  912.11   39.60
  -2  -4   3 1052.79   39.90
  -2  -4   3  932.81   40.90
   2  -4  -3  984.30   39.50
  -2  -4   3  956.20   39.80
   2   4  -3  973.90   40.40
   2   4  -3  832.72   40.80
  -2   4   3  963.40   40.10
   2   4  -3  975.10   40.00
   2   4  -3  993.60   40.00
  -2   4   3  975.60   41.40
   2   4  -3  977.90   39.90
  -2   4   3  941.81   39.70
  -1  -4   3  240.98   10.80
  -1  -4   3  229.98   11.70
   1  -4  -3  247.98   12.50
  -1  -4   3  242.58   10.70
  -1  -4   3  235.08   10.80
   1  -4  -3  240.38   10.70
   1  -4  -3  226.88   11.00
   1  -4  -3  237.98   10.80
   1  -4  -3  246.78   10.70
  -1   4   3  250.67   12.50
   1   4  -3  251.47   11.30
  -1   4   3  237.88   10.70
   1   4  -3  199.98   11.80
  -1   4   3  231.88   11.10
   1   4  -3  242.28   10.80
   1   4  -3  243.78   10.90
   0  -4  -3  543.55   22.40
   0  -4  -3  526.65   24.10
   0  -4   3  529.85   22.40
   0  -4  -3  509.55   22.60
   0  -4   3  516.85   22.50
   0  -4  -3  530.85   22.70
   0  -4   3  518.15   23.50
   0  -4  -3  536.45   22.50
   0   4  -3  535.65   22.60
   0   4   3  494.95   22.60
   0   4   3  519.45   22.60
   0   4   3  548.35   22.40
   0   4   3  528.95   22.50
   0   4   3  494.45   24.00
   0   4  -3  531.45   22.50
   0   4  -3  536.55   23.60
  -1  -4  -3   72.19    5.70
   1  -4   3   83.19    4.80
  -1  -4  -3   85.89    5.10
   1  -4   3   81.79    5.00
   1  -4   3   73.49    6.00
  -1  -4  -3   94.49    8.30
  -1  -4  -3   80.39    5.10
  -1  -4  -3   78.59    5.20
   1   4   3   79.89    5.10
   1   4   3   75.49    6.50
   1   4   3   77.39    5.70
  -1   4  -3   86.29    6.40
  -1   4  -3   89.69    5.30
   1   4   3   74.19    4.90
  -1   4  -3   83.39    4.90
  -2  -4  -3   16.30    3.40
   2  -4   3   12.00    4.40
   2  -4   3   14.20    3.30
  -2  -4  -3   21.50    5.60
  -2   4  -3   18.90    3.30
   2   4   3   14.40    5.10
   3  -4   3  387.96   17.20
   3  -4   3  385.06   17.30
   3  -4   3  382.86   18.90
  -3  -4  -3  403.26   17.50
  -3  -4  -3  398.86   16.80
  -3  -4  -3  380.46   18.50
  -3  -4  -3  380.36   16.80
  -3  -4  -3  381.96   17.40
   3   4   3  376.66   18.10
   3   4   3  377.46   17.50
   3   4   3  390.76   17.40
  -3   4  -3  410.36   17.50
  -3   4  -3  373.96   17.40
  -4  -4  -3  861.41   37.60
   4  -4   3  869.01   36.80
   4  -4   3  847.62   36.90
   4  -4   3  858.61   39.10
  -4  -4  -3  836.12   36.30
  -4  -4  -3  890.61   36.40
  -4  -4  -3  868.71   37.00
  -4  -4  -3  892.91   37.00
  -4   4  -3  890.81   37.00
   4   4   3  841.02   37.10
  -4   4  -3  882.21   36.80
   4   4   3  857.51   37.00
   4   4   3  854.21   39.80
   4   4   3  840.32   37.80
  -4   4  -3  885.21   37.10
  -5  -4  -3   59.69    6.20
   5  -4   3   62.09    5.50
   5  -4   3   61.19    8.50
  -5  -4  -3   63.99    6.20
  -5  -4  -3   53.69    4.80
  -5  -4  -3   55.99    4.60
  -5  -4  -3   54.09    7.30
   5   4   3   58.19    7.30
  -5   4  -3   57.89    5.40
  -5   4  -3   57.39    6.20
   5   4   3   57.19    6.10
   5   4   3   53.79    9.30
  -5   4  -3   57.49    6.50
   6  -4   3   -3.50    4.00
  -6  -4  -3   -1.50    2.50
   6   4   3   -0.80    2.80
  -6   4  -3   -2.00    2.10
  -6   4  -3   -2.10    2.60
  -7  -4  -3    2.10    3.50
   7  -4   3    3.40    2.30
   7  -4   3   -4.40    5.10
  -7  -4  -3   -0.30    3.20
  -7  -4  -3   -3.00    2.90
   7   4   3    2.50    3.10
  -7   4  -3   -2.20    3.00
   7   4   3   -2.00    2.50
   7   4   3   -3.40    3.30
  -8  -4  -3   22.80    4.10
   8  -4   3   26.50    7.40
   8  -4   3   23.10    3.40
   8  -4   3   18.40    3.40
   8   4   3   19.90    3.50
  -8   4  -3   19.50    4.10
  -8   4  -3   30.00    8.50
   9  -4   3   73.09    9.10
   9  -4   3   80.39   18.80
  -9  -4  -3   96.69    9.60
   9   4   3   74.89    9.10
  -9   4  -3   76.69    9.40
  -9   4  -3   65.29   10.30
 -10  -4  -3    8.40    4.40
  10  -4   3   12.40    8.20
 -10   4  -3   14.00    4.50
 -10   4  -3    1.80    4.90
 -11  -5   3  379.86   17.40
 -11  -5   3  378.16   19.00
  11  -5  -3  392.26   26.50
  11  -5  -3  369.86   17.60
  11   5  -3  366.76   19.00
  11   5  -3  371.96   21.10
 -11   5   3  374.36   19.10
  10  -5  -3  841.72   35.90
 -10  -5   3  798.32   35.60
  10  -5  -3  805.82   36.80
 -10  -5   3  844.02   35.70
  10  -5  -3  846.62   43.50
 -10  -5   3  849.81   36.90
  10   5  -3  836.62   37.20
  10   5  -3  855.51   39.20
 -10   5   3  846.42   36.90
   9  -5  -3 1278.17   56.29
  -9  -5   3 1347.07   55.59
   9  -5  -3 1312.27   55.59
  -9  -5   3 1294.77   60.59
  -9  -5   3 1261.97   55.49
   9  -5  -3 1360.96   61.99
  -9  -5   3 1375.56   56.59
  -9  -5   3 1383.46   56.79
   9   5  -3 1351.56   56.59
   9   5  -3 1387.06   63.89
   9   5  -3 1306.37   58.09
  -9   5   3 1321.87   55.49
   9   5  -3 1247.98   56.89
  -8  -5   3  856.51   36.20
   8  -5  -3  825.62   40.90
  -8  -5   3  803.32   35.40
  -8  -5   3  844.02   35.90
   8  -5  -3  810.92   35.90
  -8  -5   3  807.02   37.10
   8  -5  -3  832.82   35.50
  -8  -5   3  856.01   35.50
   8   5  -3  858.41   37.80
   8   5  -3  849.61   36.40
   8   5  -3  867.31   41.60
  -8   5   3  839.92   35.30
  -8   5   3  850.61   36.50
   8   5  -3  778.72   36.50
  -7  -5   3  115.09    7.70
  -7  -5   3  118.59    7.10
   7  -5  -3  118.19   12.00
  -7  -5   3  116.59    8.60
   7  -5  -3  104.39    9.50
  -7  -5   3  125.19    7.10
   7  -5  -3  116.59    6.50
  -7  -5   3  120.79    7.30
   7   5  -3  117.89    7.90
   7   5  -3  121.59    7.90
  -7   5   3  111.99    8.80
   7   5  -3  108.09   12.10
  -7   5   3  128.79    6.60
   7   5  -3  121.39    9.70
  -6  -5   3 1921.51   77.99
  -6  -5   3 1905.31   78.39
   6  -5  -3 1844.92   81.59
   6  -5  -3 1847.02   77.79
   6  -5  -3 1789.02   77.99
  -6  -5   3 1911.51   79.19
  -6  -5   3 1902.81   78.09
  -6  -5   3 1830.62   78.29
   6   5  -3 1924.01   78.49
   6   5  -3 1857.01   81.79
   6   5  -3 1822.72   78.49
  -6   5   3 1915.21   77.69
   6   5  -3 1891.51   79.49
  -6   5   3 1908.41   78.59
   5  -5  -3 1928.31   87.59
  -5  -5   3 2099.59   84.79
   5  -5  -3 1978.90   84.69
  -5  -5   3 2103.89   84.89
  -5  -5   3 2049.29   85.09
  -5  -5   3 2084.29   84.89
  -5  -5   3 2115.29   85.79
  -5   5   3 1999.80   84.79
   5   5  -3 2039.70   86.09
   5   5  -3 2083.79   85.29
   5   5  -3 1988.60   87.79
  -5   5   3 2069.99   85.29
   5   5  -3 2035.20   85.19
  -4  -5   3 3506.15  139.69
  -4  -5   3 3466.75  139.59
  -4  -5   3 3389.76  139.69
   4  -5  -3 3141.49  141.99
   4  -5  -3 3289.87  139.49
  -4  -5   3 3355.76  139.89
  -4  -5   3 3424.06  140.79
   4   5  -3 3400.16  140.69
  -4   5   3 3470.85  140.09
  -4   5   3 3558.24  139.39
   4   5  -3 3255.77  141.89
  -4   5   3 3410.46  139.39
   4   5  -3 3435.66  139.99
  -4   5   3 3247.58  142.29
   3  -5  -3   49.20    5.00
  -3  -5   3   60.79    4.30
  -3  -5   3   55.39    4.20
  -3  -5   3   57.49    4.90
  -3  -5   3   62.89    5.80
   3   5  -3   55.99    4.40
   3   5  -3   59.19    6.00
   3   5  -3   58.19    4.60
   3   5  -3   51.59    4.10
  -3   5   3   61.19    3.80
  -3   5   3   54.59    3.90
   3   5  -3   63.09    5.70
  -3   5   3   62.59    6.40
  -2  -5   3 1756.92   71.19
   2  -5  -3 1756.92   71.39
  -2  -5   3 1641.74   72.49
   2  -5  -3 1608.84   70.89
   2  -5  -3 1762.72   70.69
  -2  -5   3 1753.62   71.09
   2  -5  -3 1478.75   72.79
  -2   5   3 1737.63   70.99
   2   5  -3 1800.32   71.29
   2   5  -3 1774.92   71.79
  -2   5   3 1702.43   71.39
  -2   5   3 1873.41   70.99
   2   5  -3 1476.75   72.49
   2   5  -3 1761.92   71.19
  -2   5   3 1785.82   73.19
   1  -5  -3  997.90   41.10
   1  -5  -3 1033.20   41.10
   1  -5  -3  994.80   41.40
   1  -5  -3  911.81   43.00
  -1  -5   3  904.91   42.30
  -1  -5   3  990.90   41.20
  -1  -5   3  957.60   41.10
   1  -5  -3 1010.80   41.10
  -1   5   3  960.30   43.10
   1   5  -3 1014.10   41.70
   1   5  -3  888.11   42.60
   1   5  -3 1011.20   41.20
   1   5  -3 1017.10   41.40
   1   5  -3 1024.30   41.30
  -1   5   3  997.20   41.10
  -1   5   3  959.80   41.40
   0  -5   3 1871.81   81.79
   0  -5   3 1936.11   81.89
   0  -5  -3 1967.30   82.09
   0  -5   3 2097.79   83.29
   0  -5  -3 2003.20   81.99
   0  -5  -3 2065.29   81.79
   0  -5  -3 1993.20   81.99
   0  -5  -3 1905.51   83.79
   0   5   3 1899.01   81.89
   0   5   3 1985.40   81.69
   0   5  -3 2005.30   81.99
   0   5  -3 2065.19   82.19
   0   5   3 1881.71   83.69
   0   5  -3 2055.89   81.89
   0   5  -3 1924.11   83.29
   0   5   3 1907.81   81.99
   0   5   3 1969.90   81.89
   1  -5   3  283.47   12.90
  -1  -5  -3  306.97   15.40
   1  -5   3  272.87   13.00
   1  -5   3  284.27   14.40
  -1  -5  -3  274.67   13.10
  -1  -5  -3  298.67   13.00
  -1  -5  -3  285.97   13.40
  -1  -5  -3  269.07   13.00
  -1   5  -3  296.87   14.80
   1   5   3  264.97   14.90
   1   5   3  291.07   13.40
   1   5   3  272.57   13.00
  -1   5  -3  308.07   13.30
   1   5   3  259.07   13.10
   1   5   3  276.77   12.90
   2  -5   3   89.69    5.80
   2  -5   3   89.99    5.60
  -2  -5  -3   77.89    6.10
  -2  -5  -3   97.49    6.10
  -2  -5  -3   77.09    6.20
   2  -5   3   95.49    7.40
  -2  -5  -3  100.89    6.80
  -2   5  -3  102.69    6.30
   2   5   3   84.99    9.60
   2   5   3  105.89    6.80
  -2   5  -3   89.49    6.80
   2   5   3   91.09    6.20
  -3  -5  -3  520.15   22.50
   3  -5   3  508.05   24.80
  -3  -5  -3  536.35   22.50
   3  -5   3  519.85   23.00
  -3  -5  -3  509.55   23.60
  -3  -5  -3  476.35   23.80
   3  -5   3  546.15   22.90
  -3  -5  -3  529.85   23.10
   3   5   3  494.85   25.40
   3   5   3  505.65   23.10
   3   5   3  512.95   23.70
  -3   5  -3  541.65   22.90
  -3   5  -3  603.94   23.20
   3   5   3  516.45   23.10
  -4  -5  -3 1264.97   53.89
  -4  -5  -3 1306.37   53.29
  -4  -5  -3 1247.68   53.19
  -4  -5  -3 1246.18   52.49
  -4  -5  -3 1273.67   52.69
   4  -5   3 1278.87   53.09
   4  -5   3 1223.18   53.29
   4  -5   3 1248.08   55.49
  -4   5  -3 1295.47   53.09
  -4   5  -3 1287.77   53.19
   4   5   3 1260.77   54.09
   4   5   3 1238.18   53.39
   4   5   3 1260.47   53.29
   4   5   3 1208.08   56.09
  -5  -5  -3  198.78    9.90
   5  -5   3  196.28   11.00
  -5  -5  -3  215.88   12.40
  -5  -5  -3  207.38   10.30
   5  -5   3  218.58   14.20
   5  -5   3  208.28   11.10
  -5  -5  -3  216.78   11.40
  -5  -5  -3  210.68   11.40
   5   5   3  203.88   11.30
   5   5   3  195.58   11.40
  -5   5  -3  215.98   10.80
  -5   5  -3  214.58   11.40
   5   5   3  191.88   14.90
   5   5   3  196.58   12.80
  -5   5  -3  221.78   11.40
   6  -5   3 1029.00   42.70
  -6  -5  -3  997.90   43.80
   6  -5   3  931.41   42.70
   6  -5   3 1001.40   50.29
  -6  -5  -3  994.40   42.10
  -6  -5  -3  988.10   42.90
  -6  -5  -3 1036.10   42.90
  -6   5  -3  919.21   42.90
   6   5   3 1054.49   44.40
   6   5   3  959.30   43.20
  -6   5  -3  996.00   42.50
   6   5   3  984.50   42.90
  -6   5  -3 1008.00   42.70
   6   5   3  978.50   47.30
   7  -5   3  695.93   32.90
  -7  -5  -3  723.63   31.90
   7  -5   3  734.93   36.40
  -7  -5  -3  678.53   32.10
  -7  -5  -3  704.83   31.00
   7  -5   3  719.03   31.70
  -7   5  -3  716.83   31.80
   7   5   3  676.53   31.90
  -7   5  -3  728.83   31.90
   7   5   3  745.43   33.90
   7   5   3  733.03   40.30
   8  -5   3  630.24   31.20
  -8  -5  -3  702.23   31.30
   8  -5   3  716.53   31.50
   8  -5   3  701.43   36.70
  -8  -5  -3  663.73   30.30
   8   5   3  738.53   34.20
   8   5   3  665.13   31.40
  -8   5  -3  709.13   31.10
  -8   5  -3  686.53   31.20
   9  -5   3  168.48   12.20
   9  -5   3  189.78   18.90
   9   5   3  182.58   16.70
  -9   5  -3  170.18   18.10
  -9   5  -3  182.98   12.20
   9   5   3  163.48   13.00
  11  -6  -3   19.50    8.70
 -11  -6   3   11.60    3.70
  11   6  -3   15.20    3.90
  11   6  -3    9.80    4.30
 -11   6   3    5.80    4.70
 -10  -6   3  192.08   10.50
 -10  -6   3  211.58   11.90
  10  -6  -3  212.68   18.90
  10  -6  -3  201.48   10.60
  10  -6  -3  175.48   12.10
 -10  -6   3  202.38   12.30
 -10   6   3  183.08   13.10
  10   6  -3  219.18   16.90
  10   6  -3  173.38   16.30
  -9  -6   3  127.79    8.90
   9  -6  -3  105.09   14.60
   9  -6  -3  111.19    8.80
   9  -6  -3  113.19    7.40
  -9  -6   3  111.99    7.50
  -9  -6   3  118.79    7.90
  -9   6   3  131.69   12.50
  -9   6   3  131.79    7.60
   9   6  -3  132.19   11.40
   9   6  -3  105.39    9.30
   8  -6  -3   -0.50    1.80
   8  -6  -3   -3.30    4.80
   8  -6  -3    3.60    2.50
  -8  -6   3    2.50    2.40
  -8  -6   3    2.90    2.10
  -8  -6   3   -1.20    2.30
  -8  -6   3    0.30    2.30
   8   6  -3    0.80    2.60
  -8   6   3    4.60    1.90
  -8   6   3   -2.60    3.60
   8   6  -3    4.40    3.10
   8   6  -3   -2.70    5.60
   8   6  -3    3.40    3.00
  -7  -6   3   34.30    6.90
   7  -6  -3   36.80    4.50
  -7  -6   3   45.60    5.40
  -7  -6   3   43.30    4.80
  -7  -6   3   39.20    5.60
   7  -6  -3   31.00    5.00
  -7  -6   3   48.00    6.30
   7   6  -3   31.30    6.00
  -7   6   3   48.80    4.40
   7   6  -3   35.20    5.90
   7   6  -3   29.50    9.80
  -6  -6   3  973.30   40.10
  -6  -6   3  973.80   40.00
   6  -6  -3  817.52   40.10
  -6  -6   3  950.50   41.20
   6  -6  -3  910.71   43.70
  -6  -6   3  942.11   39.90
   6  -6  -3  940.21   39.70
  -6  -6   3  962.80   40.30
   6   6  -3  951.20   41.60
   6   6  -3  891.11   43.80
   6   6  -3  935.81   40.50
   6   6  -3  966.50   40.60
  -6   6   3  978.90   40.80
  -6   6   3  979.90   39.60
  -5  -6   3  105.49    6.90
   5  -6  -3  102.89    6.30
  -5  -6   3  105.09    6.60
  -5  -6   3   89.89    8.10
  -5  -6   3  111.89    6.80
  -5  -6   3  104.19    6.60
   5  -6  -3   94.99   10.00
   5   6  -3   88.19    9.90
   5   6  -3  107.99    9.00
   5   6  -3  101.89    7.00
   5   6  -3   96.49    7.30
   5   6  -3  114.19    5.80
  -5   6   3  118.99    6.20
  -5   6   3  106.99    6.00
  -4  -6   3  220.78   10.40
   4  -6  -3  201.28   13.30
   4  -6  -3  208.08   10.00
  -4  -6   3  200.18   10.20
  -4  -6   3  189.78   11.20
  -4  -6   3  213.08   10.30
  -4   6   3  219.08   11.30
   4   6  -3  185.98   12.80
  -4   6   3  212.18    9.90
  -4   6   3  215.08   13.30
   4   6  -3  192.78   10.40
   4   6  -3  205.18   10.80
  -4   6   3  213.08    9.80
   4   6  -3  223.18   11.90
   3  -6  -3    2.10    1.50
   3  -6  -3    3.40    3.20
  -3  -6   3    2.80    2.60
   3   6  -3    3.90    3.90
  -3   6   3    3.10    3.00
  -3   6   3    1.40    1.30
   3   6  -3    6.40    1.70
  -3   6   3    5.60    2.40
  -3   6   3    3.50    1.50
   3   6  -3    0.40    1.60
  -2  -6   3  158.88   10.20
  -2  -6   3  172.28    8.50
   2  -6  -3  162.68    8.10
   2  -6  -3  142.09   10.90
   2  -6  -3  163.58    8.80
   2  -6  -3  164.08    7.80
  -2  -6   3  139.49   10.50
   2   6  -3  180.58    8.90
  -2   6   3  190.48   11.20
   2   6  -3  163.08    8.50
  -2   6   3  156.58    8.30
  -2   6   3  146.89    9.20
   2   6  -3  184.28    9.50
  -2   6   3  174.38    8.30
   1  -6  -3 1150.98   47.80
  -1  -6   3 1128.19   47.80
   1  -6  -3 1211.98   47.80
  -1  -6   3 1079.59   48.30
  -1  -6   3 1120.59   49.40
   1  -6  -3 1153.18   47.70
   1  -6  -3 1068.69   49.99
   1   6  -3 1203.48   48.10
   1   6  -3 1055.59   49.70
   1   6  -3 1160.18   47.90
   1   6  -3 1190.48   48.40
  -1   6   3 1179.38   47.80
  -1   6   3 1126.29   51.39
  -1   6   3 1111.09   48.10
   0  -6   3    4.00    1.70
   0  -6   3    4.00    1.50
   0  -6  -3    4.80    1.80
   0  -6  -3    2.40    1.50
   0  -6   3    7.50    1.70
   0  -6  -3    6.80    1.60
   0  -6  -3    4.50    1.90
   0   6  -3    4.40    1.60
   0   6   3    5.90    2.20
   0   6   3    6.00    1.70
   0   6  -3    6.50    2.70
   0   6   3    4.70    2.80
   0   6   3    4.60    1.70
  -1  -6  -3  178.48   11.40
  -1  -6  -3  152.48    8.70
   1  -6   3  140.59    8.30
  -1  -6  -3  148.89    8.30
  -1  -6  -3  153.28    8.50
  -1  -6  -3  160.78    8.40
   1  -6   3  156.98    8.20
   1  -6   3  173.28   10.60
  -1   6  -3  169.68    8.60
  -1   6  -3  160.88    8.60
   1   6   3  150.58    8.80
  -1   6  -3  163.48    8.30
  -1   6  -3  168.18   10.50
   1   6   3  152.08   11.20
   1   6   3  144.79    8.40
   1   6   3  144.09   10.00
   1   6   3  146.19    8.40
   2  -6   3   22.20    6.20
  -2  -6  -3   20.30    6.80
  -2  -6  -3   16.80    2.30
  -2  -6  -3   23.30    4.00
  -2  -6  -3   16.40    2.60
  -2   6  -3   19.40    4.00
   2   6   3   18.60    4.20
  -2   6  -3   14.40    5.80
   2   6   3   16.00    2.30
   2   6   3   18.70    4.00
   2   6   3   12.90    2.30
  -2   6  -3   22.00    4.60
   3  -6   3  243.98   11.20
  -3  -6  -3  226.38   10.80
  -3  -6  -3  230.68   11.50
  -3  -6  -3  222.98   10.80
  -3  -6  -3  220.08   12.20
   3  -6   3  218.58   11.30
   3  -6   3  223.48   13.60
  -3  -6  -3  226.78   11.50
  -3   6  -3  230.78   11.20
   3   6   3  219.38   12.40
   3   6   3  201.38   14.10
   3   6   3  226.08   11.50
   3   6   3  221.88   11.50
  -3   6  -3  239.98   11.70
   4  -6   3  238.38   14.70
  -4  -6  -3  225.28   11.00
   4  -6   3  233.08   11.70
  -4  -6  -3  227.58   11.20
  -4  -6  -3  235.18   12.10
  -4  -6  -3  245.58   12.20
  -4  -6  -3  223.18   13.00
   4  -6   3  219.98   11.90
   4   6   3  212.78   15.30
  -4   6  -3  239.88   11.80
   4   6   3  231.68   12.10
  -4   6  -3  247.18   12.70
   4   6   3  222.08   12.10
   4   6   3  231.18   13.40
  -5  -6  -3   46.40    6.60
  -5  -6  -3   50.99    6.70
   5  -6   3   26.70    6.10
  -5  -6  -3   41.90    4.80
   5  -6   3   41.40    9.40
   5  -6   3   33.10    6.00
  -5  -6  -3   39.60    7.90
   5   6   3   42.00    6.70
   5   6   3   53.09    8.30
  -5   6  -3   42.90    6.20
  -5   6  -3   37.30    6.90
   5   6   3   44.60    8.90
  -6  -6  -3    2.20    3.10
  -6  -6  -3    3.40    3.00
  -6  -6  -3    5.30    3.30
   6  -6   3   -2.30    4.90
   6   6   3    1.80    2.80
   6   6   3    0.40    3.30
   6   6   3    5.10    3.30
  -6   6  -3   -1.20    4.20
   7  -6   3   -0.10    5.50
  -7  -6  -3   -1.20    3.40
   7  -6   3   -3.80    2.70
  -7  -6  -3   -0.80    2.50
  -7   6  -3   -3.90    3.10
   7   6   3   -2.10    3.40
  -7   6  -3    0.80    3.60
   7   6   3   -0.10    2.80
  -8  -6  -3   -0.30    2.60
  -8  -6  -3    0.70    3.80
   8  -6   3   -4.20    3.10
  -8   6  -3   -3.50    3.90
   8   6   3    2.80    4.00
   9  -6   3    4.00    7.10
   9  -6   3    3.20    4.40
  -9  -6  -3    2.40    3.00
  -9  -6  -3    2.30    4.30
   9   6   3    4.10    5.90
   9   6   3    3.60    4.00
  -9   6  -3    6.70    4.30
  10  -7  -3  293.17   22.80
 -10  -7   3  273.67   14.80
  10  -7  -3  269.37   13.60
 -10  -7   3  271.17   13.70
 -10  -7   3  255.57   13.50
  10   7  -3  234.68   15.50
  10   7  -3  290.07   18.60
 -10   7   3  242.28   15.90
   9  -7  -3   25.90    4.20
  -9  -7   3   32.50    6.80
   9  -7  -3   21.20    8.50
   9  -7  -3   27.50    6.00
  -9  -7   3   34.60    5.60
  -9  -7   3   27.20    5.10
   9   7  -3   24.50    4.20
   9   7  -3   25.50    6.10
   8  -7  -3  148.19    8.50
  -8  -7   3  146.99    9.60
  -8  -7   3  168.28    9.30
   8  -7  -3  136.79    9.30
  -8  -7   3  156.58    8.70
   8  -7  -3  135.79   15.20
   8   7  -3  149.19   10.30
  -8   7   3  154.48    8.40
   8   7  -3  157.38   12.10
   8   7  -3  138.89   12.40
  -8   7   3  121.09   11.30
  -7  -7   3  102.19    9.60
   7  -7  -3  118.79   13.10
  -7  -7   3  122.79    8.10
  -7  -7   3  117.79    7.40
  -7  -7   3  115.69    7.90
   7  -7  -3  111.49    7.90
  -7  -7   3  121.89    7.80
   7   7  -3  103.59    8.50
   7   7  -3  110.09   13.20
  -7   7   3   93.69    9.90
   7   7  -3  115.19    8.80
  -7   7   3  117.29    7.10
   7   7  -3  121.19   10.80
  -6  -7   3  569.04   24.20
  -6  -7   3  541.85   25.40
  -6  -7   3  557.04   24.20
  -6  -7   3  549.15   24.80
  -6  -7   3  541.55   24.00
   6  -7  -3  521.85   28.50
   6  -7  -3  512.75   24.10
   6   7  -3  569.54   26.40
  -6   7   3  548.75   26.50
  -6   7   3  578.74   23.80
   6   7  -3  557.34   25.00
   6   7  -3  508.95   28.40
   5  -7  -3 3549.94  157.98
   5  -7  -3 3626.24  154.38
  -5  -7   3 3780.42  154.58
  -5  -7   3 3889.81  155.48
  -5  -7   3 3571.24  154.58
  -5  -7   3 3742.33  154.38
  -5  -7   3 3689.33  154.38
   5   7  -3 3700.03  153.88
   5   7  -3 3818.02  155.08
   5   7  -3 3506.35  157.68
   5   7  -3 3811.52  155.78
  -5   7   3 3985.30  154.18
  -5   7   3 3861.81  154.98
  -5   7   3 3732.43  154.18
  -4  -7   3 2645.44  107.29
  -4  -7   3 2610.64  107.09
  -4  -7   3 2627.14  107.89
   4  -7  -3 2523.15  106.99
   4  -7  -3 2463.05  110.29
   4   7  -3 2570.74  107.49
  -4   7   3 2772.52  106.89
   4   7  -3 2505.35  107.39
   4   7  -3 2551.44  107.39
  -4   7   3 2548.84  106.89
  -4   7   3 2692.13  110.59
  -4   7   3 2606.54  107.59
   4   7  -3 2357.56  109.89
   4   7  -3 2640.54  108.29
   3  -7  -3 2344.57   97.99
  -3  -7   3 2374.26   97.99
  -3  -7   3 2463.95   98.69
  -3  -7   3 2267.97  100.39
   3  -7  -3 2312.07   97.89
   3  -7  -3 2189.38  100.89
  -3  -7   3 2391.26   98.19
   3   7  -3 2412.06   98.99
  -3   7   3 2375.56   98.49
   3   7  -3 2379.56   98.39
   3   7  -3 2107.79  100.49
   3   7  -3 2418.96   98.39
  -3   7   3 2395.16   97.79
  -3   7   3 2542.35   97.89
  -3   7   3 2408.46  101.19
  -2  -7   3 1603.54   65.39
  -2  -7   3 1477.95   67.39
   2  -7  -3 1500.65   68.09
   2  -7  -3 1548.05   65.29
  -2  -7   3 1585.54   65.49
   2  -7  -3 1613.94   64.79
   2   7  -3 1614.84   65.69
   2   7  -3 1606.54   66.09
   2   7  -3 1336.17   67.49
  -2   7   3 1646.84   65.19
  -2   7   3 1616.24   68.49
  -2   7   3 1562.94   65.79
   2   7  -3 1570.94   65.49
  -2   7   3 1586.54   65.29
   1  -7  -3  133.19    7.80
   1  -7  -3  133.39   10.90
  -1  -7   3  147.39    7.90
  -1  -7   3  141.89    8.00
   1  -7  -3  156.28    8.00
   1   7  -3  144.99    8.10
  -1   7   3  154.58    8.20
   1   7  -3  129.89   10.40
  -1   7   3  130.29    8.90
   1   7  -3  152.78    8.50
  -1   7   3  154.28    8.10
   1   7  -3  150.38    8.90
  -1   7   3  134.29   11.10
   0  -7  -3 3005.00  126.79
   0  -7   3 3150.18  128.79
   0  -7   3 2841.32  126.59
   0  -7  -3 3085.59  126.69
   0  -7  -3 3178.58  126.59
   0  -7  -3 2956.10  129.49
   0  -7   3 3045.00  126.69
   0  -7  -3 3059.29  126.69
   0   7  -3 3007.40  129.09
   0   7  -3 3127.59  126.79
   0   7  -3 3101.09  126.99
   0   7   3 3156.88  126.79
   0   7   3 3024.60  126.69
   0   7  -3 3119.29  126.79
   0   7   3 2994.10  126.79
   0   7   3 3069.09  129.59
   1  -7   3    7.10    1.90
  -1  -7  -3    6.20    2.40
  -1  -7  -3    6.30    2.00
  -1  -7  -3    3.20    2.60
  -1  -7  -3    6.60    2.10
  -1   7  -3    5.20    2.00
  -1   7  -3    6.00    2.50
   1   7   3    8.80    2.20
   1   7   3    9.90    2.10
  -1   7  -3    8.70    3.70
   1   7   3    7.00    2.10
  -2  -7  -3  246.48   12.80
   2  -7   3  266.07   12.80
  -2  -7  -3  255.77   12.90
  -2  -7  -3  280.87   16.80
  -2  -7  -3  265.57   13.60
  -2  -7  -3  260.97   13.30
   2  -7   3  243.38   12.90
  -2   7  -3  269.07   15.90
  -2   7  -3  295.57   13.50
   2   7   3  257.67   16.50
   2   7   3  268.47   13.70
   2   7   3  260.97   12.80
  -2   7  -3  255.87   13.30
   2   7   3  270.17   13.00
   2   7   3  276.47   13.30
  -2   7  -3  265.17   12.90
  -3  -7  -3 1065.59   45.20
  -3  -7  -3 1041.90   44.90
   3  -7   3 1062.09   44.90
  -3  -7  -3 1100.99   49.00
  -3  -7  -3 1025.60   44.40
   3  -7   3 1083.29   47.70
  -3  -7  -3 1062.69   45.70
   3  -7   3  963.20   44.90
  -3   7  -3 1047.00   45.10
   3   7   3 1091.29   45.20
  -3   7  -3 1059.59   44.90
   3   7   3 1064.99   45.70
   3   7   3 1061.89   45.20
   3   7   3 1021.00   48.30
   4  -7   3  940.51   43.10
   4  -7   3 1046.30   46.30
  -4  -7  -3 1030.70   42.70
  -4  -7  -3 1033.70   43.30
  -4  -7  -3  972.80   42.30
  -4  -7  -3  998.60   44.00
  -4  -7  -3  984.50   43.10
   4  -7   3 1049.09   43.10
   4   7   3 1039.70   43.40
  -4   7  -3 1016.10   43.20
   4   7   3  934.31   45.70
  -4   7  -3 1016.10   43.00
   4   7   3  965.40   46.90
   4   7   3 1015.60   43.40
  -5  -7  -3 1687.83   70.49
  -5  -7  -3 1734.63   71.19
  -5  -7  -3 1675.23   71.99
  -5  -7  -3 1668.73   71.29
   5  -7   3 1565.34   71.09
   5  -7   3 1786.92   75.09
   5  -7   3 1719.13   70.99
   5   7   3 1719.73   71.39
  -5   7  -3 1700.63   70.89
  -5   7  -3 1694.53   70.59
   5   7   3 1788.52   72.49
  -5   7  -3 1571.94   72.09
   5   7   3 1623.04   71.39
   5   7   3 1622.14   75.29
  -6  -7  -3  322.37   17.30
   6  -7   3  350.66   21.70
  -6  -7  -3  324.27   17.10
  -6  -7  -3  318.07   15.80
   6  -7   3  337.07   16.60
  -6   7  -3  343.37   18.60
   6   7   3  319.17   17.10
  -6   7  -3  325.07   17.10
   6   7   3  349.87   19.30
  -7  -7  -3  616.64   29.20
   7  -7   3  667.13   32.10
   7  -7   3  664.73   34.50
  -7   7  -3  630.64   29.00
   7   7   3  602.84   29.30
   7   7   3  721.13   34.00
  -7   7  -3  556.94   28.60
  -8  -7  -3  306.67   17.50
   8  -7   3  366.66   26.90
  -8  -7  -3  298.27   15.90
   8  -7   3  323.27   17.10
   8   7   3  337.07   21.30
  -8   7  -3  307.37   17.00
  -8   7  -3  300.97   24.40
   8   7   3  304.37   17.70
 -10  -8   3   15.00    3.40
 -10  -8   3   10.40    3.40
 -10   8   3   15.10    6.30
  -9  -8   3    3.00    3.70
   9  -8  -3   -1.40    6.40
  -9  -8   3   -1.20    2.90
  -9  -8   3    1.70    2.90
  -9   8   3   -2.00    5.00
   9   8  -3   -1.40    3.50
   9   8  -3   -2.90    4.60
  -8  -8   3   44.10    6.40
  -8  -8   3   38.00    6.80
   8  -8  -3   48.10   13.10
   8  -8  -3   31.10    4.80
  -8  -8   3   38.40    6.20
   8   8  -3   39.50   10.20
   8   8  -3   35.80    7.70
  -8   8   3   27.00    5.20
  -7  -8   3   15.40    2.80
   7  -8  -3   11.80    3.10
  -7  -8   3   12.90    2.90
  -7  -8   3   16.90    3.00
   7  -8  -3   11.70    6.20
  -7   8   3   13.00    2.50
   7   8  -3   13.00    3.70
   7   8  -3    9.90    3.10
  -7   8   3   12.90    4.20
   7   8  -3    4.70    7.20
  -7   8   3   11.20    2.50
   6  -8  -3    2.20    5.10
  -6  -8   3    4.10    2.40
   6  -8  -3    0.30    2.50
  -6  -8   3    1.10    4.60
  -6  -8   3    5.80    2.30
  -6  -8   3    4.70    2.20
  -6  -8   3    0.10    2.60
  -6   8   3    1.20    2.00
   6   8  -3    2.10    3.10
  -6   8   3    4.40    2.10
  -6   8   3    1.30    3.80
   6   8  -3    4.20    2.80
   6   8  -3   -2.70    5.00
   6   8  -3    1.20    2.70
  -5  -8   3  224.88   13.60
   5  -8  -3  233.98   12.20
  -5  -8   3  249.78   12.60
  -5  -8   3  241.88   12.50
  -5  -8   3  244.88   12.30
   5  -8  -3  246.78   17.40
  -5   8   3  250.57   17.00
  -5   8   3  260.77   14.10
   5   8  -3  243.88   11.80
   5   8  -3  228.98   17.10
   5   8  -3  250.87   13.50
  -5   8   3  246.48   12.10
   5   8  -3  212.18   16.40
   5   8  -3  244.18   13.20
  -5   8   3  262.17   12.00
  -4  -8   3  208.98   12.10
   4  -8  -3  210.18   11.10
  -4  -8   3  234.28   11.50
   4  -8  -3  204.88   10.80
  -4  -8   3  217.68   11.30
   4  -8  -3  197.88   19.80
  -4  -8   3  216.78   14.40
   4   8  -3  225.18   11.10
  -4   8   3  223.68   11.00
   4   8  -3  216.88   11.80
   4   8  -3  200.88   11.40
   4   8  -3  226.08   13.20
   4   8  -3  195.18   15.10
  -4   8   3  221.88   10.90
  -4   8   3  224.98   15.90
  -3  -8   3  820.82   38.90
   3  -8  -3  824.42   36.00
   3  -8  -3  870.11   40.30
  -3  -8   3  879.21   36.30
   3  -8  -3  805.42   35.90
  -3  -8   3  839.22   36.70
  -3  -8   3  830.72   36.10
   3   8  -3  730.83   39.10
  -3   8   3  872.21   35.90
   3   8  -3  854.01   36.60
  -3   8   3  856.91   36.90
   3   8  -3  836.52   36.40
  -3   8   3  854.11   39.80
  -3   8   3  845.72   35.90
   3   8  -3  867.61   37.30
   2  -8  -3    7.00    2.20
  -2  -8   3    9.50    3.90
  -2  -8   3    8.00    2.30
   2  -8  -3   10.90    2.30
   2  -8  -3   11.00    3.10
   2  -8  -3    9.60    4.70
  -2  -8   3    9.10    2.50
   2   8  -3    9.20    2.60
   2   8  -3    7.30    2.40
  -2   8   3    4.70    4.40
  -2   8   3    9.40    2.20
  -2   8   3    9.30    2.10
   2   8  -3   14.40    2.50
  -2   8   3    5.90    3.20
   2   8  -3    5.80    4.20
  -1  -8   3   35.80    7.20
   1  -8  -3   26.50    4.90
   1  -8  -3   20.00    4.60
   1  -8  -3   23.80    8.10
  -1  -8   3   35.40    4.60
  -1   8   3   28.00    8.70
  -1   8   3   31.50    5.50
   1   8  -3   26.70    6.40
   1   8  -3   28.40    7.80
  -1   8   3   37.50    5.10
  -1   8   3   23.60    3.70
   0  -8  -3  779.12   33.80
   0  -8   3  763.12   33.60
   0  -8   3  749.92   33.80
   0  -8  -3  729.83   34.30
   0  -8   3  854.81   36.40
   0  -8  -3  769.92   33.90
   0  -8  -3  784.62   37.20
   0   8  -3  768.62   33.80
   0   8   3  811.22   33.90
   0   8   3  766.92   34.10
   0   8  -3  802.62   34.00
   0   8   3  769.22   33.90
   0   8  -3  774.92   34.10
   0   8   3  809.62   37.40
   0   8  -3  777.82   36.70
   1  -8   3    2.50    2.00
   1  -8   3   -2.00    2.10
  -1  -8  -3   -2.00    2.00
  -1  -8  -3   -1.00    2.00
   1  -8   3    1.60    3.40
  -1   8  -3   -0.80    2.10
  -1   8  -3    0.00    3.80
   1   8   3   -2.00    2.20
   1   8   3   -2.50    2.50
  -1   8  -3   -2.30    1.90
   1   8   3   -1.30    4.30
   2  -8   3   -1.50    2.60
  -2  -8  -3   -0.60    2.30
   2  -8   3    3.90    4.20
  -2  -8  -3    0.10    2.30
   2  -8   3    2.40    2.40
  -2  -8  -3    1.60    7.90
   2   8   3   -0.80    2.50
   2   8   3   -2.40    2.30
   2   8   3    0.00    2.40
   2   8   3   -0.80    4.90
  -2   8  -3    3.00    2.20
  -2   8  -3    0.70    4.00
   3  -8   3   90.29    7.60
  -3  -8  -3  106.59   12.70
  -3  -8  -3   96.39    8.30
   3  -8   3  114.79   12.40
  -3  -8  -3   92.89    8.90
  -3  -8  -3   96.59    7.80
   3  -8   3   89.99    7.60
   3   8   3   77.69   12.60
  -3   8  -3   93.79    7.50
   3   8   3  109.89    9.50
  -3   8  -3   95.59    7.90
   3   8   3   94.39    8.20
   3   8   3   98.69    7.80
  -4  -8  -3    2.30    3.10
   4  -8   3    0.00    3.00
  -4  -8  -3   -1.60    2.20
  -4  -8  -3    1.00    3.00
   4  -8   3    0.00    2.50
  -4  -8  -3   -0.20    2.70
   4  -8   3    3.90    5.00
   4   8   3    1.60    2.90
  -4   8  -3    0.90    2.70
   4   8   3    0.10    2.90
  -4   8  -3   -2.80    2.20
   4   8   3    2.50    3.10
   5  -8   3    0.70    2.60
  -5  -8  -3    6.40    3.50
  -5  -8  -3    1.80    2.30
  -5  -8  -3    6.10    3.10
  -5  -8  -3    1.20    3.40
  -5   8  -3    0.50    2.80
   5   8   3    0.70    3.60
  -5   8  -3   -0.90    3.60
   5   8   3    6.60    3.20
   6  -8   3   -1.30    2.80
  -6  -8  -3   -3.10    3.60
   6  -8   3   -2.00    5.80
  -6  -8  -3   -0.10    3.60
   6   8   3   -0.90    3.60
  -6   8  -3   -5.00    3.60
  -7  -8  -3   -2.10    2.50
  -7  -8  -3    3.40    4.10
   7  -8   3    6.60    7.30
   7  -8   3   -3.10    3.00
  -7   8  -3   -5.30    6.20
  -7   8  -3   -1.90    3.90
   7   8   3    0.90    4.40
   7   8   3   -2.30    3.50
   8  -8   3   21.30    8.50
  -8  -8  -3   16.10    4.80
  -8  -8  -3   11.70    3.20
   8   8   3   15.30    4.80
  -8   8  -3    9.30    5.80
  -8   8  -3   19.80    4.70
  -9  -9   3  860.81   38.90
   9  -9  -3  909.11   50.79
  -9  -9   3  836.32   39.40
   9   9  -3  982.30   44.30
   9   9  -3  887.51   41.10
  -9   9   3  864.61   40.60
  -8  -9   3  394.76   22.80
   8  -9  -3  439.36   27.90
  -8  -9   3  403.46   19.70
   8   9  -3  417.46   21.30
  -8   9   3  412.36   23.40
   8   9  -3  417.86   23.20
  -8   9   3  398.46   19.30
   7  -9  -3  228.78   20.10
  -7  -9   3  217.78   11.90
  -7  -9   3  201.78   11.70
   7  -9  -3  195.78   12.30
  -7  -9   3  211.08   12.20
   7   9  -3  219.18   13.70
  -7   9   3  209.28   11.40
   7   9  -3  213.78   15.30
  -7   9   3  181.58   14.50
  -6  -9   3 1434.56   64.69
   6  -9  -3 1451.95   64.89
   6  -9  -3 1569.04   70.49
  -6  -9   3 1535.65   65.19
  -6  -9   3 1566.24   64.99
   6   9  -3 1474.65   65.39
  -6   9   3 1498.05   64.49
   6   9  -3 1570.24   66.79
  -6   9   3 1600.34   65.09
   6   9  -3 1668.33   81.69
   6   9  -3 1481.05   63.99
  -6   9   3 1531.75   65.89
   6   9  -3 1559.44   65.79
  -5  -9   3  482.25   24.20
  -5  -9   3  487.25   23.00
  -5  -9   3  530.05   23.40
   5  -9  -3  494.05   23.10
   5  -9  -3  542.15   29.10
  -5  -9   3  501.05   23.30
   5   9  -3  506.35   22.50
  -5   9   3  524.95   22.80
  -5   9   3  511.95   28.50
   5   9  -3  481.15   23.70
  -5   9   3  512.25   22.80
  -5   9   3  511.15   24.70
   5   9  -3  457.05   28.00
   5   9  -3  519.05   23.80
   5   9  -3  513.55   25.30
   5   9  -3  541.75   24.20
   4  -9  -3  298.17   15.00
  -4  -9   3  317.67   15.40
  -4  -9   3  306.17   15.10
  -4  -9   3  293.47   18.60
   4  -9  -3  274.07   16.10
   4  -9  -3  341.77   21.10
  -4  -9   3  293.07   16.10
   4   9  -3  325.57   15.10
  -4   9   3  300.07   16.90
   4   9  -3  279.77   20.60
  -4   9   3  321.17   20.50
   4   9  -3  310.57   16.00
  -4   9   3  340.87   14.90
   4   9  -3  319.07   15.90
   4   9  -3  297.87   19.20
  -4   9   3  300.37   14.90
   3  -9  -3  158.58    9.40
   3  -9  -3  182.78   14.50
  -3  -9   3  168.08    9.70
  -3  -9   3  177.08   10.00
   3  -9  -3  169.38    9.60
  -3   9   3  172.18    9.90
   3   9  -3  159.68   11.60
   3   9  -3  177.88   10.30
  -3   9   3  142.99   11.60
   3   9  -3  142.79   13.80
  -3   9   3  186.98    9.60
   3   9  -3  173.28   10.80
   3   9  -3  172.88   10.00
   2  -9  -3   12.00    2.70
  -2  -9   3    7.40    4.60
  -2  -9   3   13.10    2.90
   2  -9  -3   13.80    2.80
  -2  -9   3   13.30    3.00
   2   9  -3   10.30    2.60
   2   9  -3   11.40    3.20
   2   9  -3   13.80    3.30
   2   9  -3   10.80    4.20
  -2   9   3   15.00    2.50
  -2   9   3   15.70    5.30
  -2   9   3   15.00    2.70
   1  -9  -3  686.53   30.60
  -1  -9   3  744.03   34.20
   1  -9  -3  706.23   35.00
  -1  -9   3  687.93   31.20
  -1  -9   3  679.93   31.10
  -1   9   3  751.12   35.50
  -1   9   3  699.53   31.30
   1   9  -3  710.63   32.40
  -1   9   3  711.33   31.10
   1   9  -3  705.23   31.30
  -1   9   3  724.93   31.90
   1   9  -3  695.23   34.80
   1   9  -3  710.43   32.00
  -1   9   3  744.13   30.90
   0  -9   3 1074.19   47.50
   0  -9  -3 1107.19   51.19
   0  -9   3 1180.68   50.39
   0  -9  -3 1060.79   48.10
   0  -9   3 1099.19   47.40
   0  -9  -3 1104.89   48.80
   0   9   3 1148.69   51.69
   0   9  -3 1100.49   47.80
   0   9   3 1098.79   47.60
   0   9  -3 1082.79   47.50
   0   9  -3 1117.39   47.80
   0   9   3 1185.78   47.50
   0   9  -3 1060.09   50.79
   0   9   3 1113.19   48.50
  -1  -9  -3  304.47   19.60
  -1  -9  -3  295.27   15.40
   1  -9   3  283.57   15.00
  -1  -9  -3  288.47   15.30
   1  -9   3  314.47   14.80
  -1  -9  -3  292.07   14.90
   1  -9   3  336.07   19.80
  -1   9  -3  295.37   15.40
  -1   9  -3  294.47   15.20
  -1   9  -3  308.87   15.10
  -1   9  -3  284.67   19.00
   1   9   3  313.07   15.70
   1   9   3  315.87   20.20
   1   9   3  295.17   15.50
   1   9   3  315.37   15.40
  -2  -9  -3  678.13   30.60
   2  -9   3  759.22   36.90
  -2  -9  -3  691.53   31.00
   2  -9   3  640.74   30.70
  -2  -9  -3  676.03   31.30
  -2  -9  -3  720.03   35.50
  -2   9  -3  671.43   34.60
  -2   9  -3  688.83   30.60
   2   9   3  690.83   31.00
   2   9   3  716.23   31.60
  -2   9  -3  690.43   30.70
   2   9   3  726.03   30.70
   2   9   3  666.03   30.70
   2   9   3  693.43   35.60
   3  -9   3 1331.57   61.99
  -3  -9  -3 1402.06   61.89
   3  -9   3 1462.45   61.89
  -3  -9  -3 1396.56   62.59
   3  -9   3 1604.64   66.09
  -3  -9  -3 1496.45   66.99
  -3  -9  -3 1459.95   62.19
  -3   9  -3 1409.66   61.39
   3   9   3 1576.34   64.29
  -3   9  -3 1427.76   61.89
   3   9   3 1450.55   68.09
   3   9   3 1449.06   62.59
   3   9   3 1486.35   62.09
  -4  -9  -3  148.09   10.50
   4  -9   3  150.48   10.10
  -4  -9  -3  142.49   10.30
  -4  -9  -3  136.29   12.70
  -4  -9  -3  146.89   11.80
   4   9   3  124.69   10.60
  -4   9  -3  136.89    9.00
   4   9   3  157.48   12.70
  -4   9  -3  133.79   10.90
  -5  -9  -3  315.57   16.00
   5  -9   3  374.86   23.10
  -5  -9  -3  323.57   17.30
   5  -9   3  316.67   16.80
   5   9   3  334.27   17.40
  -5   9  -3  287.37   15.80
  -5   9  -3  312.57   17.10
   5   9   3  341.07   19.40
  -5   9  -3  308.57   15.70
  -6  -9  -3   28.10    4.80
   6   9   3   51.39   14.30
  -6   9  -3   20.00    5.60
  -6   9  -3   29.40    4.70
   6   9   3   28.00    6.10
  -7  -9  -3  182.68   13.80
   7  -9   3  195.38   13.70
   7  -9   3  207.88   19.80
  -7  -9  -3  171.88   11.30
   7   9   3  187.78   13.90
  -7   9  -3  170.38   12.90
  -7   9  -3  173.38   15.50
   7   9   3  191.28   17.40
  -8 -10   3   15.00    3.90
  -8 -10   3   11.80    3.70
   8  10  -3    7.00    4.90
   8  10  -3    9.70    4.60
  -8  10   3   23.00    5.90
  -7 -10   3    1.40    2.80
   7 -10  -3    9.10    7.80
  -7 -10   3    3.80    3.20
  -7  10   3    2.30    5.00
   7  10  -3   -3.30    4.20
   7  10  -3    2.10    4.80
   7  10  -3    5.80    3.80
  -7  10   3    5.30    2.90
  -6 -10   3   11.90    3.00
  -6 -10   3   11.90    3.50
   6 -10  -3   24.20   11.20
  -6  10   3    9.20    7.60
   6  10  -3   14.90    4.00
   6  10  -3    9.50    4.30
   6  10  -3    7.90    4.30
   5 -10  -3   17.40    7.20
  -5 -10   3    6.60    2.50
  -5 -10   3    7.80    5.50
  -5 -10   3   10.00    3.60
   5 -10  -3   11.10    3.30
   5 -10  -3    9.50    3.00
   5  10  -3    3.10    3.80
   5  10  -3    4.00    3.50
   5  10  -3   15.70    3.80
   5  10  -3   14.60    2.90
  -5  10   3    5.00    4.70
  -5  10   3   12.10    2.90
  -4 -10   3  104.39    8.70
   4 -10  -3  103.19    7.80
  -4 -10   3  100.79   11.90
  -4 -10   3  109.49    8.70
   4 -10  -3  103.39    8.30
  -4 -10   3   99.49    9.60
   4  10  -3  118.09    8.60
  -4  10   3  107.09    8.30
   4  10  -3  115.79    9.40
  -4  10   3   89.19   11.00
   4  10  -3   99.29    9.70
   4  10  -3   92.49   11.00
   4  10  -3  105.89   14.40
  -3 -10   3  263.97   14.20
  -3 -10   3  266.87   14.30
   3 -10  -3  250.77   14.20
   3 -10  -3  257.47   13.90
  -3 -10   3  269.67   17.80
   3 -10  -3  308.17   19.90
   3  10  -3  257.97   17.70
  -3  10   3  249.97   14.00
  -3  10   3  288.07   28.20
  -3  10   3  283.67   14.90
   3  10  -3  279.97   15.20
   3  10  -3  248.48   19.10
   3  10  -3  263.57   14.70
  -3  10   3  280.17   16.00
   3  10  -3  298.77   14.80
   2 -10  -3  434.06   24.10
  -2 -10   3  409.36   19.60
  -2 -10   3  422.86   23.20
  -2 -10   3  399.76   19.60
   2 -10  -3  387.46   19.50
   2 -10  -3  404.06   19.50
   2  10  -3  393.46   19.90
   2  10  -3  407.46   20.70
  -2  10   3  426.76   19.70
   2  10  -3  371.06   23.80
   2  10  -3  416.76   20.50
  -2  10   3  423.96   24.90
   2  10  -3  421.06   20.90
  -2  10   3  394.06   19.40
  -2  10   3  435.86   20.90
   1 -10  -3   11.20    2.30
  -1 -10   3   17.80    3.60
  -1 -10   3   15.00    5.10
   1 -10  -3   14.60    3.60
  -1 -10   3   14.40    3.10
  -1  10   3   10.70    3.40
   1  10  -3   16.70    6.30
   1  10  -3   13.30    3.70
  -1  10   3   12.60    3.70
   1  10  -3   11.10    3.20
   0 -10  -3   -1.20    3.10
   0 -10   3    0.30    3.20
   0 -10  -3    3.90    2.30
   0 -10  -3    6.20    4.90
   0 -10   3    5.40    2.80
   0 -10   3    4.60    4.60
   0  10  -3    1.00    2.80
   0  10  -3    4.80    3.20
   0  10  -3    4.90    3.00
   0  10   3    0.70    3.10
   0  10   3   -4.80    2.80
   0  10  -3   -0.90    5.10
  -1 -10  -3   10.90    6.10
   1 -10   3    6.80    4.70
  -1 -10  -3    4.20    2.70
  -1 -10  -3    8.00    3.30
   1  10   3    7.70    3.10
   1  10   3    6.20    3.10
  -1  10  -3   10.60    3.20
  -1  10  -3    3.90    4.20
  -1  10  -3    0.70    5.60
  -1  10  -3    6.90    2.90
  -1  10  -3    8.80    2.90
  -2 -10  -3   53.99    8.20
  -2 -10  -3   49.10   12.30
   2 -10   3   64.99    6.90
  -2 -10  -3   48.30    7.80
   2  10   3   53.19    8.30
   2  10   3   51.29    7.80
  -2  10  -3   58.99    7.60
  -2  10  -3   51.89   10.10
   2  10   3   52.49   12.30
  -2  10  -3   52.59   12.60
  -2  10  -3   69.59    8.40
  -3 -10  -3   -2.00    3.10
   3 -10   3    7.20    6.20
  -3 -10  -3    3.20    3.70
  -3 -10  -3    3.90    5.60
  -3 -10  -3    5.40    3.30
  -3  10  -3    2.00    3.00
  -3  10  -3    2.70    4.60
   3  10   3    1.40    3.20
   3  10   3    2.10    3.50
  -4 -10  -3  260.57   20.30
   4 -10   3  299.37   18.30
  -4 -10  -3  274.77   14.80
   4 -10   3  310.27   22.40
   4  10   3  307.47   18.00
   4  10   3  278.67   16.10
  -4  10  -3  312.07   26.00
  -4  10  -3  270.07   14.30
   5 -10   3   76.39   18.40
   5 -10   3   80.09   11.90
  -5 -10  -3   63.89    7.60
  -5 -10  -3   65.49    9.60
   5  10   3   56.39   15.00
   5  10   3   63.19   10.00
  -5  10  -3   57.29   12.20
   6 -10   3    6.70    7.60
   6 -10   3    4.40    4.10
  -6 -10  -3    2.40    2.90
  -6 -10  -3    1.00    4.40
  -6  10  -3   -1.50    6.20
   6  10   3    0.50    4.00
   6  10   3   -3.50    4.70
  -7 -11   3  363.26   18.90
  -7 -11   3  368.26   19.20
   7  11  -3  379.56   26.20
   7  11  -3  373.56   23.00
  -6 -11   3  540.25   26.70
   6 -11  -3  525.35   28.00
   6 -11  -3  656.13   36.70
  -6  11   3  577.04   28.80
   6  11  -3  584.14   28.60
   6  11  -3  616.54   30.40
  -6  11   3  544.65   26.30
  -5 -11   3  318.57   16.70
   5 -11  -3  309.47   16.10
  -5 -11   3  310.27   16.70
  -5  11   3  294.87   16.20
  -5  11   3  310.37   18.70
   5  11  -3  334.77   16.00
   5  11  -3  336.27   18.60
   5  11  -3  310.17   19.30
   4 -11  -3   57.19    7.30
  -4 -11   3   50.69    8.80
  -4 -11   3   55.99   11.40
   4  11  -3   62.79    7.90
   4  11  -3   70.19    9.90
  -4  11   3   49.10    7.70
   4  11  -3   51.59   10.90
  -4  11   3   55.89    8.30
  -3 -11   3   13.80    5.10
   3 -11  -3   22.50    3.70
  -3 -11   3   19.40    3.70
   3  11  -3   19.90    6.00
  -3  11   3   18.60    3.50
   3  11  -3   14.20    3.90
  -3  11   3   11.10    4.90
   3  11  -3   12.00    4.10
  -2 -11   3  183.18   11.60
   2 -11  -3  213.78   17.30
  -2 -11   3  186.38   15.60
   2 -11  -3  190.58   11.70
   2  11  -3  180.38   14.30
   2  11  -3  202.68   12.80
  -2  11   3  196.68   12.90
   2  11  -3  188.28   12.80
  -2  11   3  193.88   13.90
  -1 -11   3   81.59    8.20
   1 -11  -3  104.69   13.50
   1 -11  -3   93.19    8.50
   1 -11  -3   91.19    7.30
  -1 -11   3   78.39   11.90
  -1  11   3  104.29   10.40
   1  11  -3  100.29   10.00
  -1  11   3   93.09    8.70
   1  11  -3   84.99    9.50
   1  11  -3   99.49   10.10
   0 -11   3  131.59    9.70
   0 -11  -3  133.29    9.40
   0 -11   3  140.89   13.70
   0 -11  -3  140.59   10.30
   0 -11  -3  133.19   14.80
   0  11   3  148.39   11.40
   0  11  -3  158.48   11.70
   0  11  -3  132.19   11.00
   0  11   3  108.09   15.30
   0  11   3  153.08   10.60
   0  11  -3  149.88   11.00
  -1 -11  -3  356.36   18.70
  -1 -11  -3  351.66   18.40
  -1 -11  -3  368.46   23.80
   1 -11   3  368.26   18.20
   1 -11   3  396.16   22.50
   1  11   3  372.96   18.80
  -1  11  -3  360.66   19.00
   1  11   3  387.76   19.20
   1  11   3  371.76   19.00
  -1  11  -3  359.06   18.60
  -1  11  -3  358.86   19.90
   2 -11   3  198.58   16.50
  -2 -11  -3  157.98   12.30
   2  11   3  172.48   11.80
   2  11   3  174.78   12.00
  -2  11  -3  166.28   11.90
  -2  11  -3  166.98   15.10
   2  11   3  178.28   13.10
  -2  11  -3  164.58   11.40
   3 -11   3  667.43   33.10
   3 -11   3  609.24   27.70
  -3 -11  -3  629.64   35.80
  -3 -11  -3  582.64   28.30
  -3 -11  -3  610.44   31.30
  -3  11  -3  573.34   27.10
   3  11   3  583.24   28.40
  -3  11  -3  580.94   29.40
   3  11   3  615.64   29.50
  -3  11  -3  570.74   28.20
  -4 -11  -3  105.39   10.80
  -4 -11  -3   90.29    8.90
   4 -11   3  131.29   19.20
   4  11   3  121.59   13.30
  -4  11  -3   94.89   10.90
  -4  11  -3  107.39   13.40
   4  11   3  103.89   13.10
  -5 -11  -3   39.20    7.80
   5 -11   3   49.10   18.70
   5  11   3   33.50    5.30
  -5 -12   3   14.70    3.60
   5 -12  -3   30.50   12.70
  -5 -12   3   22.70    4.40
   5 -12  -3   18.50    4.10
  -5  12   3   24.60    7.10
   5  12  -3   15.30    5.40
   5  12  -3   16.00    4.80
  -5  12   3   13.60    4.80
  -4 -12   3  103.59   12.50
   4 -12  -3  118.89   10.00
  -4 -12   3  114.89   14.70
   4  12  -3  114.79   13.20
  -4  12   3  149.69   13.70
   4  12  -3  136.99   11.70
   4  12  -3  123.99   12.40
  -4  12   3  113.69   10.40
  -3 -12   3   65.59    9.00
  -3 -12   3   78.89   15.30
   3 -12  -3   68.49    9.50
   3 -12  -3   87.99   15.80
  -3  12   3   81.29   13.80
   3  12  -3   71.99   10.40
   3  12  -3   64.09   11.80
   3  12  -3   85.79   10.80
  -2 -12   3   -0.80    3.20
   2 -12  -3    5.50    6.00
  -2 -12   3   -0.40    8.80
   2 -12  -3    6.10    3.80
   2  12  -3    5.50    4.70
   2  12  -3    2.90    3.90
  -2  12   3    2.40    3.80
   1 -12  -3   10.90    3.90
  -1 -12   3    7.20    3.60
  -1 -12   3    2.40    5.40
   1 -12  -3    8.80    6.20
   1  12  -3    5.10    3.80
   1  12  -3    9.80    4.40
  -1  12   3    8.10    3.60
  -1  12   3    9.40    4.50
   1  12  -3    5.50    4.60
   0 -12   3   -1.40    3.00
   0 -12  -3   -0.20    6.20
   0 -12  -3   -1.20    3.50
   0 -12   3   -2.70    6.10
   0  12  -3   -0.70    3.30
   0  12   3   -0.40    3.30
   0  12  -3    2.80    4.80
   0  12  -3    2.50    3.60
   0  12   3    5.80    4.40
  -1 -12  -3    2.00    3.30
  -1 -12  -3    3.20    3.90
   1 -12   3    6.60    3.60
  -1 -12  -3    5.00    6.40
   1  12   3    6.00    4.20
  -1  12  -3    7.10    4.00
  -1  12  -3    4.80    3.40
   1  12   3    4.60    4.10
  -1  12  -3    5.00    5.10
   1  12   3    9.60    3.80
  -2 -12  -3   18.60    4.70
  -2 -12  -3   22.80    8.10
   2 -12   3   16.90    3.80
  -2  12  -3   14.60    4.40
   2  12   3   16.70    4.30
  -2  12  -3   18.00    6.10
   2  12   3   18.10    4.20
   2  12   3   22.60    4.40
  -3 -12  -3   32.90    7.70
  -3 -12  -3   25.90    9.40
   3 -12   3   32.00    6.80
  -3  12  -3   22.70    8.40
   3  12   3   17.90    6.90
  -3  12  -3   26.80    5.60
   3  12   3   46.30   11.90
  -2 -13   3  197.58   18.20
   2 -13  -3  220.38   16.20
   2  13  -3  219.28   15.70
  -2  13   3  231.68   14.80
   2  13  -3  208.98   16.10
  -2  13   3  238.18   16.60
  -1 -13   3   10.90    6.10
   1 -13  -3   12.50    7.40
   1  13  -3    5.70    5.40
  -1  13   3   14.60    4.30
   1  13  -3    7.50    4.10
   1  13  -3   17.40    4.70
  -1  13   3   16.20    5.60
   0 -13   3   55.19   13.20
   0  13  -3   72.59   13.10
   0  13   3   83.09   10.70
   0  13   3   75.09   12.30
  12   0  -4  147.59   10.80
  12   0  -4  134.29    8.50
  11   0  -4  441.86   22.40
 -11   0   4  463.95   22.30
  11   0  -4  451.45   20.80
  11   0  -4  487.25   22.70
 -11   0   4  497.95   21.30
 -10   0   4   93.39    6.60
 -10   0   4   90.09    7.80
  10   0  -4   79.69    6.70
  10   0  -4   89.99    7.00
  10   0  -4   77.29    8.20
  10   0  -4  100.09    8.60
   8   0  -4  164.18    9.20
  -8   0   4  167.58    7.90
  -8   0   4  158.48    9.00
   8   0  -4  153.78    9.30
   8   0  -4  156.48    8.10
   8   0  -4  149.88    7.60
   7   0  -4 6866.31  289.77
  -7   0   4 7478.25  288.77
  -7   0   4 7187.68  289.47
  -7   0   4 7117.29  289.57
   7   0  -4 6948.50  289.77
   7   0  -4 6734.83  288.77
   7   0  -4 6857.81  288.97
  -6   0   4 5842.02  242.18
  -6   0   4 6102.09  241.38
   6   0  -4 5731.93  241.68
  -6   0   4 5994.70  242.08
   6   0  -4 5707.13  242.38
  -5   0   4 2086.49   87.29
  -5   0   4 2253.07   87.19
   5   0  -4 2086.59   86.89
   5   0  -4 2114.69   87.29
   5   0  -4 2024.40   87.39
  -5   0   4 2131.39   86.49
   5   0  -4 2004.60   86.49
   3   0  -4 5471.45  219.38
   3   0  -4 5194.98  219.38
   2   0  -4 3463.65  142.49
  -1   0   4 2927.71  121.99
   1   0  -4 3007.30  122.09
   1   0  -4 2958.10  121.99
   0   0   4 3597.94  148.49
   0   0  -4 3605.24  148.59
   0   0   4 3620.84  148.49
   0   0  -4 3608.54  148.49
   1   0   4 2940.21  121.79
   1   0   4 2955.00  121.89
  -1   0  -4 2904.11  121.79
  -1   0  -4 3010.70  121.89
  -2   0  -4 7322.07  317.17
   2   0   4 7851.01  316.87
  -2   0  -4 7859.91  316.97
  -2   0  -4 7791.82  316.87
   3   0   4  403.86   17.20
  -3   0  -4  382.56   17.40
   3   0   4  385.66   17.30
  -3   0  -4  376.06   17.80
  -3   0  -4  376.56   17.20
   3   0   4  400.16   16.50
   4   0   4 1780.22   74.99
   4   0   4 1821.92   74.89
  -4   0  -4 1796.72   74.89
  -4   0  -4 1830.92   75.09
  -4   0  -4 1742.13   75.39
   4   0   4 1804.32   74.39
  -5   0  -4  857.01   35.70
  -5   0  -4  797.12   36.10
   5   0   4  803.52   35.60
   5   0   4  817.32   34.90
  -5   0  -4  817.42   35.50
   5   0   4  859.91   35.50
  -6   0  -4 1699.93   68.29
  -6   0  -4 1608.14   68.09
   6   0   4 1611.64   67.59
   6   0   4 1680.33   68.59
   6   0   4 1539.45   68.29
  -6   0  -4 1576.04   68.79
  -7   0  -4  206.98   12.10
  -7   0  -4  178.78   11.50
   7   0   4  210.18   11.40
  -7   0  -4  185.48   12.90
   7   0   4  177.18   11.50
   7   0   4  205.08   10.30
  -8   0  -4   -4.90    3.70
  -8   0  -4   -3.00    4.10
   8   0   4   -3.40    4.00
   9   0   4    4.90    2.80
  -9   0  -4   -5.20    3.90
   9   0   4   -1.10    3.10
 -10   0  -4   25.10    5.60
  12  -1  -4   -0.40    3.60
  12  -1  -4    4.70    2.70
  12  -1  -4    0.10    2.10
 -12   1   4    3.00    3.00
  12   1  -4    5.90    4.80
  12   1  -4    5.50    2.20
  11  -1  -4   29.30    4.60
  11  -1  -4   30.00    3.90
 -11  -1   4   28.20    7.60
  11   1  -4   26.80    4.90
 -11   1   4   30.40    5.90
  11   1  -4   30.60    6.50
 -11   1   4   39.30    7.10
 -10  -1   4   95.29    6.80
 -10  -1   4   87.89    8.20
  10  -1  -4   78.29    6.80
  10  -1  -4  106.99    7.80
  10  -1  -4   97.39    8.40
  10   1  -4   96.79    7.20
 -10   1   4   78.79    7.80
  10   1  -4   82.29    8.40
  10   1  -4  105.29   10.60
 -10   1   4   93.49    6.90
 -10   1   4   84.49    6.60
  10   1  -4   92.59    6.20
   9  -1  -4    4.80    2.00
   9  -1  -4    1.50    2.40
  -9  -1   4    1.80    2.30
   9  -1  -4    3.60    2.10
  -9  -1   4    2.10    2.20
   9  -1  -4    3.20    1.40
  -9  -1   4    4.10    1.90
   9   1  -4    5.30    2.10
  -9   1   4    0.90    1.80
   9   1  -4    2.60    2.20
  -9   1   4    0.60    2.30
   9   1  -4    5.00    1.80
   9   1  -4    5.60    2.20
  -9   1   4    0.00    2.00
  -8  -1   4   -1.30    1.80
  -8  -1   4   -1.50    1.80
   8  -1  -4    3.00    1.20
  -8  -1   4    1.90    1.50
   8  -1  -4   -1.50    1.50
   8  -1  -4    0.40    1.70
   8   1  -4    1.30    1.30
   8   1  -4    1.70    1.60
   8   1  -4    0.40    1.90
   8   1  -4   -0.60    1.70
   7  -1  -4  583.14   26.40
  -7  -1   4  616.14   26.10
   7  -1  -4  597.04   26.20
   7  -1  -4  585.94   25.20
   7  -1  -4  602.04   25.40
  -7  -1   4  572.54   27.00
  -7   1   4  641.54   25.70
   7   1  -4  597.54   26.70
  -7   1   4  645.94   25.20
  -7   1   4  597.94   26.00
   7   1  -4  582.54   26.30
   7   1  -4  592.04   25.40
   7   1  -4  564.84   25.60
   6  -1  -4   30.10    6.30
   6  -1  -4   41.10    2.50
   6  -1  -4   42.50    4.20
  -6  -1   4   39.10    4.00
  -6  -1   4   39.40    4.30
   6  -1  -4   35.00    3.50
  -6   1   4   37.40    4.00
  -6   1   4   41.30    2.70
   6   1  -4   45.90    4.80
   6   1  -4   35.70    3.10
   6   1  -4   29.00    4.60
  -6   1   4   38.60    3.80
  -5  -1   4   18.80    2.00
  -5  -1   4   13.20    3.10
   5  -1  -4   17.00    2.80
   5  -1  -4   22.30    3.00
  -5  -1   4   16.00    3.00
  -5   1   4   14.60    1.90
   5   1  -4   23.50    3.00
   5   1  -4   20.40    2.40
   5   1  -4   17.90    2.10
   5   1  -4   22.10    2.10
   4  -1  -4  245.68   11.30
  -4  -1   4  254.57   11.20
   4  -1  -4  227.38   11.20
   4  -1  -4  250.17   11.30
   4   1  -4  274.47   10.70
   4   1  -4  241.68   11.10
  -4   1   4  233.98   11.20
   4   1  -4  234.58   11.30
   4   1  -4  247.98   10.60
   4   1  -4  267.67   11.70
  -3  -1   4  294.67   12.70
   3  -1  -4  279.47   13.40
   3  -1  -4  285.17   12.70
   3  -1  -4  293.97   12.80
   3   1  -4  277.47   12.70
   3   1  -4  287.97   12.30
   3   1  -4  289.67   12.30
   3   1  -4  296.27   13.20
   3   1  -4  309.67   12.40
   2  -1  -4  241.78   11.80
   2  -1  -4  259.37   11.70
  -2  -1   4  264.77   11.10
   2  -1  -4  264.07   11.00
  -2  -1   4  269.87   11.40
   2  -1  -4  259.57   11.30
   2   1  -4  275.27   11.30
   2   1  -4  262.87   11.20
  -2   1   4  251.97   11.70
   1  -1  -4 3665.63  151.98
  -1  -1   4 3744.23  151.88
   1  -1  -4 3648.23  151.88
   1  -1  -4 3630.14  151.78
   1   1  -4 3621.74  151.98
   1   1  -4 3842.72  152.08
   0  -1   4  479.25   19.90
   0  -1  -4  470.15   20.00
   0  -1   4  468.35   19.90
   0  -1  -4  453.95   19.90
   0   1  -4  472.75   19.90
   0   1   4  485.95   19.90
   0   1   4  471.95   19.90
   0   1   4  444.66   20.30
   0   1  -4  482.85   20.10
   1  -1   4  914.81   38.20
  -1  -1  -4  890.21   38.30
  -1  -1  -4  920.71   38.30
   1  -1   4  928.01   38.30
   1   1   4  912.81   38.30
   1   1   4  898.51   39.00
  -1   1  -4  924.71   38.40
   1   1   4  941.11   38.30
  -1   1  -4  898.31   38.20
   2  -1   4 1198.38   48.90
   2  -1   4 1150.78   48.80
  -2  -1  -4 1156.08   48.90
  -2  -1  -4 1197.58   49.40
  -2  -1  -4 1182.78   49.00
   2   1   4 1144.39   48.90
  -2   1  -4 1120.49   48.80
  -2   1  -4 1168.88   49.00
   2   1   4 1187.58   48.90
   3  -1   4  125.59    6.90
  -3  -1  -4  134.99    8.20
   3  -1   4  118.69    7.10
  -3  -1  -4  121.89    7.10
  -3  -1  -4  125.99    7.30
   3   1   4  123.89    7.00
   3   1   4  115.39    7.00
  -3   1  -4  115.69    7.40
  -3   1  -4  117.59    7.00
   3   1   4  132.49    5.80
  -3   1  -4  134.79    8.10
  -4  -1  -4    6.20    2.30
  -4   1  -4    1.00    2.10
   4   1   4    1.30    1.80
   4   1   4    2.70    1.70
   5  -1   4  300.17   13.80
  -5  -1  -4  305.77   14.20
   5  -1   4  281.57   13.10
  -5  -1  -4  292.57   14.00
   5  -1   4  282.47   13.90
  -5  -1  -4  282.37   15.10
   5   1   4  273.57   12.90
   5   1   4  295.47   13.90
  -5   1  -4  281.67   13.80
  -5   1  -4  263.47   14.90
   5   1   4  279.37   14.00
  -5   1  -4  311.27   14.30
  -6  -1  -4    8.70    3.00
   6  -1   4    0.00    3.50
   6  -1   4    3.20    2.50
  -6   1  -4    8.10    3.20
  -6   1  -4    6.40    3.00
   6   1   4    7.00    2.60
   6   1   4    4.90    2.70
   7  -1   4   10.40    2.90
  -7  -1  -4   14.50    3.60
   7  -1   4   15.90    2.50
  -7  -1  -4   16.00    3.40
   7  -1   4   13.70    3.50
  -7  -1  -4   17.30    3.70
   7   1   4   13.80    2.30
  -7   1  -4    8.70    3.10
   7   1   4   10.80    2.80
  -7   1  -4   12.50    3.80
   7   1   4   11.70    3.30
  -7   1  -4   10.60    3.60
   8  -1   4   -3.50    2.60
  -8  -1  -4    0.70    3.80
   8  -1   4    2.50    2.30
   8   1   4   -2.30    2.70
  -8   1  -4   -4.00    3.60
   8   1   4    1.60    2.10
   9  -1   4   17.20    3.30
   9  -1   4   10.00    3.70
  -9  -1  -4   12.30    4.50
  -9   1  -4   18.30    4.40
   9   1   4   17.00    3.10
   9   1   4    8.40    3.50
 -10  -1  -4   69.49   10.70
 -10   1  -4   90.99   14.10
  12  -2  -4  103.99   10.70
  12  -2  -4  130.99    9.60
  12  -2  -4  104.99    7.60
 -12   2   4  123.69   12.40
 -12   2   4  118.49    8.50
  12   2  -4  136.59   12.70
  11  -2  -4  828.52   36.10
  11  -2  -4  866.81   37.40
  11  -2  -4  757.02   36.80
  11   2  -4  807.22   38.20
  11   2  -4  848.72   38.50
 -11   2   4  874.91   37.20
 -11   2   4  912.41   36.50
 -11   2   4  878.11   36.20
  11   2  -4  841.02   36.60
 -10  -2   4  533.25   24.90
 -10  -2   4  540.85   24.40
  10  -2  -4  537.55   24.20
  10  -2  -4  523.65   26.00
 -10  -2   4  549.65   23.60
  10  -2  -4  478.35   23.70
  10   2  -4  515.75   24.30
 -10   2   4  568.04   23.80
  10   2  -4  524.35   23.60
 -10   2   4  530.75   24.10
  10   2  -4  534.75   25.50
 -10   2   4  560.04   23.30
  10   2  -4  530.55   25.30
  -9  -2   4  233.58   11.00
  -9  -2   4  220.88   12.30
  -9  -2   4  223.18   11.80
   9  -2  -4  198.28   12.10
   9  -2  -4  208.18   10.40
   9  -2  -4  228.28   11.60
   9  -2  -4  197.08   11.90
   9   2  -4  222.28   11.00
  -9   2   4  227.88   11.50
   9   2  -4  215.48   11.50
   9   2  -4  247.58   13.10
   9   2  -4  227.48   12.40
  -9   2   4  241.78   10.70
   8  -2  -4  369.96   16.80
   8  -2  -4  368.16   17.80
   8  -2  -4  371.16   17.30
  -8  -2   4  396.16   17.50
  -8  -2   4  373.26   17.90
   8  -2  -4  369.36   16.30
  -8  -2   4  392.86   16.80
  -8   2   4  403.66   16.50
   8   2  -4  381.46   17.90
   8   2  -4  326.27   18.90
   8   2  -4  403.36   16.90
   8   2  -4  364.76   18.30
  -8   2   4  391.16   17.20
  -8   2   4  372.26   17.20
  -7  -2   4  581.14   25.40
   7  -2  -4  547.75   25.20
   7  -2  -4  570.54   24.30
   7  -2  -4  569.74   24.00
  -7  -2   4  575.24   25.00
  -7  -2   4  593.64   24.30
   7  -2  -4  553.94   24.70
   7   2  -4  561.94   24.70
   7   2  -4  545.45   25.70
  -7   2   4  618.84   24.10
  -7   2   4  564.64   24.70
  -7   2   4  570.84   24.80
   7   2  -4  582.74   24.50
   7   2  -4  553.64   25.30
   6  -2  -4 1299.37   56.79
  -6  -2   4 1404.16   57.69
  -6  -2   4 1405.56   57.09
   6  -2  -4 1318.07   57.49
   6  -2  -4 1356.16   57.49
   6  -2  -4 1408.36   57.89
  -6   2   4 1471.15   56.99
   6   2  -4 1355.76   57.89
   6   2  -4 1330.87   58.29
   6   2  -4 1423.16   57.29
   6   2  -4 1337.87   57.39
  -6   2   4 1406.86   57.49
   5  -2  -4  394.96   19.60
  -5  -2   4  415.36   17.30
   5  -2  -4  412.36   17.90
  -5  -2   4  404.46   18.20
  -5  -2   4  407.06   17.80
   5  -2  -4  395.86   17.70
   5  -2  -4  398.36   17.60
   5   2  -4  384.06   18.40
   5   2  -4  393.26   17.90
   5   2  -4  430.46   17.40
   5   2  -4  411.66   17.30
  -5   2   4  412.36   17.80
   5   2  -4  395.06   17.40
  -5   2   4  417.26   16.90
   4  -2  -4  585.34   25.50
  -4  -2   4  591.54   25.80
   4  -2  -4  582.64   25.30
  -4  -2   4  603.24   25.40
   4  -2  -4  639.64   25.60
   4  -2  -4  572.04   26.80
   4   2  -4  594.14   25.20
   4   2  -4  630.64   25.20
  -4   2   4  607.24   25.50
   4   2  -4  589.34   25.50
   4   2  -4  588.94   25.10
   4   2  -4  576.94   26.00
   2  -2  -4 1237.18   49.00
  -2  -2   4 1208.18   49.10
  -2  -2   4 1175.68   49.20
  -2  -2   4 1263.77   49.10
  -2  -2   4 1238.78   49.10
   2  -2  -4 1045.40   49.99
   2  -2  -4 1195.58   49.50
   2   2  -4 1066.19   49.40
   2   2  -4 1183.18   49.10
   2   2  -4 1237.88   49.20
  -2   2   4 1160.28   49.99
   1  -2  -4 3591.44  146.79
   1  -2  -4 3256.47  147.59
  -1  -2   4 3495.75  146.79
   1  -2  -4 3607.04  147.19
   1  -2  -4 3710.43  146.79
  -1  -2   4 3643.54  146.79
  -1   2   4 3550.04  146.79
   1   2  -4 3693.83  146.99
   1   2  -4 3555.84  146.89
   0  -2  -4 2762.92  110.99
   0  -2  -4 2714.63  110.79
   0  -2   4 2739.03  110.79
   0  -2   4 2637.54  110.79
   0  -2  -4 2664.83  111.69
   0  -2  -4 2699.43  110.79
   0   2   4 2403.16  111.39
   0   2   4 2751.62  110.69
   0   2   4 2675.13  110.69
   0   2  -4 2710.23  110.79
   0   2  -4 2781.62  110.89
  -1  -2  -4 2263.47   94.99
  -1  -2  -4 2331.27   94.59
   1  -2   4 2231.78   94.49
  -1  -2  -4 2326.67   94.59
   1  -2   4 2339.77   94.59
   1  -2   4 2153.78   94.99
  -1   2  -4 2370.46   94.69
   1   2   4 2347.57   94.59
   1   2   4 2153.88   95.49
  -1   2  -4 2329.77   94.59
   1   2   4 2302.37   94.59
  -3  -2  -4  278.97   12.90
  -3  -2  -4  269.17   12.80
   3  -2   4  281.47   12.60
  -3  -2  -4  272.27   14.80
   3   2   4  261.67   14.60
  -3   2  -4  266.67   12.60
   4  -2   4  373.96   16.90
  -4  -2  -4  354.06   16.90
  -4  -2  -4  355.56   17.80
  -4  -2  -4  377.76   17.10
   4  -2   4  394.76   16.90
   4   2   4  336.47   21.20
   4   2   4  393.86   17.00
   4   2   4  368.76   17.00
  -4   2  -4  385.66   17.20
  -4   2  -4  376.86   16.80
  -5  -2  -4  153.88   10.40
   5  -2   4  147.69    8.10
  -5  -2  -4  160.78    9.30
  -5  -2  -4  147.89    9.10
   5  -2   4  155.08    8.80
   5  -2   4  162.68    8.80
  -5   2  -4  165.48    9.30
   5   2   4  151.48    8.90
  -5   2  -4  135.29   10.00
   5   2   4  138.59    7.60
  -5   2  -4  161.28    8.80
   5   2   4  159.58    9.00
  -6  -2  -4  647.64   32.90
  -6  -2  -4  684.53   30.30
   6  -2   4  729.93   31.80
  -6  -2  -4  669.83   31.20
   6  -2   4  709.43   29.80
   6  -2   4  682.53   30.30
   6   2   4  663.13   30.50
  -6   2  -4  682.73   31.00
   6   2   4  665.93   33.60
  -6   2  -4  743.13   30.50
   6   2   4  671.73   29.40
  -6   2  -4  691.03   30.10
  -7  -2  -4  378.96   20.40
  -7  -2  -4  429.36   19.50
   7  -2   4  357.86   19.20
  -7  -2  -4  389.46   19.30
   7  -2   4  419.26   19.30
   7  -2   4  411.36   18.50
  -7   2  -4  388.96   20.20
   7   2   4  374.56   19.50
  -7   2  -4  371.26   19.10
  -7   2  -4  418.76   19.60
   7   2   4  409.46   18.10
   7   2   4  423.76   19.30
   8  -2   4   41.00    6.40
   8  -2   4   32.00    4.00
  -8  -2  -4   40.30    8.40
   8   2   4   27.30    4.00
  -8   2  -4   41.00    8.50
   9  -2   4   37.00    7.50
  -9  -2  -4   32.10    5.00
   9  -2   4   24.40    6.00
   9   2   4   24.60    4.10
  12  -3  -4   48.00   15.40
  12  -3  -4   36.00    5.50
  12   3  -4   51.29    9.50
 -12   3   4   41.40    8.70
  12   3  -4   42.40    6.60
  11  -3  -4   24.20    5.40
  11  -3  -4   19.90    3.50
 -11  -3   4   20.70    3.60
  11  -3  -4   29.40    6.00
  11  -3  -4   28.00    9.10
 -11   3   4   23.90    6.40
  11   3  -4   21.50    4.30
 -11   3   4   19.60    3.90
  11   3  -4   19.10    3.00
 -11   3   4   29.90    6.50
  10  -3  -4   11.90    5.70
  10  -3  -4   10.10    2.70
  10  -3  -4    9.40    1.90
 -10  -3   4    7.50    2.60
 -10  -3   4    7.90    2.50
  10   3  -4    7.20    3.00
 -10   3   4   10.60    3.30
  10   3  -4    5.40    2.30
   9  -3  -4  113.79   13.00
  -9  -3   4  116.09    7.30
   9  -3  -4  101.59    7.00
   9  -3  -4  104.69    6.30
   9  -3  -4  104.69    8.30
  -9  -3   4  117.19    8.20
   9   3  -4  101.09    7.70
  -9   3   4  123.09    6.80
   9   3  -4  112.49    8.60
  -9   3   4  127.59    8.60
   9   3  -4  123.59    9.60
  -8  -3   4  375.86   18.30
   8  -3  -4  379.36   16.90
  -8  -3   4  403.56   17.00
   8  -3  -4  372.06   16.40
   8  -3  -4  353.46   17.80
   8  -3  -4  381.66   17.00
  -8  -3   4  371.06   17.60
   8  -3  -4  373.36   21.60
  -8   3   4  392.06   17.70
   8   3  -4  374.96   17.50
   8   3  -4  375.86   18.80
   8   3  -4  371.86   18.00
   8   3  -4  392.76   17.20
  -8   3   4  358.46   17.00
  -8   3   4  401.06   16.50
  -7  -3   4    2.10    1.20
   7  -3  -4    3.40    1.00
   7  -3  -4    0.70    1.30
  -7  -3   4    4.60    1.50
   7  -3  -4    2.20    1.60
   7  -3  -4    2.30    3.30
  -7  -3   4   -0.10    1.70
  -7  -3   4   -0.10    1.70
   7   3  -4    2.20    1.50
  -7   3   4    0.40    1.30
   7   3  -4    3.20    1.60
   7   3  -4    6.50    2.30
   7   3  -4   -0.50    1.90
  -6  -3   4    3.10    1.80
  -6  -3   4   -1.10    1.40
   6  -3  -4    1.60    2.70
   6  -3  -4    1.30    1.40
   6  -3  -4    1.50    0.90
   6  -3  -4    1.20    1.60
  -6  -3   4    1.60    1.20
  -6  -3   4    0.40    1.10
   6  -3  -4    2.10    1.10
   6   3  -4    2.20    1.40
   6   3  -4    3.40    1.40
  -6   3   4    2.30    0.80
  -5  -3   4  114.89    6.20
  -5  -3   4  115.89    5.60
  -5  -3   4  109.19    5.30
  -5  -3   4  117.39    5.40
   5  -3  -4  110.09    5.60
   5  -3  -4  113.89    6.20
   5  -3  -4  110.69    8.10
   5  -3  -4  104.09    6.20
  -5   3   4   93.89    6.60
   5   3  -4  107.49    8.20
   5   3  -4  111.59    5.90
   5   3  -4   99.29    7.20
   5   3  -4  107.59    5.90
  -5   3   4  109.89    5.00
  -4  -3   4  282.67   12.10
   4  -3  -4  255.17   13.60
  -4  -3   4  278.87   12.60
   4  -3  -4  268.47   12.30
  -4  -3   4  267.87   11.60
   4  -3  -4  271.07   11.60
  -4  -3   4  287.47   11.60
   4   3  -4  259.67   11.90
   4   3  -4  253.27   12.90
  -4   3   4  268.67   12.40
  -4   3   4  265.87   11.30
   4   3  -4  276.67   12.10
  -4   3   4  250.07   11.30
   4   3  -4  258.27   13.50
   4   3  -4  255.77   11.90
   3  -3  -4   92.09    5.50
   3  -3  -4   84.19    6.30
  -3  -3   4  102.59    4.70
  -3  -3   4  101.39    4.70
  -3  -3   4   96.89    5.00
  -3   3   4   89.89    5.60
   3   3  -4   91.09    5.10
   3   3  -4   82.89    6.00
   3   3  -4   87.49    4.80
   3   3  -4   87.39    5.90
   3   3  -4   86.79    4.80
  -3   3   4   89.59    6.30
   3   3  -4  102.09    5.10
  -3   3   4   93.49    4.30
   2  -3  -4   39.50    2.50
  -2  -3   4   39.30    2.80
  -2  -3   4   36.40    3.40
  -2  -3   4   41.80    2.80
  -2  -3   4   38.30    2.80
   2  -3  -4   38.10    3.60
  -2   3   4   37.60    3.60
   2   3  -4   41.10    3.20
  -2   3   4   38.10    2.60
   2   3  -4   46.70    4.00
   2   3  -4   40.80    2.80
  -2   3   4   35.40    4.00
  -1  -3   4  696.63   28.80
   1  -3  -4  640.34   29.00
   1  -3  -4  674.73   29.10
  -1  -3   4  642.44   29.20
   1  -3  -4  719.63   28.80
   1  -3  -4  710.93   28.80
   1  -3  -4  656.03   30.00
  -1  -3   4  697.03   28.80
   1   3  -4  709.23   28.90
  -1   3   4  702.63   29.20
  -1   3   4  676.33   28.80
  -1   3   4  711.93   28.60
   1   3  -4  731.93   29.00
  -1   3   4  656.33   30.00
   1   3  -4  652.33   29.30
   0  -3   4  469.55   20.10
   0  -3   4  466.05   20.00
   0  -3  -4  447.06   20.40
   0  -3  -4  456.35   20.30
   0  -3  -4  469.75   20.10
   0  -3  -4  489.65   20.10
   0  -3   4  469.05   20.60
   0  -3  -4  484.35   21.50
   0   3  -4  470.35   20.10
   0   3   4  435.16   21.20
   0   3  -4  480.45   20.30
   0   3  -4  462.55   20.70
   0   3   4  483.25   20.00
   0   3   4  459.05   20.00
   1  -3   4   -3.40    1.30
   1  -3   4   -3.20    1.20
  -1  -3  -4   -2.70    2.10
  -1  -3  -4    1.10    1.60
  -1  -3  -4   -2.10    1.60
  -1  -3  -4    0.30    1.40
  -1  -3  -4   -2.80    1.50
   1   3   4   -1.80    1.30
   1   3   4   -3.70    2.00
  -1   3  -4   -2.10    1.20
  -1   3  -4   -2.60    1.60
   1   3   4   -3.50    1.30
  -2  -3  -4  361.26   14.90
   2  -3   4  340.97   16.80
  -2  -3  -4  355.56   15.90
  -2  -3  -4  353.26   15.70
  -2  -3  -4  380.56   16.50
   2  -3   4  353.66   15.60
  -2  -3  -4  331.47   15.90
   2  -3   4  348.87   15.80
  -2   3  -4  354.76   16.00
   2   3   4  328.97   15.80
  -2   3  -4  358.26   15.70
   2   3   4  333.17   15.80
  -3  -3  -4  203.98   10.20
  -3  -3  -4  222.18   10.70
   3  -3   4  204.08   12.10
   3  -3   4  206.98   10.40
  -3  -3  -4  236.98   11.50
   3  -3   4  216.88   10.30
  -3  -3  -4  203.98    9.50
  -3  -3  -4  212.28   10.60
   3   3   4  202.48   12.60
  -3   3  -4  211.28   10.70
   3   3   4  213.78   10.50
  -3   3  -4  199.88   11.00
   3   3   4  207.88   10.50
  -4  -3  -4  149.88    9.70
   4  -3   4  158.98    8.30
  -4  -3  -4  140.09    8.50
  -4  -3  -4  152.58    8.60
  -4  -3  -4  144.39    7.20
   4  -3   4  152.58   10.70
   4  -3   4  146.59    8.30
   4   3   4  146.09    8.40
   4   3   4  142.89    8.60
  -4   3  -4  150.48    8.70
   4   3   4  146.99   11.20
  -4   3  -4  151.18    8.20
  -5  -3  -4   12.10    2.70
  -5  -3  -4   11.50    2.80
   5  -3   4   13.70    2.40
  -5  -3  -4   13.90    3.00
  -5  -3  -4   11.90    1.80
   5  -3   4   10.60    2.50
   5   3   4    8.40    2.20
  -5   3  -4   11.40    2.30
  -5   3  -4   10.60    2.70
   5   3   4   10.10    2.70
  -5   3  -4   13.80    3.00
   5   3   4   11.60    4.40
  -6  -3  -4   -1.70    2.80
  -6   3  -4   -0.70    2.90
  -7  -3  -4   -0.40    2.60
   7  -3   4    0.10    2.80
   7  -3   4   -0.60    3.60
  -7  -3  -4    5.10    3.60
  -7  -3  -4    2.90    3.50
  -7  -3  -4    5.50    3.20
   7  -3   4    5.10    2.30
  -7   3  -4    2.50    3.60
  -7   3  -4    1.30    3.40
   7   3   4    1.20    2.60
  -7   3  -4    0.60    3.20
   7   3   4   -3.50    5.40
   7   3   4    2.40    3.70
   8  -3   4    9.00    3.30
  -8  -3  -4   14.10    2.90
   8  -3   4   12.50    3.00
  -8  -3  -4   10.40    4.10
  -8   3  -4    5.80    3.90
   8   3   4   10.20    3.30
   9  -3   4   -0.60   11.00
   9  -3   4    4.20    3.40
   9  -3   4    1.00    3.30
  -9  -3  -4    0.20    7.60
   9   3   4   -2.50    3.80
  12  -4  -4  141.69   24.50
  12  -4  -4  148.99    9.30
 -12  -4   4  134.69   10.90
 -12   4   4  130.89   10.50
  12   4  -4  136.99   13.10
  12   4  -4  121.69   10.00
  11  -4  -4  743.73   38.80
  11  -4  -4  683.33   30.30
  11  -4  -4  613.94   31.10
  11   4  -4  693.23   35.30
  11   4  -4  710.53   31.40
 -11   4   4  752.12   31.50
 -10  -4   4  321.17   16.00
  10  -4  -4  322.17   21.80
  10  -4  -4  313.77   14.50
  10   4  -4  286.97   16.30
 -10   4   4  306.67   16.30
  10   4  -4  311.47   15.70
 -10   4   4  328.97   14.60
  10   4  -4  326.37   17.70
  -9  -4   4 1579.64   65.89
   9  -4  -4 1538.95   65.39
   9  -4  -4 1538.05   65.99
  -9  -4   4 1545.25   67.09
   9  -4  -4 1586.14   71.39
  -9  -4   4 1606.64   66.49
   9   4  -4 1598.24   66.29
  -9   4   4 1646.74   66.29
   9   4  -4 1508.75   66.59
   9   4  -4 1536.15   71.79
  -9   4   4 1647.94   65.39
   9   4  -4 1522.45   67.79
  -8  -4   4    9.00    3.30
  -8  -4   4   18.80    3.70
   8  -4  -4   19.30    4.30
  -8  -4   4   12.10    2.60
  -8  -4   4   20.50    4.40
  -8  -4   4   19.90    3.80
   8   4  -4   12.20    2.40
   8   4  -4    9.50    4.80
  -7  -4   4  335.37   15.80
   7  -4  -4  341.57   19.20
  -7  -4   4  335.37   14.80
   7  -4  -4  311.27   15.80
   7  -4  -4  334.57   14.70
  -7  -4   4  359.16   14.90
   7  -4  -4  337.57   15.10
  -7  -4   4  329.27   16.50
  -7  -4   4  354.46   15.30
   7   4  -4  327.17   15.70
  -7   4   4  352.96   14.60
   7   4  -4  334.47   17.10
  -7   4   4  324.37   16.10
   7   4  -4  350.76   15.70
   7   4  -4  324.07   19.40
  -6  -4   4   95.99    5.40
   6  -4  -4  105.89    5.10
  -6  -4   4  103.29    5.50
   6  -4  -4  108.89    9.10
  -6  -4   4  103.39    7.30
  -6  -4   4   94.19    6.40
   6  -4  -4   96.09    5.50
   6  -4  -4   92.29    6.30
  -6  -4   4  107.59    5.90
   6   4  -4   95.29    9.30
  -6   4   4   98.89    5.00
   6   4  -4   99.79    6.30
   6   4  -4   90.29    7.90
  -5  -4   4  259.37   12.10
  -5  -4   4  257.77   11.50
  -5  -4   4  268.47   11.70
  -5  -4   4  265.67   12.80
   5  -4  -4  257.17   11.40
   5  -4  -4  247.88   14.20
  -5  -4   4  272.87   11.60
   5  -4  -4  258.57   14.40
  -5   4   4  258.87   11.10
  -5   4   4  241.08   12.40
   5   4  -4  259.07   12.00
   5   4  -4  240.78   13.20
   5   4  -4  253.87   14.40
   5   4  -4  265.37   12.10
  -4  -4   4  189.28    8.90
  -4  -4   4  198.18    8.50
   4  -4  -4  164.58   10.60
  -4  -4   4  179.38    9.50
  -4  -4   4  180.58    8.40
   4  -4  -4  172.28    9.10
   4   4  -4  180.48    8.90
   4   4  -4  210.48   10.80
   4   4  -4  174.28    8.70
  -4   4   4  167.98    9.30
   4   4  -4  177.48    8.70
   4   4  -4  173.28    9.80
  -4   4   4  183.68    8.00
   3  -4  -4 1461.15   62.79
  -3  -4   4 1588.44   63.09
  -3  -4   4 1517.65   63.29
   3  -4  -4 1541.85   63.49
   3  -4  -4 1352.56   64.79
  -3  -4   4 1530.45   62.99
   3   4  -4 1532.35   63.99
  -3   4   4 1547.95   62.89
   3   4  -4 1380.76   64.29
  -3   4   4 1625.54   62.79
   3   4  -4 1549.05   63.29
   3   4  -4 1493.55   63.19
  -3   4   4 1545.05   63.49
   3   4  -4 1549.05   63.19
  -3   4   4 1518.95   64.89
   3   4  -4 1575.74   63.29
   2  -4  -4 3358.06  135.49
   2  -4  -4 3314.47  135.09
   2  -4  -4 3494.85  134.99
   2  -4  -4 3282.87  134.99
  -2  -4   4 3332.17  135.09
   2  -4  -4 2825.22  136.59
   2   4  -4 3485.35  135.39
   2   4  -4 3467.55  135.99
  -2   4   4 3275.67  136.79
   2   4  -4 3493.15  135.69
   2   4  -4 3361.06  135.19
  -2   4   4 3147.69  135.79
  -2   4   4 3272.07  135.49
   2   4  -4 2768.42  136.09
   1  -4  -4 5022.90  195.08
   1  -4  -4 4793.82  195.38
   1  -4  -4 4321.87  196.58
  -1  -4   4 4719.23  195.18
   1  -4  -4 4887.51  195.18
   1  -4  -4 4801.22  195.28
   1   4  -4 4810.72  195.18
   1   4  -4 5041.30  195.88
   1   4  -4 4882.01  195.38
  -1   4   4 4700.23  195.48
  -1   4   4 4383.86  196.58
  -1   4   4 4819.92  195.08
   1   4  -4 4434.46  196.08
   0  -4   4 4966.60  207.78
   0  -4  -4 5053.79  207.88
   0  -4  -4 4921.31  209.48
   0  -4   4 4936.51  207.68
   0  -4  -4 5126.29  207.88
   0  -4  -4 5301.07  207.78
   0  -4  -4 5036.20  207.98
   0   4  -4 4968.70  208.78
   0   4   4 5188.38  207.68
   0   4  -4 5042.40  207.78
   0   4  -4 5138.89  207.98
   0   4   4 5063.29  207.78
   0   4   4 4849.71  209.38
  -1  -4  -4 5552.84  219.78
  -1  -4  -4 5312.97  219.68
  -1  -4  -4 5450.55  221.78
  -1  -4  -4 5594.54  220.18
   1  -4   4 5324.77  219.78
   1  -4   4 4992.00  220.58
   1  -4   4 5211.18  219.68
  -1  -4  -4 5451.45  219.88
   1   4   4 4869.61  221.18
  -1   4  -4 5510.15  219.98
   1   4   4 5332.17  219.68
   1   4   4 5260.47  219.78
  -1   4  -4 5489.35  219.78
   2  -4   4 4811.52  199.58
  -2  -4  -4 4742.93  201.98
  -2  -4  -4 4975.60  199.48
   2  -4   4 4538.85  200.48
   2  -4   4 4879.51  199.38
  -2  -4  -4 4889.31  198.88
  -2  -4  -4 4920.11  199.58
  -2  -4  -4 4880.31  199.28
  -2   4  -4 4820.52  199.58
  -2   4  -4 4987.30  199.58
   2   4   4 4790.62  199.68
   2   4   4 4908.01  199.48
   2   4   4 4736.63  201.28
   3  -4   4 1815.62   72.89
  -3  -4  -4 1755.22   72.29
   3  -4   4 1759.62   72.99
  -3  -4  -4 1606.14   74.89
  -3  -4  -4 1801.62   73.59
  -3  -4  -4 1799.42   73.09
   3  -4   4 1708.83   74.49
  -3  -4  -4 1719.23   72.59
   3   4   4 1654.93   75.09
   3   4   4 1772.12   72.99
   3   4   4 1702.23   73.69
   3   4   4 1753.22   73.09
  -3   4  -4 1808.32   72.89
  -3   4  -4 1794.72   73.09
  -4  -4  -4   89.39    6.10
  -4  -4  -4  105.59    7.10
  -4  -4  -4   88.09    5.30
   4  -4   4   85.89    6.50
  -4  -4  -4   85.89    8.20
   4  -4   4   89.89    8.60
   4   4   4   90.09    7.00
  -4   4  -4   98.89   10.50
   4   4   4   96.39    8.60
  -4   4  -4  109.09    6.60
  -4   4  -4  104.59    7.30
   4   4   4   80.49    9.40
   4   4   4   77.29    6.60
  -5  -4  -4   79.09    5.40
  -5  -4  -4   77.09    7.40
  -5  -4  -4   62.09    7.10
   5  -4   4   74.19    6.50
  -5  -4  -4   73.69    5.80
   5  -4   4   70.99    6.80
   5  -4   4   87.09    9.60
  -5  -4  -4   74.99    8.30
  -5   4  -4   67.89    7.40
   5   4   4   75.89    6.70
  -5   4  -4   74.29    7.90
   5   4   4   77.59    7.00
   5   4   4   71.59   10.30
   5   4   4   89.49   12.40
  -5   4  -4   74.19    6.50
   6  -4   4  614.04   29.30
  -6  -4  -4  657.73   30.40
   6  -4   4  684.83   29.30
  -6  -4  -4  622.04   29.40
  -6  -4  -4  628.04   28.20
  -6  -4  -4  702.13   29.50
   6  -4   4  676.13   33.10
  -6  -4  -4  658.43   28.30
  -6   4  -4  650.03   29.10
  -6   4  -4  661.93   31.00
   6   4   4  687.43   34.10
  -6   4  -4  680.73   29.80
   6   4   4  636.44   29.70
   6   4   4  642.64   29.30
   7  -4   4  313.07   15.50
   7  -4   4  307.87   20.40
  -7  -4  -4  320.07   20.10
  -7  -4  -4  273.57   13.70
   7  -4   4  290.77   14.90
  -7  -4  -4  296.87   15.80
   7   4   4  278.37   21.50
  -7   4  -4  303.37   15.90
  -7   4  -4  286.37   16.60
   7   4   4  286.07   15.60
  -8  -4  -4  353.26   18.60
   8  -4   4  377.96   24.00
   8  -4   4  326.77   17.70
   8   4   4  357.46   18.70
  -8   4  -4  325.57   19.20
  -8   4  -4  385.96   18.50
   9  -4   4   44.30   15.00
   9  -4   4   43.60    9.10
  -9  -4  -4   56.09   10.10
  -9   4  -4   54.29    9.60
  11  -5  -4    9.50    6.70
 -11  -5   4    3.90    3.00
  11  -5  -4    6.00    4.20
  11  -5  -4    6.70    2.10
 -11   5   4   -0.80    3.90
  11   5  -4    7.10    3.90
  11   5  -4    0.20    2.80
  10  -5  -4   40.70    4.70
  10  -5  -4   28.90    6.30
 -10  -5   4   40.40    6.90
 -10  -5   4   32.50    5.00
  10  -5  -4   32.20   12.20
 -10   5   4   28.90    4.40
  10   5  -4   23.90    3.60
  10   5  -4   32.90    6.10
  10   5  -4   42.90    9.80
  -9  -5   4   92.89    7.60
   9  -5  -4   78.59    7.00
  -9  -5   4   77.89    6.10
   9  -5  -4   85.29   13.00
  -9  -5   4   69.69    9.50
   9  -5  -4   71.29    9.40
  -9  -5   4   84.79    7.10
   9   5  -4   78.09    8.80
   9   5  -4   68.29    8.00
   9   5  -4   77.09   13.30
  -8  -5   4  661.03   28.50
  -8  -5   4  682.23   28.10
  -8  -5   4  664.03   28.90
  -8  -5   4  646.14   29.90
   8  -5  -4  631.14   28.50
   8  -5  -4  648.74   27.90
   8  -5  -4  654.63   33.40
  -8  -5   4  610.74   28.20
   8   5  -4  671.53   30.60
  -8   5   4  691.33   27.90
   8   5  -4  640.14   29.20
   8   5  -4  675.23   29.10
  -8   5   4  662.13   29.30
   8   5  -4  633.64   33.80
  -7  -5   4    6.80    1.90
  -7  -5   4    5.00    2.30
   7  -5  -4    5.30    4.00
  -7  -5   4    4.00    1.80
  -7  -5   4    5.90    1.90
   7  -5  -4    4.70    1.90
  -7  -5   4    4.10    2.10
   7  -5  -4    5.00    1.80
  -7   5   4    6.90    3.10
   7   5  -4    5.50    2.20
   7   5  -4    0.90    4.30
   7   5  -4    1.80    2.50
   7   5  -4    4.90    2.40
   6  -5  -4  570.34   26.00
  -6  -5   4  594.04   26.00
  -6  -5   4  629.84   26.20
   6  -5  -4  584.54   29.60
  -6  -5   4  605.54   26.60
  -6  -5   4  616.34   27.40
  -6  -5   4  642.44   26.10
   6   5  -4  613.14   27.90
   6   5  -4  587.84   29.80
   6   5  -4  636.44   26.80
  -6   5   4  622.74   26.00
   6   5  -4  603.34   26.70
  -6   5   4  596.54   26.90
   5  -5  -4   55.89    7.30
  -5  -5   4   56.69    4.70
  -5  -5   4   53.99    4.50
   5  -5  -4   44.50    4.00
   5  -5  -4   40.80    5.40
  -5  -5   4   46.10    4.20
  -5  -5   4   38.40    5.80
  -5  -5   4   53.39    4.40
  -5   5   4   49.90    6.10
   5   5  -4   42.20    8.90
   5   5  -4   61.89    6.90
   5   5  -4   48.00    4.70
  -5   5   4   51.69    3.80
  -5   5   4   41.50    4.10
   5   5  -4   55.59    5.40
   4  -5  -4  226.98   12.40
  -4  -5   4  250.17   11.70
  -4  -5   4  269.17   12.80
   4  -5  -4  246.18   14.30
  -4  -5   4  274.37   11.90
  -4  -5   4  275.47   12.10
  -4   5   4  272.97   11.30
  -4   5   4  237.78   11.60
  -4   5   4  258.67   14.50
   4   5  -4  246.78   12.00
  -4   5   4  249.48   12.60
   4   5  -4  244.98   13.90
   4   5  -4  232.68   13.60
   4   5  -4  266.07   13.30
   4   5  -4  278.17   12.30
   3  -5  -4   60.29    6.00
  -3  -5   4   69.89    5.90
  -3  -5   4   59.79    4.50
  -3  -5   4   66.29    4.60
   3  -5  -4   59.59    6.80
   3  -5  -4   60.69    4.00
  -3   5   4   65.19    4.20
   3   5  -4   63.69    6.10
  -3   5   4   68.29    6.60
   3   5  -4   58.59    6.10
  -3   5   4   70.59    4.10
   3   5  -4   60.79    5.00
   3   5  -4   63.79    4.60
  -3   5   4   62.39    5.70
   2  -5  -4  260.87   15.40
  -2  -5   4  289.37   14.80
   2  -5  -4  272.97   14.10
  -2  -5   4  285.77   13.40
   2  -5  -4  306.27   13.30
   2  -5  -4  276.97   13.30
  -2  -5   4  323.17   13.50
   2  -5  -4  303.27   13.30
   2   5  -4  314.57   14.50
   2   5  -4  292.17   13.50
   2   5  -4  320.77   13.80
  -2   5   4  300.17   13.30
   2   5  -4  312.87   13.80
  -2   5   4  282.87   14.00
  -2   5   4  328.47   15.70
   1  -5  -4  126.49    7.90
   1  -5  -4  153.18    7.60
  -1  -5   4  148.79    7.60
  -1  -5   4  145.99    8.80
   1  -5  -4  153.38    8.10
  -1  -5   4  168.88    7.80
   1  -5  -4  152.38    9.70
  -1  -5   4  156.28    7.50
   1  -5  -4  157.78    7.60
   1   5  -4  157.88    7.70
   1   5  -4  153.88    8.00
  -1   5   4  150.58    9.80
  -1   5   4  146.19    7.60
   1   5  -4  173.88    8.70
   1   5  -4  131.99    9.00
   0  -5  -4  710.63   29.50
   0  -5   4  673.33   29.70
   0  -5  -4  669.83   29.70
   0  -5  -4  698.33   29.80
   0  -5  -4  713.83   29.70
   0  -5   4  682.23   29.50
   0  -5  -4  706.13   31.80
   0  -5   4  726.23   30.90
   0   5  -4  677.13   30.90
   0   5   4  651.73   29.80
   0   5   4  674.83   31.60
   0   5  -4  702.03   29.80
   0   5  -4  698.83   29.60
   0   5   4  721.23   29.30
   0   5   4  683.93   29.50
   1  -5   4  502.95   23.90
  -1  -5  -4  529.65   22.60
  -1  -5  -4  536.65   22.70
   1  -5   4  490.85   22.50
   1  -5   4  512.45   22.50
  -1  -5  -4  527.35   23.00
  -1  -5  -4  537.35   25.10
  -1  -5  -4  499.65   22.50
   1   5   4  511.75   22.60
  -1   5  -4  521.25   24.20
   1   5   4  522.35   22.50
  -1   5  -4  521.65   22.80
   1   5   4  502.85   26.70
  -1   5  -4  523.25   22.60
   2  -5   4   30.90    4.20
  -2  -5  -4   35.80    4.80
   2  -5   4   22.40    4.30
  -2  -5  -4   31.30    7.30
  -2  -5  -4   34.60    4.70
   2  -5   4   27.90    5.80
   2   5   4   29.20    4.50
  -2   5  -4   29.40    5.00
   2   5   4   32.50    4.40
  -2   5  -4   26.60    4.40
  -3  -5  -4   57.19    5.90
   3  -5   4   58.89    5.50
  -3  -5  -4   63.09    4.30
  -3  -5  -4   49.20    5.90
   3  -5   4   62.29    5.40
  -3  -5  -4   55.69    6.90
  -3  -5  -4   66.59    5.20
   3  -5   4   59.99    7.10
   3   5   4   68.29    7.30
  -3   5  -4   61.99    6.10
  -3   5  -4   60.89    5.40
   3   5   4   51.29    5.70
   3   5   4   48.60    7.90
  -4  -5  -4   -0.60    2.20
  -4  -5  -4    2.40    2.60
   4  -5   4   -1.30    1.90
  -4  -5  -4    1.10    1.50
   4  -5   4   -2.10    2.10
  -4  -5  -4   -0.20    2.40
  -4  -5  -4    2.30    2.10
   4  -5   4    3.20    3.20
  -4   5  -4    1.90    2.10
   4   5   4    0.30    2.30
  -4   5  -4   -1.50    2.90
   4   5   4    1.70    2.10
   5  -5   4  193.08   13.50
  -5  -5  -4  204.78   10.80
   5  -5   4  166.68   10.40
  -5  -5  -4  173.98   10.60
  -5  -5  -4  170.48    9.10
  -5  -5  -4  165.88    9.30
   5  -5   4  178.48   10.30
  -5  -5  -4  184.78   12.00
   5   5   4  175.98   10.80
  -5   5  -4  182.18   11.10
  -5   5  -4  168.68   11.50
  -5   5  -4  174.98   10.20
   5   5   4  176.68   10.70
   5   5   4  155.58   14.10
   6  -5   4  415.26   24.30
   6  -5   4  411.06   19.10
  -6  -5  -4  419.16   19.40
  -6  -5  -4  381.36   17.70
   6  -5   4  352.16   19.10
  -6  -5  -4  394.26   20.50
  -6  -5  -4  375.86   17.90
  -6  -5  -4  387.26   19.30
   6   5   4  378.16   19.70
   6   5   4  452.75   21.60
  -6   5  -4  404.76   19.50
  -6   5  -4  407.66   19.60
   6   5   4  364.86   23.80
   6   5   4  403.16   19.20
   7  -5   4   -1.40    5.20
   7  -5   4   -1.70    2.90
  -7  -5  -4    3.10    3.70
   7   5   4   -3.00    2.70
  -7   5  -4    0.90    3.80
  -7   5  -4   -1.80    3.50
   8  -5   4    4.80    4.70
  -8  -5  -4   11.40    7.00
   8  -5   4    8.90    3.50
   8  -5   4   11.50    6.60
   8   5   4    5.40    4.30
  -8   5  -4   11.00    4.20
  -9  -5  -4   -1.70    4.30
   9  -5   4    7.00   10.30
  -9   5  -4    4.50    4.40
   9   5   4   -7.10    4.50
  11  -6  -4  146.09    8.80
  11  -6  -4  173.28   19.20
 -11  -6   4  154.58   11.20
 -11   6   4  136.19   11.70
  11   6  -4  140.99   11.10
  11   6  -4  149.09   14.60
 -10  -6   4   50.79    5.90
  10  -6  -4   61.59    7.80
 -10  -6   4   62.89    8.00
  10  -6  -4   56.59    6.90
 -10  -6   4   55.89    6.00
  10  -6  -4   71.89   19.60
  10   6  -4   70.49   13.30
  10   6  -4   40.00    5.70
   9  -6  -4  248.08   13.60
  -9  -6   4  263.47   12.60
  -9  -6   4  265.17   13.70
  -9  -6   4  239.78   12.40
   9  -6  -4  259.07   12.30
   9  -6  -4  268.17   19.60
   9   6  -4  243.58   13.90
  -9   6   4  263.57   12.20
   9   6  -4  280.07   16.30
   9   6  -4  236.98   14.50
  -9   6   4  272.57   14.90
   8  -6  -4   73.99    5.90
  -8  -6   4   78.59    6.20
   8  -6  -4   77.19   12.10
  -8  -6   4   95.29    7.30
   8  -6  -4   76.29    6.70
  -8  -6   4   68.79    8.90
  -8  -6   4   79.89    6.30
  -8  -6   4   78.89    6.90
   8   6  -4   87.99   12.90
   8   6  -4   74.09    7.80
   8   6  -4   94.99    9.80
  -8   6   4   88.49    5.60
  -8   6   4  102.39    9.10
  -7  -6   4 2201.98   89.99
  -7  -6   4 2229.08   91.49
   7  -6  -4 2096.49   90.09
  -7  -6   4 2179.98   90.19
   7  -6  -4 2177.58   94.59
  -7  -6   4 2082.69   89.79
  -7  -6   4 2185.68   90.59
  -7   6   4 2224.38   89.59
   7   6  -4 2199.28   90.79
   7   6  -4 2116.59   90.79
  -7   6   4 2146.49   92.09
   7   6  -4 2081.19   94.39
   7   6  -4 2222.78   91.99
  -6  -6   4  224.48   10.70
  -6  -6   4  218.48   12.30
  -6  -6   4  211.58   10.50
   6  -6  -4  197.58   14.60
   6  -6  -4  198.98   10.60
  -6  -6   4  219.88   10.70
  -6  -6   4  214.28   11.20
  -6   6   4  218.88   10.00
   6   6  -4  228.08   13.00
  -6   6   4  222.28   12.10
   6   6  -4  224.68   11.60
   6   6  -4  197.08   14.70
  -6   6   4  220.68   10.20
   5  -6  -4 3519.25  157.08
  -5  -6   4 3580.34  153.88
  -5  -6   4 3825.02  154.98
   5  -6  -4 3687.23  153.78
  -5  -6   4 3656.13  154.28
  -5  -6   4 3785.42  153.98
   5   6  -4 3558.24  156.78
  -5   6   4 3792.12  154.48
   5   6  -4 3840.62  154.28
   5   6  -4 3767.52  154.48
  -5   6   4 3947.90  153.58
  -5   6   4 3740.13  153.58
   5   6  -4 3740.73  155.38
   4  -6  -4 2632.24  109.19
   4  -6  -4 2391.86  111.99
  -4  -6   4 2537.55  109.59
  -4  -6   4 2719.73  110.29
   4  -6  -4 2672.93  109.79
  -4  -6   4 2720.53  109.49
  -4  -6   4 2517.75  109.79
   4   6  -4 2762.12  109.69
   4   6  -4 2593.24  109.59
  -4   6   4 2728.43  112.29
  -4   6   4 2633.74  109.89
  -4   6   4 2626.64  109.09
  -4   6   4 2763.52  109.09
   4   6  -4 2652.33  110.59
   4   6  -4 2636.94  109.79
  -3  -6   4 2333.07   94.39
   3  -6  -4 2030.20   96.69
   3  -6  -4 2253.57   94.79
  -3  -6   4 2181.38   96.09
  -3  -6   4 2240.58   95.19
   3  -6  -4 2323.67   94.69
  -3   6   4 2350.96   96.99
   3   6  -4 2348.67   94.49
   3   6  -4 1997.70   96.19
  -3   6   4 2272.47   94.79
  -3   6   4 2361.66   94.09
   3   6  -4 2355.46   95.39
  -3   6   4 2433.26   94.09
   3   6  -4 2333.27   94.69
  -2  -6   4 1413.36   59.89
   2  -6  -4 1451.55   59.49
   2  -6  -4 1296.97   61.99
  -2  -6   4 1448.16   59.79
   2  -6  -4 1449.65   60.09
  -2  -6   4 1380.36   61.29
   2  -6  -4 1454.75   59.69
  -2   6   4 1465.35   62.29
   2   6  -4 1454.75   59.89
   2   6  -4 1476.15   60.09
   2   6  -4 1494.95   60.59
   2   6  -4 1477.05   59.99
  -2   6   4 1419.06   60.19
  -2   6   4 1504.45   59.69
   2   6  -4 1252.37   61.39
  -1  -6   4    8.50    1.70
  -1  -6   4    8.10    2.80
   1  -6  -4    6.80    1.60
   1  -6  -4    8.40    1.90
   1  -6  -4    7.90    1.70
   1  -6  -4   10.10    3.20
  -1  -6   4    5.20    1.80
   1   6  -4    7.20    2.90
  -1   6   4   12.00    3.60
   1   6  -4    8.90    2.10
  -1   6   4    6.30    1.70
   1   6  -4    8.80    2.20
  -1   6   4    8.00    2.40
   1   6  -4    9.90    1.80
   0  -6   4  412.26   18.40
   0  -6  -4  335.07   18.80
   0  -6  -4  354.06   16.70
   0  -6  -4  367.06   16.60
   0  -6   4  355.06   16.40
   0  -6  -4  373.26   16.40
   0  -6   4  357.36   16.50
   0  -6  -4  371.86   19.10
   0   6  -4  337.47   18.60
   0   6   4  373.76   16.50
   0   6   4  377.66   16.20
   0   6   4  349.37   16.80
   0   6  -4  384.26   17.10
   0   6  -4  359.36   18.30
   0   6   4  356.46   19.00
   0   6  -4  361.06   16.70
   1  -6   4 1616.64   67.39
  -1  -6  -4 1623.44   68.69
  -1  -6  -4 1529.65   66.29
   1  -6   4 1547.45   65.59
  -1  -6  -4 1407.16   66.79
  -1  -6  -4 1623.74   65.69
  -1  -6  -4 1589.34   65.89
   1  -6   4 1506.05   65.69
  -1   6  -4 1578.74   65.79
   1   6   4 1568.44   65.79
   1   6   4 1589.14   65.79
   1   6   4 1611.64   65.79
   1   6   4 1583.34   68.39
   1   6   4 1591.24   66.09
  -1   6  -4 1560.84   65.89
  -1   6  -4 1594.34   67.69
  -2  -6  -4  621.04   29.60
  -2  -6  -4  608.24   26.40
  -2  -6  -4  631.94   26.90
   2  -6   4  606.54   26.10
   2  -6   4  611.34   28.20
  -2  -6  -4  600.64   26.00
   2  -6   4  557.14   26.20
   2   6   4  557.04   28.80
  -2   6  -4  598.34   26.40
  -2   6  -4  595.34   26.20
   2   6   4  586.44   26.90
   2   6   4  611.64   26.20
   2   6   4  596.54   26.30
   3  -6   4  869.01   39.00
  -3  -6  -4  896.41   38.60
  -3  -6  -4  939.61   39.80
  -3  -6  -4  938.71   39.20
   3  -6   4  935.61   41.20
  -3  -6  -4  892.31   39.10
  -3  -6  -4  923.31   38.40
   3  -6   4  913.01   38.90
   3   6   4  928.51   40.00
   3   6   4  864.51   41.90
   3   6   4  916.31   39.20
  -3   6  -4  898.21   39.10
   3   6   4  899.71   39.20
  -3   6  -4  908.51   39.00
  -4  -6  -4  898.41   37.40
   4  -6   4  925.21   40.90
  -4  -6  -4  872.31   38.70
  -4  -6  -4  900.91   38.30
  -4  -6  -4  875.41   37.50
  -4  -6  -4  919.71   39.10
   4  -6   4  847.22   38.20
   4   6   4  768.82   43.00
  -4   6  -4  890.91   38.40
   4   6   4  925.81   38.40
   4   6   4  847.52   41.60
   4   6   4  883.11   38.40
  -4   6  -4  911.11   38.10
  -5  -6  -4  624.14   28.60
  -5  -6  -4  645.34   29.60
  -5  -6  -4  628.14   27.50
   5  -6   4  651.13   28.40
   5  -6   4  595.24   28.50
  -5  -6  -4  661.23   28.70
  -5  -6  -4  610.14   27.40
   5  -6   4  623.04   31.80
   5   6   4  614.34   32.80
  -5   6  -4  629.84   28.30
   5   6   4  658.63   28.80
   5   6   4  674.03   30.30
  -5   6  -4  654.13   28.70
   5   6   4  618.94   28.90
  -5   6  -4  637.84   28.60
  -6  -6  -4  471.25   24.10
  -6  -6  -4  493.25   22.80
   6  -6   4  528.65   28.30
  -6  -6  -4  539.15   24.20
  -6  -6  -4  495.45   22.40
   6  -6   4  545.65   23.90
  -6   6  -4  522.35   24.20
   6   6   4  523.35   34.60
  -6   6  -4  495.85   24.10
   6   6   4  549.65   26.30
   6   6   4  489.85   24.80
  -7  -6  -4  119.39   10.80
   7  -6   4  130.99   15.10
   7  -6   4  131.89   11.40
  -7  -6  -4  135.19    8.50
  -7   6  -4  136.69   10.70
   7   6   4  153.18   17.30
  -7   6  -4  108.09   11.40
   7   6   4   98.49   10.30
   8  -6   4   97.99   23.30
   8  -6   4   89.09    9.60
  -8  -6  -4   68.99   10.60
  -8   6  -4   96.19   10.10
 -10  -7   4    6.40    2.90
  10  -7  -4    8.30    4.10
  10  -7  -4    9.50    7.40
 -10  -7   4   10.80    2.90
  10   7  -4   11.30    3.60
 -10   7   4    2.50    4.40
  10   7  -4    7.10    4.70
  -9  -7   4   13.80    4.30
  -9  -7   4   14.00    3.00
   9  -7  -4   14.40    3.50
  -9  -7   4   14.20    2.80
   9  -7  -4   12.60    6.70
   9   7  -4   10.70    3.20
   9   7  -4   16.40    4.50
  -9   7   4   13.20    2.50
  -9   7   4    7.80    4.40
   8  -7  -4   16.30    6.40
   8  -7  -4   27.30    5.80
  -8  -7   4   23.90    5.20
  -8  -7   4   13.80    2.80
   8   7  -4   20.40    3.90
   8   7  -4   14.30    6.90
   8   7  -4   15.60    3.20
   8   7  -4   16.70    3.90
  -8   7   4   23.80    4.80
  -7  -7   4  314.57   14.90
  -7  -7   4  311.47   15.20
  -7  -7   4  332.27   15.10
  -7  -7   4  322.27   15.70
   7  -7  -4  302.67   15.20
   7  -7  -4  319.07   20.50
  -7  -7   4  304.07   16.90
   7   7  -4  313.27   16.20
  -7   7   4  321.87   14.50
  -7   7   4  344.77   16.90
   7   7  -4  315.67   16.00
   7   7  -4  292.37   20.20
  -7   7   4  329.67   14.70
   7   7  -4  335.17   17.80
  -6  -7   4   20.90    4.60
   6  -7  -4   23.70    9.30
  -6  -7   4   21.30    4.80
  -6  -7   4   12.30    2.90
   6  -7  -4   13.00    2.50
  -6  -7   4    9.20    2.40
   6   7  -4   13.80    5.30
   6   7  -4   14.80    3.30
   6   7  -4    9.60    2.70
   6   7  -4   12.20    2.80
  -6   7   4   12.40    2.10
  -6   7   4   18.80    3.90
   5  -7  -4    6.50    4.50
  -5  -7   4    4.80    2.10
   5   7  -4    9.50    2.50
  -5   7   4    3.50    3.70
   5   7  -4    6.40    2.40
   4  -7  -4  315.77   15.60
  -4  -7   4  319.47   15.70
   4  -7  -4  336.57   15.40
  -4  -7   4  338.57   16.70
   4  -7  -4  319.27   19.50
  -4  -7   4  350.46   15.90
  -4   7   4  346.97   16.80
   4   7  -4  374.16   17.60
  -4   7   4  376.76   15.40
  -4   7   4  353.66   15.40
  -4   7   4  359.36   19.50
   4   7  -4  317.97   17.00
   4   7  -4  296.27   18.50
   4   7  -4  351.86   16.50
  -3  -7   4  131.69    8.00
   3  -7  -4  140.09    7.50
   3  -7  -4  125.19   11.50
  -3  -7   4  139.09   10.10
   3  -7  -4  145.19    8.70
  -3  -7   4  128.59    7.90
  -3   7   4  150.38    7.70
  -3   7   4  140.69    9.20
  -3   7   4  155.88    7.60
   3   7  -4  115.19   10.40
   3   7  -4  152.78    8.80
   3   7  -4  127.49    9.10
  -3   7   4  137.99   11.20
   3   7  -4  155.78    9.70
   2  -7  -4   52.49    5.80
   2  -7  -4   49.99    8.00
  -2  -7   4   46.50    4.70
   2  -7  -4   57.39    4.70
  -2  -7   4   41.90    5.00
   2  -7  -4   49.60    4.30
  -2  -7   4   46.20    6.80
   2   7  -4   55.19    5.80
   2   7  -4   46.10    5.20
   2   7  -4   39.60    7.10
  -2   7   4   38.70    4.70
  -2   7   4   48.20    7.70
  -2   7   4   58.79    4.90
  -2   7   4   42.60    6.20
  -1  -7   4   43.60    6.70
   1  -7  -4   53.59    7.60
   1  -7  -4   48.00    4.80
  -1  -7   4   36.00    4.80
   1  -7  -4   43.80    5.20
   1  -7  -4   53.89    4.70
  -1  -7   4   42.10    4.40
   1   7  -4   45.90    6.00
   1   7  -4   39.60    4.90
   1   7  -4   36.00    5.60
   1   7  -4   36.80    8.00
   1   7  -4   40.10    5.40
  -1   7   4   51.89    4.80
   0  -7  -4  243.28   12.30
   0  -7   4  237.68   12.10
   0  -7  -4  249.97   12.00
   0  -7  -4  231.18   12.30
   0  -7  -4  265.17   15.40
   0  -7   4  283.07   14.40
   0  -7   4  231.58   12.00
   0  -7  -4  232.18   12.20
   0   7  -4  239.28   12.80
   0   7  -4  235.98   14.70
   0   7  -4  238.88   12.60
   0   7   4  245.78   12.20
   0   7   4  220.88   12.60
   0   7  -4  255.77   12.10
   0   7   4  260.47   15.60
  -1  -7  -4  133.19    8.90
   1  -7   4  133.79    8.20
  -1  -7  -4  127.29    8.40
  -1  -7  -4  141.49    9.00
  -1  -7  -4  140.49    8.70
   1  -7   4  122.29    8.20
  -1  -7  -4  161.68   12.30
  -1   7  -4  135.79   11.10
   1   7   4  139.59    8.70
  -1   7  -4  146.69    9.00
   1   7   4  145.99   12.10
   1   7   4  138.99    8.00
  -1   7  -4  140.49    9.00
   1   7   4  135.79    8.50
  -1   7  -4  137.39    8.40
   2  -7   4  398.96   18.50
  -2  -7  -4  412.06   18.90
  -2  -7  -4  422.26   24.10
   2  -7   4  367.36   18.50
  -2  -7  -4  396.06   18.60
  -2  -7  -4  399.16   18.40
  -2  -7  -4  385.26   19.30
   2  -7   4  427.16   21.30
   2   7   4  413.56   18.60
  -2   7  -4  385.56   18.90
   2   7   4  414.86   22.40
   2   7   4  432.36   19.90
  -2   7  -4  404.56   18.60
   2   7   4  393.16   18.80
   3  -7   4  320.87   16.50
   3  -7   4  367.86   19.60
  -3  -7  -4  337.87   17.20
  -3  -7  -4  319.47   16.80
  -3  -7  -4  340.77   17.70
  -3  -7  -4  352.96   16.80
  -3  -7  -4  350.76   15.80
   3   7   4  322.57   20.50
   3   7   4  362.46   18.20
   3   7   4  351.36   16.60
  -3   7  -4  351.46   18.70
  -3   7  -4  350.46   16.50
   3   7   4  352.36   16.80
   4  -7   4    2.10    2.90
  -4  -7  -4    4.40    3.10
  -4  -7  -4    4.00    2.80
  -4  -7  -4    8.70    3.30
   4  -7   4    1.60    2.50
   4  -7   4    6.90    4.60
  -4  -7  -4    1.20    3.00
  -4  -7  -4    2.20    2.00
   4   7   4    5.10    3.40
  -4   7  -4    3.80    2.60
   4   7   4    1.90    3.70
   4   7   4   -3.50    5.20
  -4   7  -4    3.40    3.40
   4   7   4    2.80    3.00
  -5  -7  -4    0.80    3.20
  -5  -7  -4   -1.20    2.10
   5  -7   4    1.30    4.90
  -5  -7  -4    5.30    3.10
  -5  -7  -4    2.20    2.50
   5  -7   4   -2.40    2.60
  -5  -7  -4    3.90    3.40
  -5   7  -4    1.70    4.60
   5   7   4    3.40    2.90
   5   7   4    3.70    3.80
  -5   7  -4   -1.30    3.60
   5   7   4   -0.10    3.50
  -6  -7  -4  297.37   14.80
   6  -7   4  316.27   16.20
   6  -7   4  328.67   21.10
  -6  -7  -4  320.67   16.70
   6   7   4  291.77   16.40
   6   7   4  323.07   19.10
  -6   7  -4  282.07   16.40
  -6   7  -4  297.47   16.60
  -7  -7  -4   37.00    6.50
  -7  -7  -4   26.60    5.00
   7  -7   4   36.70   13.60
   7  -7   4   27.80    5.00
  -7   7  -4   40.70    9.10
   7   7   4   49.99   13.00
  -8  -7  -4    0.50    5.60
  -8  -7  -4   -2.90    2.70
   8  -7   4   -1.60    6.90
   8   7   4   -2.90    3.80
  -8   7  -4    4.10    4.50
 -10  -8   4  122.89   10.80
 -10  -8   4  140.69    9.40
  10  -8  -4  158.28   26.80
 -10   8   4  144.39   13.40
  10   8  -4  132.39   15.60
  10   8  -4  166.68   20.30
  -9  -8   4  417.76   20.00
  -9  -8   4  401.46   19.30
   9  -8  -4  461.15   30.70
   9  -8  -4  357.06   19.90
  -9  -8   4  370.46   18.70
   9   8  -4  432.66   24.20
   9   8  -4  390.26   20.60
  -9   8   4  414.36   23.30
  -8  -8   4  537.45   25.30
  -8  -8   4  583.44   26.20
   8  -8  -4  605.24   32.50
   8  -8  -4  538.25   27.30
  -8  -8   4  572.04   26.20
  -8   8   4  592.24   25.90
  -8   8   4  557.64   27.00
   8   8  -4  568.44   26.90
   8   8  -4  588.44   28.70
  -8   8   4  576.74   25.20
  -7  -8   4  332.77   16.80
  -7  -8   4  337.17   16.10
   7  -8  -4  352.06   22.70
   7  -8  -4  327.67   16.40
   7   8  -4  365.36   17.70
  -7   8   4  329.67   17.90
  -7   8   4  354.76   15.80
  -7   8   4  336.37   15.90
   7   8  -4  349.67   19.20
   7   8  -4  309.77   22.30
   7   8  -4  361.56   21.70
   6  -8  -4  733.13   36.70
   6  -8  -4  697.83   31.30
  -6  -8   4  729.23   31.80
  -6  -8   4  706.33   32.60
  -6  -8   4  696.33   31.10
  -6  -8   4  757.62   31.40
   6   8  -4  734.83   33.40
  -6   8   4  703.13   30.90
  -6   8   4  715.03   32.40
   6   8  -4  713.13   32.00
   6   8  -4  720.93   32.00
   6   8  -4  670.63   35.70
   6   8  -4  725.63   32.20
  -6   8   4  739.13   30.90
   6   8  -4  721.93   30.60
   5  -8  -4 1137.19   53.69
   5  -8  -4 1128.19   49.10
  -5  -8   4 1152.28   50.29
  -5  -8   4 1135.69   49.10
  -5  -8   4 1229.68   49.40
  -5  -8   4 1169.78   49.50
   5   8  -4 1047.70   52.79
   5   8  -4 1168.08   49.90
  -5   8   4 1203.08   53.59
   5   8  -4 1092.59   49.50
  -5   8   4 1170.98   50.09
   5   8  -4 1196.88   49.80
   5   8  -4 1168.88   48.80
  -5   8   4 1142.59   48.90
   5   8  -4 1175.48   51.09
  -5   8   4 1216.98   48.80
  -4  -8   4  583.84   24.40
  -4  -8   4  539.85   27.10
  -4  -8   4  538.15   24.10
   4  -8  -4  525.35   23.90
   4  -8  -4  541.65   24.00
   4  -8  -4  536.55   29.80
   4   8  -4  556.54   25.90
  -4   8   4  544.35   23.90
   4   8  -4  539.05   24.50
   4   8  -4  531.65   25.20
   4   8  -4  491.15   27.60
  -4   8   4  528.05   25.30
  -4   8   4  588.04   23.80
  -4   8   4  560.04   28.30
  -3  -8   4 1621.84   74.39
   3  -8  -4 1677.03   70.19
   3  -8  -4 1652.03   70.19
  -3  -8   4 1749.62   70.59
   3  -8  -4 1676.43   75.79
  -3  -8   4 1652.93   70.29
   3   8  -4 1461.05   72.99
  -3   8   4 1680.13   71.19
   3   8  -4 1728.63   71.29
  -3   8   4 1767.12   70.09
  -3   8   4 1691.23   73.89
  -3   8   4 1701.53   70.19
   3   8  -4 1711.23   71.49
   3   8  -4 1706.13   70.59
   2  -8  -4  501.05   26.90
   2  -8  -4  540.25   22.90
  -2  -8   4  535.95   26.20
  -2  -8   4  540.75   23.60
  -2  -8   4  521.65   23.60
   2  -8  -4  540.15   23.50
  -2   8   4  523.65   27.00
   2   8  -4  533.15   24.70
  -2   8   4  561.24   25.50
   2   8  -4  467.65   26.40
   2   8  -4  519.15   23.80
  -2   8   4  552.34   23.50
  -2   8   4  543.75   23.40
   2   8  -4  539.85   24.10
   1  -8  -4  138.49    8.20
  -1  -8   4  148.49    8.30
  -1  -8   4  142.29   10.80
   1  -8  -4  151.78    8.90
   1  -8  -4  138.69    8.50
  -1  -8   4  139.89    8.50
   1  -8  -4  135.59   12.10
  -1   8   4  148.39    8.70
   1   8  -4  136.09    9.80
  -1   8   4  145.99   12.40
   1   8  -4  119.89   11.50
   1   8  -4  151.18    9.10
  -1   8   4  140.09    9.70
   1   8  -4  151.38    8.70
   0  -8  -4 1785.02   75.59
   0  -8  -4 1827.22   79.19
   0  -8  -4 1736.13   75.89
   0  -8   4 1730.53   75.49
   0  -8  -4 1754.72   75.69
   0  -8   4 1953.10   77.89
   0  -8  -4 1764.92   75.69
   0  -8   4 1757.72   75.39
   0   8  -4 1833.32   75.59
   0   8   4 1803.72   75.59
   0   8  -4 1784.02   75.99
   0   8  -4 1717.03   75.89
   0   8   4 1804.02   75.79
   0   8  -4 1859.71   75.69
   0   8   4 1921.51   79.29
   0   8  -4 1778.72   78.29
   1  -8   4  521.25   23.70
   1  -8   4  417.36   20.60
   1  -8   4  442.86   20.70
  -1  -8  -4  442.26   20.80
  -1  -8  -4  421.46   21.90
  -1  -8  -4  445.76   30.90
  -1  -8  -4  407.56   20.60
  -1  -8  -4  440.06   21.10
   1   8   4  467.65   24.80
   1   8   4  472.55   21.40
   1   8   4  464.25   20.90
   1   8   4  446.46   21.00
  -1   8  -4  451.35   21.10
  -1   8  -4  445.66   20.70
   1   8   4  469.75   20.50
  -1   8  -4  450.45   24.00
  -2  -8  -4  502.55   23.30
   2  -8   4  578.64   26.70
   2  -8   4  465.55   23.00
   2  -8   4  494.95   23.10
  -2  -8  -4  530.55   27.70
  -2  -8  -4  482.35   23.60
  -2  -8  -4  507.15   23.00
  -2  -8  -4  477.45   22.70
  -2   8  -4  494.25   23.40
  -2   8  -4  503.45   23.20
   2   8   4  535.35   24.20
  -2   8  -4  507.05   26.40
   2   8   4  520.85   27.50
   2   8   4  499.35   23.20
   2   8   4  501.05   22.90
  -2   8  -4  488.95   23.00
  -3  -8  -4  328.37   16.80
  -3  -8  -4  325.37   17.10
   3  -8   4  296.47   16.70
  -3  -8  -4  336.37   17.80
   3  -8   4  344.07   16.70
  -3  -8  -4  344.07   16.10
  -3  -8  -4  330.57   16.30
   3  -8   4  378.36   21.40
  -3   8  -4  345.27   16.80
   3   8   4  345.57   17.20
   3   8   4  333.37   21.40
  -3   8  -4  316.27   17.30
  -3   8  -4  362.66   16.90
   3   8   4  394.46   22.20
   3   8   4  351.46   17.00
  -4  -8  -4  226.88   13.50
  -4  -8  -4  225.48   14.60
   4  -8   4  229.78   12.80
  -4  -8  -4  241.58   13.60
  -4  -8  -4  217.48   12.20
  -4  -8  -4  248.48   11.90
   4   8   4  232.08   13.40
   4   8   4  253.67   13.80
  -4   8  -4  225.28   14.00
   4   8   4  230.48   19.70
  -4   8  -4  205.98   13.50
  -5  -8  -4  254.67   15.10
   5  -8   4  246.98   13.50
  -5  -8  -4  237.78   12.50
  -5  -8  -4  229.58   14.30
   5  -8   4  257.67   18.50
   5   8   4  234.38   14.20
  -5   8  -4  219.78   14.00
  -5   8  -4  216.28   13.70
   5   8   4  264.67   16.80
   6  -8   4  181.68   11.80
  -6  -8  -4  179.68   15.60
  -6  -8  -4  173.58   11.80
   6  -8   4  199.38   17.70
   6   8   4  228.48   24.90
   6   8   4  176.68   12.60
  -6   8  -4  154.58   14.10
  -6   8  -4  172.88   12.50
   7  -8   4   39.50    8.50
  -7  -8  -4   18.40    3.20
  -7  -8  -4   25.30    5.00
  -7   8  -4   20.50    4.80
   7   8   4   24.30    5.70
   7   8   4   23.50    4.40
  -9  -9   4   58.39    8.40
  -9  -9   4   48.40    7.50
   9   9  -4   71.49   13.50
  -8  -9   4   15.90    3.30
  -8  -9   4   15.00    3.30
  -8  -9   4   12.10    3.20
   8  -9  -4   16.90    4.10
   8   9  -4   12.00    4.40
   8   9  -4   13.50    3.80
   8   9  -4   17.10    4.10
  -8   9   4   18.10    5.30
   7  -9  -4   -1.70    3.00
  -7  -9   4   -2.70    2.30
  -7  -9   4   -0.60    2.90
  -7  -9   4   -3.70    2.50
   7   9  -4    7.30    3.40
   7   9  -4   -2.80    3.00
  -7   9   4    0.30    2.40
   7   9  -4   -0.40    3.60
   6  -9  -4  117.69    8.80
   6  -9  -4  136.99   15.90
  -6  -9   4  137.39    9.00
  -6  -9   4  120.69    8.50
  -6  -9   4  128.69    9.00
  -6   9   4  136.99    8.60
   6   9  -4  143.19    8.50
   6   9  -4  119.59   10.10
   6   9  -4  118.69   12.00
   6   9  -4  103.69   14.80
   6   9  -4  135.19   10.40
  -6   9   4  127.39   11.60
  -6   9   4  123.39    8.30
   5  -9  -4   81.19    7.20
  -5  -9   4   73.09    8.80
  -5  -9   4   84.59    7.30
  -5  -9   4   86.49    7.30
  -5  -9   4   89.79    7.70
  -5   9   4   76.39   10.00
   5   9  -4   76.89   10.70
   5   9  -4   98.29    7.30
   5   9  -4   79.59    8.40
  -5   9   4   91.49   13.60
  -5   9   4   88.19    6.90
  -5   9   4   87.29    7.20
   5   9  -4   68.79   13.00
   5   9  -4   91.99    8.90
   4  -9  -4  191.08   10.80
   4  -9  -4  218.08   17.40
   4  -9  -4  186.38   10.80
  -4  -9   4  208.08   11.30
  -4  -9   4  201.58   10.90
  -4  -9   4  191.78   15.30
   4   9  -4  191.78   11.60
  -4   9   4  213.98   16.20
   4   9  -4  209.28   11.10
  -4   9   4  190.98   10.80
   4   9  -4  201.48   13.50
   4   9  -4  206.48   12.20
  -4   9   4  187.28   12.90
  -4   9   4  209.08   10.60
   4   9  -4  169.28   15.30
  -3  -9   4  130.39    8.40
  -3  -9   4  122.59    8.20
   3  -9  -4  126.29   13.30
   3  -9  -4  115.59    8.00
  -3  -9   4  118.19   11.30
   3  -9  -4  129.79    8.20
   3   9  -4  124.79    9.10
  -3   9   4  122.19    8.40
   3   9  -4  100.89   12.30
   3   9  -4  134.19    9.70
  -3   9   4  121.29   10.20
   3   9  -4  109.59   10.60
  -3   9   4  129.99   12.70
  -3   9   4  129.89    8.10
   2  -9  -4    1.20    1.50
  -2  -9   4    3.60    2.60
   2  -9  -4    0.70    4.40
  -2  -9   4   -0.40    2.20
   2  -9  -4   -0.70    2.90
  -2   9   4    1.90    4.40
   2   9  -4    2.00    2.70
   2   9  -4    1.60    2.40
  -2   9   4   -0.50    2.40
   2   9  -4   -3.50    2.80
  -2   9   4   -0.50    3.20
  -2   9   4    4.70    2.20
  -1  -9   4   -2.60    3.50
  -1  -9   4    3.50    2.60
   1  -9  -4    1.80    4.20
  -1  -9   4    1.10    2.30
   1  -9  -4   -1.80    1.90
   1   9  -4    0.80    2.40
   1   9  -4   -3.50    2.80
   1   9  -4   -2.30    4.40
   1   9  -4    4.40    2.80
  -1   9   4    4.70    5.00
  -1   9   4   -1.00    2.50
   0  -9   4 1186.28   50.29
   0  -9  -4 1143.99   50.69
   0  -9   4 1115.09   50.49
   0  -9  -4 1151.78   50.39
   0  -9  -4 1139.09   50.29
   0  -9   4 1264.37   53.19
   0  -9  -4 1221.68   54.69
   0   9  -4 1161.58   50.89
   0   9   4 1272.07   54.89
   0   9   4 1190.98   50.89
   0   9   4 1192.68   50.59
   0   9  -4 1172.88   50.79
   0   9  -4 1148.59   53.79
   0   9  -4 1183.08   50.69
   1  -9   4    0.00    2.30
   1  -9   4    4.50    4.40
  -1  -9  -4   -1.40    2.50
   1  -9   4    2.40    2.90
  -1  -9  -4   -3.30    3.10
  -1  -9  -4   -1.80    2.50
  -1  -9  -4    3.10    4.80
   1   9   4    2.90    3.00
  -1   9  -4   -0.20    2.60
   1   9   4    0.80    5.40
  -1   9  -4   -1.30    4.70
   1   9   4    2.40    3.00
  -1   9  -4   -4.50    2.70
  -1   9  -4    2.80    2.60
   1   9   4   -1.90    2.70
  -2  -9  -4    2.00    3.30
   2  -9   4    1.30    5.60
  -2  -9  -4   -0.10    2.70
   2   9   4   -1.00    2.80
  -2   9  -4   -2.00    2.60
   2   9   4   -2.50    2.70
   3  -9   4  258.17   14.20
  -3  -9  -4  292.17   14.40
  -3  -9  -4  247.98   15.40
  -3  -9  -4  229.78   14.40
  -3  -9  -4  238.88   14.20
   3   9   4  272.87   14.40
   3   9   4  301.77   17.20
  -3   9  -4  268.37   14.00
  -3   9  -4  254.87   14.90
   3   9   4  270.27   14.70
   4  -9   4    8.40    6.10
  -4  -9  -4    1.50    3.80
  -4  -9  -4   -1.10    2.60
  -4  -9  -4    0.70    3.20
   4  -9   4    1.20    2.80
   4   9   4    0.40    3.80
  -4   9  -4   -1.30    2.50
  -4   9  -4   -4.10    3.90
   4   9   4    2.10    3.20
  -5  -9  -4   67.39   11.90
   5  -9   4   58.09    9.10
  -5  -9  -4   57.69    7.00
  -5   9  -4   54.69    9.60
   5   9   4   69.99   12.20
  -5   9  -4   64.09    7.50
   5   9   4   54.79    9.00
   6  -9   4   19.60    3.90
   6  -9   4   28.70   13.00
  -6  -9  -4   32.90    7.40
  -6  -9  -4   20.90    5.00
  -6   9  -4   17.70    4.70
   6   9   4   15.40    4.10
   6   9   4   16.60    5.10
  -8 -10   4  133.09   10.70
  -8 -10   4  135.99   10.20
   8 -10  -4  169.08   22.10
  -8  10   4  140.49   13.60
   8  10  -4  139.99   15.30
   8  10  -4  139.09   13.30
  -7 -10   4    1.40    2.70
  -7 -10   4   -0.70    3.00
  -7  10   4    4.20    3.10
   7  10  -4   -5.20    4.20
  -7  10   4   -3.90    4.80
   7  10  -4    7.90    4.10
   7  10  -4    2.50    3.70
  -6 -10   4   40.10    9.10
   6 -10  -4   23.30    5.40
  -6 -10   4   32.20    6.90
   6 -10  -4   38.40    8.10
   6 -10  -4   36.20   14.00
   6  10  -4   26.30    6.80
   6  10  -4   37.80    5.80
  -6  10   4   16.80    8.40
   6  10  -4   26.40    4.40
   5 -10  -4   10.40    4.50
  -5 -10   4    9.80    4.30
   5 -10  -4    7.40    2.80
  -5 -10   4    9.90    3.40
  -5 -10   4    8.20    2.60
   5  10  -4   11.40    4.80
   5  10  -4    8.40    3.70
   5  10  -4   15.70    3.20
  -5  10   4    8.80    4.60
  -5  10   4   11.80    3.00
  -4 -10   4   33.80    6.60
   4 -10  -4   34.60    6.60
  -4 -10   4   22.50    5.50
   4 -10  -4   32.10    5.90
   4  10  -4   23.70    7.30
   4  10  -4   20.60    4.00
  -4  10   4   24.80    3.30
   4  10  -4   18.90    4.30
   4  10  -4   35.90    6.90
  -4  10   4   32.00    5.20
   3 -10  -4   41.60    6.70
   3 -10  -4   36.60    6.30
  -3 -10   4   34.30    6.60
  -3 -10   4   31.60    6.60
  -3 -10   4   39.90    6.60
   3  10  -4   25.20    7.30
   3  10  -4   40.70    7.30
  -3  10   4   35.40    6.70
   3  10  -4   31.70    4.30
  -3  10   4   32.20    4.80
   3  10  -4   33.30    7.40
   3  10  -4   44.10    9.50
   2 -10  -4 1663.73   73.19
   2 -10  -4 1761.92   77.69
   2 -10  -4 1747.63   73.39
  -2 -10   4 1709.63   73.29
  -2 -10   4 1766.62   76.69
  -2 -10   4 1680.73   73.29
   2  10  -4 1630.64   77.19
  -2  10   4 1763.62   73.19
   2  10  -4 1654.13   75.09
  -2  10   4 1775.22   73.99
  -2  10   4 1733.13   83.49
   2  10  -4 1764.52   73.79
  -2  10   4 1947.71   75.79
   2  10  -4 1705.93   73.49
  -1 -10   4  989.00   43.20
   1 -10  -4  976.80   42.70
  -1 -10   4 1018.50   46.40
   1 -10  -4 1033.80   48.00
   1 -10  -4  990.10   43.40
  -1 -10   4 1010.80   43.80
  -1  10   4 1006.90   43.30
   1  10  -4  989.10   44.00
  -1  10   4 1021.80   44.00
   1  10  -4  937.41   47.30
   1  10  -4  962.50   43.70
   1  10  -4  963.30   43.40
  -1  10   4 1076.09   55.29
   0 -10   4 1985.40   83.99
   0 -10  -4 1976.00   84.49
   0 -10  -4 2054.99   88.89
   0 -10   4 2146.19   87.39
   0 -10  -4 1980.90   84.09
   0  10  -4 1973.40   84.49
   0  10   4 2038.70   84.29
   0  10  -4 1912.91   84.19
   0  10  -4 1983.40   84.59
   0  10   4 2050.19   84.59
   0  10  -4 1891.51   87.89
  -1 -10  -4  841.92   38.80
  -1 -10  -4  850.21   38.50
   1 -10   4  993.20   45.10
  -1 -10  -4  887.81   43.80
   1 -10   4  914.01   38.50
  -1 -10  -4  861.51   38.90
  -1  10  -4  859.01   38.80
  -1  10  -4  812.32   42.70
   1  10   4  867.61   38.90
   1  10   4  896.91   39.10
  -1  10  -4  876.01   39.00
   1  10   4  927.01   39.30
   2 -10   4  336.47   16.10
  -2 -10  -4  311.77   16.50
  -2 -10  -4  313.27   16.90
  -2 -10  -4  304.77   17.10
  -2 -10  -4  329.67   22.30
  -2  10  -4  305.37   16.90
  -2  10  -4  300.77   21.30
  -2  10  -4  310.67   16.40
   2  10   4  339.77   17.90
   2  10   4  326.87   16.80
  -3 -10  -4  305.37   16.70
  -3 -10  -4  295.07   17.80
   3 -10   4  323.17   16.50
  -3 -10  -4  286.47   17.10
   3  10   4  334.67   17.30
  -3  10  -4  315.27   16.10
   3  10   4  346.97   18.80
   4 -10   4   58.29    8.20
   4 -10   4   63.09   15.70
  -4 -10  -4   44.40    9.00
  -4 -10  -4   51.39    7.00
   4  10   4   52.09   11.80
  -4  10  -4   56.89    7.50
   4  10   4   48.50    9.20
  -5 -10  -4    7.60    2.90
   5 -10   4   15.70   11.60
  -5 -10  -4    6.70    4.50
   5 -10   4    2.10    3.50
   5  10   4    2.00    4.80
   5  10   4    6.00    5.70
   7 -11  -4    6.50    5.30
  -7 -11   4    1.60    4.40
  -7 -11   4    1.60    4.00
   7  11  -4   -4.50    4.90
   6 -11  -4   23.90    4.00
  -6 -11   4   27.30    5.00
   6  11  -4   19.20    4.60
  -6  11   4   16.60    5.60
   6  11  -4   22.20    5.30
  -6  11   4   25.90    5.70
  -5 -11   4   -0.70    3.40
  -5 -11   4    4.60    3.20
   5 -11  -4   -0.40    2.90
   5  11  -4    2.20    4.50
  -5  11   4   -0.30    3.00
  -5  11   4    0.60    5.10
   5  11  -4    0.50    3.80
   4 -11  -4   23.40    3.90
  -4 -11   4   17.10    4.10
   4  11  -4   12.40    4.40
   4  11  -4   14.30    5.50
  -4  11   4   16.30    3.40
   3 -11  -4   11.90    3.40
  -3 -11   4   14.80    3.60
  -3 -11   4   13.60    5.30
  -3  11   4    8.80    3.30
   3  11  -4   10.90    3.90
   3  11  -4    7.30    4.10
   3  11  -4   15.20    4.10
  -3  11   4   12.90    4.50
   2 -11  -4   77.69    8.20
  -2 -11   4   58.99   10.80
  -2 -11   4   66.69    7.80
   2 -11  -4   84.39   13.40
   2  11  -4   68.89   10.40
   2  11  -4   73.79    9.90
   2  11  -4   70.59    9.60
  -2  11   4   75.49   10.60
  -2  11   4   71.59    8.50
   1 -11  -4    0.70    3.10
  -1 -11   4   -2.20    4.30
  -1 -11   4    0.50    2.80
  -1  11   4    3.50    4.10
   1  11  -4    2.40    5.10
   1  11  -4    0.30    4.20
  -1  11   4    3.70    3.00
   1  11  -4    0.30   10.30
   1  11  -4    2.10    3.30
   0 -11  -4    2.40    2.60
   0 -11   4    3.50    2.70
   0 -11   4    1.80    4.30
   0 -11  -4    5.70    6.20
   0 -11  -4    6.90    3.60
   0  11   4    5.90    3.80
   0  11  -4    1.90    3.70
   0  11  -4    1.90    4.10
   0  11  -4    5.40    3.50
  -1 -11  -4   66.59   11.20
  -1 -11  -4   59.79    8.90
  -1 -11  -4   65.69   20.60
   1 -11   4   76.89   11.50
   1  11   4   72.69    9.00
  -1  11  -4   69.79    9.20
  -1  11  -4   57.59   10.50
   1  11   4   70.69    9.20
  -1  11  -4   64.09    9.00
  -2 -11  -4   -0.30    3.30
   2 -11   4    3.00    5.30
  -2 -11  -4    2.50    3.90
   2 -11   4    2.10    3.10
  -2 -11  -4   -1.70    3.30
  -2 -11  -4   -2.10    6.20
   2  11   4    1.10    3.50
  -2  11  -4   -2.70    3.40
   2  11   4    1.00    3.40
  -2  11  -4    0.00    2.90
   3 -11   4  169.98   11.10
  -3 -11  -4  127.59   12.00
   3  11   4  166.28   12.20
  -3  11  -4  154.38   12.30
  -3  11  -4  148.19   14.30
   3  11   4  160.28   14.20
  -3  11  -4  158.38   10.90
  -4 -11  -4   -1.20    4.90
  -4 -11  -4    2.50    2.70
   4 -11   4    1.20    7.00
   4  11   4   -2.30    6.00
   4  11   4    4.20    4.80
  -4  11  -4    2.30    6.30
   5 -12  -4  102.29    9.50
  -5 -12   4  109.59   15.60
  -5 -12   4   97.79   10.10
   5  12  -4  114.29   14.40
   5  12  -4  100.89   10.20
   5  12  -4   89.39   13.90
  -4 -12   4   45.70   11.60
   4 -12  -4   46.20    7.90
  -4 -12   4   51.59    8.50
  -4  12   4   53.69   11.90
   4  12  -4   47.20   12.30
   4  12  -4   41.70    9.50
   4  12  -4   33.90    5.50
  -4  12   4   56.09    8.50
  -3 -12   4  364.46   20.00
   3 -12  -4  394.46   20.30
   3 -12  -4  423.26   27.00
   3  12  -4  399.36   21.60
  -3  12   4  396.16   20.10
  -3  12   4  421.36   22.10
   3  12  -4  421.96   22.60
   3  12  -4  389.66   20.90
   2 -12  -4  574.54   32.40
   2 -12  -4  545.75   26.30
  -2 -12   4  525.05   25.90
  -2 -12   4  550.44   30.60
   2  12  -4  545.05   28.70
   2  12  -4  548.25   27.10
  -2  12   4  563.24   27.90
   2  12  -4  571.44   27.50
   1 -12  -4  375.66   19.70
   1 -12  -4  377.86   25.50
  -1 -12   4  365.86   19.40
  -1 -12   4  377.26   23.40
   1  12  -4  373.76   22.50
  -1  12   4  441.36   26.40
   1  12  -4  393.66   20.70
  -1  12   4  396.76   19.90
   1  12  -4  384.16   20.60
   0 -12  -4  190.78   19.80
   0 -12  -4  200.08   13.50
   0 -12   4  209.78   12.90
   0 -12   4  218.88   17.30
   0  12  -4  193.58   18.80
   0  12   4  200.68   13.40
   0  12  -4  194.88   18.40
   0  12  -4  194.28   15.50
   0  12   4  212.28   14.20
  -1 -12  -4  246.28   21.70
   1 -12   4  265.77   14.70
  -1 -12  -4  250.37   15.70
  -1  12  -4  273.07   18.90
  -1  12  -4  244.08   20.60
  -1  12  -4  241.78   15.50
   1  12   4  251.27   15.50
   1  12   4  271.07   15.30
   2 -12   4  295.37   20.60
  -2 -12  -4  267.87   17.60
   2 -12   4  288.17   16.90
  -2 -12  -4  272.27   24.30
  -2  12  -4  243.38   16.90
  -2  12  -4  278.87   18.50
   2  12   4  280.07   16.50
  12   0  -5    4.00    2.70
  11   0  -5   -2.00    1.50
  11   0  -5    0.10    2.20
 -10   0   5   -0.30    2.10
  10   0  -5   -2.10    3.10
  -9   0   5    1.30    1.90
   9   0  -5    2.90    2.00
  -8   0   5    0.90    1.70
   8   0  -5    2.10    1.80
   8   0  -5   -1.40    1.90
   7   0  -5   -1.60    1.20
   7   0  -5   -1.20    1.60
  -7   0   5    1.20    1.60
  -7   0   5   -0.80    1.60
   7   0  -5    2.20    1.70
   7   0  -5   -0.60    0.90
  -7   0   5   -1.70    1.00
   6   0  -5    0.70    1.60
   5   0  -5   -0.70    1.00
   5   0  -5    0.60    1.20
   5   0  -5    1.50    1.20
   4   0  -5   -0.10    1.30
  -4   0   5    1.00    1.00
   4   0  -5    2.00    1.20
   3   0  -5   17.60    2.60
   2   0  -5   -2.20    0.80
   2   0  -5   -2.70    0.60
  -2   0   5   -2.10    0.70
  -2   0   5   -2.20    0.60
   2   0  -5   -3.20    0.70
   1   0  -5   -2.20    0.90
  -1   0   5   -0.80    0.70
  -1   0   5   -1.00    0.80
  -1   0   5   -0.50    0.60
   0   0   5    0.40    1.00
   0   0  -5    0.00    1.20
   0   0  -5   -0.70    0.90
   0   0   5    0.20    0.90
   1   0   5    4.40    1.40
   1   0   5   -0.50    1.10
  -1   0  -5    1.50    1.20
  -1   0  -5   -0.80    1.50
   2   0   5   38.30    4.30
   2   0   5   33.90    2.50
  -3   0  -5    4.80    2.20
  -3   0  -5    1.10    1.80
  -3   0  -5    3.60    2.40
   3   0   5    0.30    1.60
   3   0   5    3.10    1.90
  -4   0  -5    0.00    2.10
  -4   0  -5    0.90    2.40
   4   0   5    2.40    1.10
   4   0   5    0.40    2.00
   4   0   5   -1.40    1.80
   5   0   5    0.60    2.10
  -5   0  -5    8.30    3.00
  -5   0  -5    7.30    2.90
  -5   0  -5    3.00    2.50
   5   0   5    3.30    2.40
   6   0   5    0.50    2.80
  -6   0  -5    2.40    3.20
  -6   0  -5   -2.70    2.70
  -6   0  -5    1.10    3.30
   6   0   5   -1.50    1.60
  -7   0  -5    0.10    3.90
   7   0   5   -0.50    1.90
  -7   0  -5   -4.30    4.30
  -7   0  -5   -0.70    3.60
  -8   0  -5   -5.00    4.10
   8   0   5   -1.50    2.40
   9   0   5   -3.50    3.50
  12  -1  -5   44.50   10.40
  12  -1  -5   48.20    5.10
  12  -1  -5   51.99    7.70
  12   1  -5   56.59    9.10
 -12   1   5   39.80    7.70
  12   1  -5   55.59    7.90
  12   1  -5   44.00    5.70
  11  -1  -5   24.20    6.70
 -11  -1   5   12.50    3.50
 -11  -1   5   14.90    2.60
  11  -1  -5   13.20    2.00
  11  -1  -5   14.30    3.00
 -11   1   5   16.70    3.60
  11   1  -5   15.50    3.20
  11   1  -5   13.50    3.20
  11   1  -5   12.60    2.10
  10  -1  -5 1422.96   60.49
 -10  -1   5 1494.55   59.29
 -10  -1   5 1434.86   60.59
  10  -1  -5 1367.76   59.09
  10  -1  -5 1366.86   61.09
  10  -1  -5 1360.36   59.69
 -10   1   5 1451.65   60.29
  10   1  -5 1372.96   61.09
  10   1  -5 1363.46   59.89
 -10   1   5 1544.25   59.19
   9  -1  -5 1882.61   79.09
  -9  -1   5 2013.90   78.79
   9  -1  -5 1866.11   80.19
  -9  -1   5 1976.80   79.79
   9  -1  -5 1846.72   79.79
   9  -1  -5 1819.42   78.59
  -9  -1   5 1904.71   79.99
   9   1  -5 1813.72   78.79
   9   1  -5 1861.01   80.29
   9   1  -5 1835.52   80.69
  -9   1   5 1919.21   79.69
  -9   1   5 2049.20   78.69
  -8  -1   5 2618.34  107.89
   8  -1  -5 2561.44  107.69
   8  -1  -5 2649.83  108.09
   8  -1  -5 2540.25  106.89
   8  -1  -5 2451.75  106.49
  -8  -1   5 2744.33  106.69
  -8  -1   5 2690.03  107.59
   8   1  -5 2624.34  108.09
  -8   1   5 2579.34  108.29
   8   1  -5 2513.55  106.79
   8   1  -5 2504.55  108.19
   8   1  -5 2543.25  107.09
   7  -1  -5 2759.62  114.89
  -7  -1   5 2822.62  115.19
  -7  -1   5 2774.42  115.49
   7  -1  -5 2749.12  115.39
   7  -1  -5 2876.21  115.59
  -7  -1   5 2823.72  114.39
   7   1  -5 2684.53  115.79
   7   1  -5 2691.13  114.59
   7   1  -5 2658.83  114.69
  -7   1   5 2930.51  114.19
   7   1  -5 2816.62  115.59
   7   1  -5 2727.83  114.49
  -6  -1   5 1321.67   53.79
  -6  -1   5 1290.77   54.09
   6  -1  -5 1260.37   53.59
  -6  -1   5 1311.47   52.99
   6  -1  -5 1258.27   53.99
   6  -1  -5 1304.77   54.29
   6   1  -5 1244.58   54.29
   6   1  -5 1288.77   54.09
   6   1  -5 1277.67   53.09
   6   1  -5 1264.37   53.19
   6   1  -5 1278.87   53.39
  -5  -1   5 1686.63   69.89
   5  -1  -5 1669.53   69.89
   5  -1  -5 1734.03   70.09
   5  -1  -5 1643.84   70.09
   5   1  -5 1712.73   69.29
   5   1  -5 1749.82   69.79
   5   1  -5 1601.64   69.29
   5   1  -5 1669.63   70.09
   5   1  -5 1656.83   70.69
   4  -1  -5 1164.18   48.70
  -4  -1   5 1147.39   48.60
   4  -1  -5 1134.39   49.60
   4  -1  -5 1167.88   48.70
   4  -1  -5 1168.98   48.90
   4   1  -5 1121.69   48.10
   4   1  -5 1232.48   48.20
   4   1  -5 1152.58   48.70
   4   1  -5 1158.38   49.40
   3  -1  -5 1337.17   61.99
  -3  -1   5 1481.05   61.39
   3  -1  -5 1460.55   61.49
   3  -1  -5 1663.43   61.89
   3   1  -5 1494.95   61.19
   3   1  -5 1470.55   61.49
   3   1  -5 1462.05   61.09
   2  -1  -5 1948.01   94.29
  -2  -1   5 2315.97   93.89
   2  -1  -5 2291.87   93.89
  -2  -1   5 2291.47   93.79
   2  -1  -5 2318.57   93.69
   2   1  -5 2437.86   93.99
   2   1  -5 2322.97   93.79
   1  -1  -5   11.00    1.90
   1  -1  -5    8.60    2.00
  -1  -1   5   12.60    1.50
   1  -1  -5    8.70    1.20
  -1   1   5    9.60    1.60
   0  -1  -5 1217.68   51.39
   0  -1   5 1253.77   51.39
   0  -1   5 1229.78   51.39
   0  -1  -5 1267.57   51.49
   0   1   5 1111.19   51.69
   0   1   5 1255.87   51.39
   0   1  -5 1239.48   51.39
   0   1   5 1294.77   51.39
   0   1  -5 1251.67   51.59
  -1  -1  -5 2242.08   92.29
   1  -1   5 2224.68   91.89
  -1  -1  -5 2216.58   91.89
   1  -1   5 2256.37   91.89
   1   1   5 2259.37   91.89
   1   1   5 2225.88   91.89
  -1   1  -5 2211.28   91.89
  -1   1  -5 2277.27   92.09
   1   1   5 2058.09   92.59
  -2  -1  -5 4127.59  168.38
   2  -1   5 4076.59  168.28
  -2  -1  -5 4122.59  168.48
  -2  -1  -5 3715.83  169.68
   2  -1   5 4146.29  168.38
  -2   1  -5 4191.38  168.28
   2   1   5 4220.88  168.28
   2   1   5 4074.39  168.38
  -2   1  -5 4184.48  168.48
   2   1   5 3932.51  169.48
  -3  -1  -5  662.63   30.80
   3  -1   5  705.23   30.10
   3  -1   5  773.22   29.40
   3  -1   5  746.83   30.10
  -3  -1  -5  704.33   30.30
  -3  -1  -5  686.93   30.20
  -3   1  -5  728.43   30.40
   3   1   5  670.73   29.10
   3   1   5  718.53   30.10
   3   1   5  702.93   30.20
  -3   1  -5  673.13   30.80
  -3   1  -5  625.94   31.50
  -4  -1  -5  707.03   31.80
   4  -1   5  770.02   31.80
  -4  -1  -5  758.02   32.10
   4  -1   5  763.22   31.00
  -4  -1  -5  690.03   32.50
   4  -1   5  731.43   31.90
   4   1   5  748.03   31.80
   4   1   5  709.63   30.80
  -4   1  -5  741.33   31.80
  -4   1  -5  774.72   32.10
  -4   1  -5  700.83   32.50
   4   1   5  729.33   31.90
   5  -1   5 1035.90   43.30
   5  -1   5  987.30   44.10
  -5  -1  -5 1078.09   44.30
  -5  -1  -5  998.30   44.80
   5  -1   5 1080.99   44.00
  -5  -1  -5  988.20   44.00
   5   1   5  995.30   43.00
   5   1   5 1018.10   44.20
  -5   1  -5 1033.20   44.00
   5   1   5 1058.79   44.00
  -5   1  -5  990.30   44.70
  -5   1  -5 1083.49   44.30
  -6  -1  -5  681.93   32.50
   6  -1   5  724.83   31.30
   6  -1   5  746.13   31.50
  -6  -1  -5  764.22   31.80
   6  -1   5  680.33   31.60
  -6  -1  -5  703.83   31.50
   6   1   5  748.53   31.50
  -6   1  -5  696.93   31.40
  -6   1  -5  758.62   31.90
   6   1   5  686.43   30.40
   6   1   5  673.93   31.60
  -6   1  -5  679.53   32.40
  -7  -1  -5  524.25   26.90
   7  -1   5  473.05   21.80
  -7  -1  -5  500.35   23.30
  -7  -1  -5  469.95   26.10
   7  -1   5  503.95   23.00
  -7   1  -5  492.35   23.50
   7   1   5  491.15   22.80
   7   1   5  481.25   21.90
  -7   1  -5  457.25   24.10
   8  -1   5  388.06   18.80
  -8  -1  -5  417.46   20.70
   8  -1   5  420.76   22.80
   8   1   5  380.86   20.50
  -8   1  -5  416.46   20.60
   8   1   5  383.86   18.60
  -9  -1  -5  137.59   12.40
   9  -1   5  122.79   11.80
  -9   1  -5  148.99   13.90
   9   1   5  126.29   11.50
  12  -2  -5    9.60    3.30
  12  -2  -5   11.20    2.10
  12   2  -5   10.00    2.30
  12   2  -5   10.30    3.20
 -12   2   5   16.00    4.20
  11  -2  -5   53.29    4.80
 -11  -2   5   64.09    9.10
 -11  -2   5   69.79    7.70
  11  -2  -5   64.29    6.90
  11  -2  -5   50.39    6.40
 -11   2   5   48.50    7.10
  11   2  -5   60.79    5.60
  11   2  -5   60.09    8.00
 -11   2   5   64.39    5.80
  11   2  -5   69.39    8.20
 -11   2   5   58.69    7.30
 -10  -2   5    0.50    2.60
 -10  -2   5    2.40    2.00
  10  -2  -5    2.80    3.80
 -10  -2   5    3.00    2.50
  10  -2  -5    1.70    2.20
  10  -2  -5    2.20    1.50
 -10   2   5   -3.30    2.80
  10   2  -5    0.40    3.50
  10   2  -5    2.40    2.60
 -10   2   5    1.60    1.80
  10   2  -5    2.60    1.80
 -10   2   5    0.50    2.30
  -9  -2   5  140.59    9.20
  -9  -2   5  139.49    8.80
  -9  -2   5  151.68    7.60
   9  -2  -5  147.79    8.50
   9  -2  -5  121.59    9.00
   9  -2  -5  122.19    6.70
   9  -2  -5  123.19    7.50
  -9   2   5  140.79    7.10
   9   2  -5  147.89    9.90
   9   2  -5  126.89    9.40
   9   2  -5  135.89    8.20
   9   2  -5  140.39    7.70
  -9   2   5  142.79    8.80
  -8  -2   5  168.68    9.50
  -8  -2   5  160.68    7.80
   8  -2  -5  163.28    8.70
   8  -2  -5  147.79    9.10
  -8  -2   5  146.39    8.90
   8  -2  -5  143.29    7.70
   8  -2  -5  144.89    7.10
   8   2  -5  168.88    8.00
   8   2  -5  160.18    8.30
   8   2  -5  154.98   10.00
   8   2  -5  141.49    9.20
  -8   2   5  158.48    9.00
  -7  -2   5  238.58   10.60
   7  -2  -5  233.58   14.30
  -7  -2   5  244.08   12.00
   7  -2  -5  241.18   11.80
   7  -2  -5  235.38   11.40
  -7  -2   5  230.88   11.50
   7  -2  -5  231.18   11.20
   7   2  -5  215.48   10.50
   7   2  -5  229.88   12.40
   7   2  -5  230.28   11.80
   7   2  -5  239.18   10.80
  -7   2   5  230.68   11.50
  -7   2   5  253.17   10.10
   7   2  -5  225.18   11.00
  -6  -2   5  234.68   11.20
   6  -2  -5  236.68   11.10
   6  -2  -5  241.88   11.50
   6  -2  -5  228.88   13.40
  -6  -2   5  245.58   12.00
  -6  -2   5  245.48   10.40
   6  -2  -5  227.48   11.20
   6   2  -5  226.98   12.10
   6   2  -5  245.58   10.60
   6   2  -5  231.18   10.70
  -6   2   5  220.38   11.40
   6   2  -5  226.48   11.40
   6   2  -5  233.68   10.60
   5  -2  -5   31.20    3.30
   5  -2  -5   29.30    4.80
   5  -2  -5   25.50    3.60
   5  -2  -5   36.40    3.50
   5   2  -5   32.80    2.80
   5   2  -5   33.60    2.90
   5   2  -5   30.90    2.60
   5   2  -5   28.60    4.40
   5   2  -5   30.00    3.30
  -4  -2   5  419.56   18.60
   4  -2  -5  400.66   19.70
   4  -2  -5  442.76   18.60
   4  -2  -5  423.16   18.80
   4   2  -5  438.76   18.30
   4   2  -5  425.26   19.30
  -4   2   5  418.26   18.80
   4   2  -5  414.76   18.20
   4   2  -5  416.16   18.20
   4   2  -5  467.25   18.30
  -3  -2   5 1331.67   55.89
   3  -2  -5 1393.86   55.89
   3  -2  -5 1336.17   56.19
   3  -2  -5 1229.48   56.69
   3   2  -5 1412.26   56.69
   3   2  -5 1283.67   56.29
   3   2  -5 1396.26   55.69
   3   2  -5 1365.26   55.59
   2  -2  -5    3.70    0.90
  -2  -2   5    7.40    1.80
   2  -2  -5    3.10    1.50
  -2  -2   5    4.50    0.90
   2  -2  -5    3.40    0.80
   2  -2  -5    3.50    0.80
   2   2  -5    2.40    1.20
   2   2  -5    3.60    0.90
  -2   2   5    3.70    0.70
  -2   2   5    4.90    1.50
   1  -2  -5   17.40    2.30
   1  -2  -5   19.70    3.00
   1  -2  -5   17.50    1.60
  -1  -2   5   11.40    2.20
   1  -2  -5   16.80    2.40
   1   2  -5   21.50    2.40
   1   2  -5   10.80    2.80
  -1   2   5   15.80    1.80
   0  -2  -5   75.99    4.60
   0  -2   5   57.99    4.30
   0  -2  -5   83.79    5.70
   0  -2   5   79.39    4.30
   0  -2  -5   78.99    4.50
   0  -2   5   62.89    4.40
   0   2   5   72.99    4.20
   0   2  -5   64.09    4.40
   0   2   5   68.59    5.20
   0   2   5   74.79    4.30
   1  -2   5   15.80    1.80
   1  -2   5   13.40    1.90
   1   2   5   14.00    3.90
  -1   2  -5   12.50    1.70
   1   2   5   16.10    3.10
   1   2   5   16.70    3.20
  -1   2  -5   15.70    2.30
   2  -2   5 2104.09   93.79
   2  -2   5 2332.47   93.29
  -2  -2  -5 2108.49   95.59
  -2  -2  -5 2290.07   93.39
  -2  -2  -5 2339.87   93.49
  -2   2  -5 2319.77   93.59
  -2   2  -5 2302.37   93.29
   2   2   5 2273.37   93.39
   2   2   5 2181.78   94.69
   2   2   5 2237.88   93.29
   3  -2   5   42.80    4.70
   3  -2   5   44.10    4.70
  -3  -2  -5   31.00    5.70
  -3  -2  -5   52.59    6.50
  -3   2  -5   44.60    4.80
  -3   2  -5   41.70    5.50
   3   2   5   51.89    6.70
  -4  -2  -5   27.40    7.10
  -4  -2  -5   27.60    5.50
   4  -2   5   37.20    4.90
   4  -2   5   38.10    5.00
  -4  -2  -5   33.50    5.80
   4   2   5   22.90    4.90
   4   2   5   23.10    5.10
   4   2   5   29.60    9.70
  -4   2  -5   31.20    5.80
  -5  -2  -5  338.67   17.70
   5  -2   5  344.47   15.20
   5  -2   5  301.57   15.90
  -5  -2  -5  327.27   17.20
   5  -2   5  352.36   16.10
  -5  -2  -5  347.37   16.30
  -5   2  -5  359.36   16.60
  -5   2  -5  314.67   17.20
  -5   2  -5  333.27   16.00
   5   2   5  323.97   19.40
   5   2   5  319.17   16.10
   5   2   5  341.67   16.10
  -6  -2  -5    3.70    3.20
   6  -2   5   -1.10    1.80
  -6  -2  -5    4.00    3.30
  -6  -2  -5    1.40    2.90
   6   2   5   -3.50    2.30
   6   2   5   -0.80    2.80
  -6   2  -5   -4.30    3.40
  -6   2  -5   -2.30    3.20
  -7  -2  -5    0.90    3.70
   7  -2   5    3.70    2.20
   7  -2   5   -3.20    2.90
  -7   2  -5   -1.40    3.70
   7   2   5   -1.40    2.80
  -8  -2  -5    5.20    4.70
   8  -2   5    6.50    2.80
  -8   2  -5    6.00    4.40
   8   2   5    0.50    4.80
  -9  -2  -5  100.69   11.80
   9  -2   5   87.89   10.80
   9   2   5   77.99   10.50
  -9   2  -5  106.89   12.00
  12  -3  -5  127.29    7.70
  12  -3  -5  147.49    9.60
  12  -3  -5  113.19   11.80
  12  -3  -5  141.39   17.40
 -12  -3   5  144.49   10.70
 -12   3   5  151.98   14.90
  12   3  -5  141.19   12.40
 -11  -3   5  313.37   15.80
  11  -3  -5  327.47   15.10
  11  -3  -5  278.37   13.40
  11  -3  -5  304.17   22.10
  11  -3  -5  258.57   14.60
  11   3  -5  278.27   15.70
 -11   3   5  319.07   15.20
 -11   3   5  315.87   13.80
  11   3  -5  257.87   15.50
  11   3  -5  304.37   16.90
 -10  -3   5  739.23   32.30
  10  -3  -5  713.23   31.90
 -10  -3   5  702.03   33.00
  10  -3  -5  747.03   31.90
  10  -3  -5  661.63   31.40
 -10  -3   5  739.53   31.40
  10  -3  -5  739.83   37.80
 -10   3   5  775.92   32.10
  10   3  -5  719.23   32.30
  10   3  -5  727.53   31.70
  10   3  -5  717.13   33.60
 -10   3   5  778.22   31.00
   9  -3  -5 2577.34  107.99
   9  -3  -5 2397.66  108.79
   9  -3  -5 2491.25  107.19
   9  -3  -5 2489.85  107.69
   9  -3  -5 2622.64  112.89
  -9  -3   5 2681.43  108.49
  -9  -3   5 2609.34  109.09
  -9  -3   5 2688.93  107.69
   9   3  -5 2581.44  108.69
  -9   3   5 2835.72  107.29
   9   3  -5 2535.95  108.99
  -9   3   5 2804.62  108.19
   9   3  -5 2545.35  108.39
   9   3  -5 2523.95  109.49
   8  -3  -5 1639.14   68.89
  -8  -3   5 1640.74   69.69
   8  -3  -5 1630.44   72.99
  -8  -3   5 1634.64   69.89
   8  -3  -5 1605.14   68.19
   8  -3  -5 1652.93   68.69
  -8  -3   5 1734.63   68.69
   8  -3  -5 1580.44   69.69
   8   3  -5 1594.84   70.39
  -8   3   5 1709.13   69.29
   8   3  -5 1607.84   69.79
   8   3  -5 1619.24   69.19
  -8   3   5 1753.92   68.29
   8   3  -5 1703.03   68.99
  -7  -3   5   30.20    5.20
   7  -3  -5   33.70    4.00
  -7  -3   5   44.30    3.70
   7  -3  -5   33.10    4.60
   7   3  -5   41.50    4.00
  -7   3   5   29.20    3.30
   7   3  -5   34.30    4.60
  -7   3   5   40.40    2.80
   7   3  -5   34.10    6.10
  -6  -3   5  527.35   23.30
   6  -3  -5  560.64   24.00
   6  -3  -5  546.55   23.50
   6  -3  -5  537.15   26.20
  -6  -3   5  546.45   23.80
  -6  -3   5  554.44   24.40
   6   3  -5  514.35   24.70
   6   3  -5  540.65   23.50
  -6   3   5  534.95   24.00
   6   3  -5  587.24   23.60
   6   3  -5  550.34   23.20
   5  -3  -5 2349.06  106.09
   5  -3  -5 2587.34  104.49
   5  -3  -5 2576.24  104.49
  -5  -3   5 2547.15  104.29
   5  -3  -5 2478.15  103.99
   5   3  -5 2583.04  104.09
   5   3  -5 2535.05  103.99
   5   3  -5 2507.25  105.19
   5   3  -5 2460.45  104.09
  -5   3   5 2621.44  104.49
   5   3  -5 2435.36  105.99
   4  -3  -5 3081.99  140.89
   4  -3  -5 3483.55  139.59
  -4  -3   5 3397.86  139.59
   4  -3  -5 3452.25  139.79
   4   3  -5 3359.96  139.39
  -4   3   5 3366.46  138.79
   4   3  -5 3352.96  139.29
   4   3  -5 3428.36  140.39
  -4   3   5 3452.95  139.79
   4   3  -5 3195.28  140.69
   4   3  -5 3277.97  139.29
   4   3  -5 3697.93  139.89
   2  -3  -5  499.05   21.20
  -2  -3   5  508.75   21.20
   2  -3  -5  517.35   21.10
   2  -3  -5  432.76   22.50
  -2  -3   5  490.35   21.20
  -2  -3   5  519.35   21.20
   2  -3  -5  492.05   21.80
   2   3  -5  568.94   21.60
  -2   3   5  479.85   22.40
  -2   3   5  495.45   21.10
   2   3  -5  489.45   21.30
   1  -3  -5 9999.00  411.16
   0  -3  -5 3423.86  136.29
   0  -3  -5 3384.46  135.99
   0  -3   5 3214.08  135.99
   0  -3  -5 3253.57  136.49
   0  -3   5 3304.77  136.09
   0  -3  -5 3287.37  136.09
   0  -3  -5 3291.17  137.49
   0   3   5 3308.57  135.99
   0   3   5 3334.17  135.89
   0   3  -5 3324.67  136.09
   0   3  -5 3389.46  136.29
   0   3   5 3032.50  137.09
  -1  -3  -5 1659.33   67.49
   1  -3   5 1495.05   67.79
   1  -3   5 1634.74   67.39
  -1  -3  -5 1648.73   67.39
  -1  -3  -5 1633.94   67.49
   1  -3   5 1618.44   67.29
  -1  -3  -5 1623.84   67.89
  -1   3  -5 1671.13   67.59
   1   3   5 1486.75   68.49
   1   3   5 1615.34   67.29
   1   3   5 1643.54   67.29
  -1   3  -5 1680.03   67.39
   2  -3   5    4.90    1.60
   2  -3   5    4.80    2.20
  -2  -3  -5    9.40    2.10
  -2  -3  -5    2.00    1.90
  -2  -3  -5    2.30    2.00
   2  -3   5    6.00    1.80
  -2   3  -5    7.70    1.80
   2   3   5    6.00    2.70
  -2   3  -5    2.80    2.10
   2   3   5    4.50    1.80
   3  -3   5   46.30    5.00
   3  -3   5   46.60    4.90
  -3  -3  -5   36.90    6.60
  -3  -3  -5   56.99    3.20
   3  -3   5   54.09    6.50
   3   3   5   43.10   11.00
  -3   3  -5   42.50    5.80
  -3   3  -5   51.79    5.10
   4  -3   5   25.60    4.90
  -4  -3  -5   15.50    2.80
   4  -3   5   24.90    4.70
  -4  -3  -5   24.90    5.50
  -4  -3  -5   13.70    3.20
   4   3   5   18.70    2.60
  -4   3  -5   13.50    3.10
   4   3   5   17.50    2.90
  -4   3  -5   26.10    5.00
  -4   3  -5   22.30    3.30
  -5  -3  -5   51.79    8.50
  -5  -3  -5   63.49    7.20
  -5  -3  -5   69.59    8.10
   5  -3   5   55.89    6.20
   5  -3   5   64.19    9.30
   5   3   5   64.39   10.20
   5   3   5   51.69    6.60
  -5   3  -5   44.10    6.70
  -5   3  -5   61.69    6.60
   5   3   5   62.19    6.40
   6  -3   5  600.84   30.10
   6  -3   5  592.64   25.60
  -6  -3  -5  533.25   27.70
  -6  -3  -5  627.44   26.80
   6  -3   5  620.74   26.50
  -6  -3  -5  589.34   26.60
   6  -3   5  536.65   26.40
   6   3   5  563.94   30.60
   6   3   5  610.74   26.50
  -6   3  -5  573.64   26.30
  -6   3  -5  590.24   26.80
  -6   3  -5  559.64   27.20
   6   3   5  556.24   26.70
   7  -3   5  717.73   31.80
  -7  -3  -5  756.82   32.90
   7  -3   5  744.63   37.00
   7  -3   5  740.33   32.60
  -7   3  -5  671.93   33.40
   7   3   5  723.03   32.60
   7   3   5  684.83   37.80
  -7   3  -5  771.32   32.90
   8  -3   5  744.23   32.80
   8  -3   5  747.13   38.20
   8  -3   5  666.53   31.90
  -8  -3  -5  694.03   35.30
  -8   3  -5  749.53   32.90
   8   3   5  701.43   36.10
  -9  -3  -5  405.06   21.60
   9  -3   5  411.76   27.80
  -9   3  -5  413.16   21.60
   9   3   5  426.96   23.10
 -12  -4   5   20.60    3.90
 -12   4   5   20.20    4.30
  12   4  -5   15.50    4.00
  12   4  -5   20.60    3.20
  11  -4  -5    8.90    3.00
 -11  -4   5    9.50    4.50
  11  -4  -5   20.80   10.60
 -11   4   5    5.80    3.80
  11   4  -5   10.70    2.70
  11   4  -5    9.80    3.20
 -10  -4   5    9.30    2.90
 -10  -4   5   11.20    2.80
  10  -4  -5   10.70    2.60
  10  -4  -5   11.00    1.80
  10  -4  -5    9.10    3.40
  10   4  -5    9.30    2.50
  10   4  -5   11.40   11.10
  10   4  -5   14.30    3.40
 -10   4   5    6.00    4.60
   9  -4  -5   89.79   13.50
   9  -4  -5   84.99    5.40
  -9  -4   5  109.19    6.70
  -9  -4   5   84.29    7.70
  -9  -4   5   87.29    8.40
  -9   4   5   98.99    5.80
   9   4  -5   91.59    7.60
  -9   4   5   96.39    8.50
   9   4  -5   88.19   13.00
   9   4  -5   92.39    7.00
   9   4  -5  109.59   10.20
   8  -4  -5   27.30    3.00
   8  -4  -5   19.10    7.70
   8  -4  -5   24.10    5.30
  -8  -4   5   32.50    4.40
   8  -4  -5   28.90    4.10
   8   4  -5   21.90    5.50
   8   4  -5   17.20    5.40
   8   4  -5   26.30    5.00
  -8   4   5   29.90    3.30
   8   4  -5   29.60    4.80
   7  -4  -5  397.46   19.80
   7  -4  -5  426.76   18.90
   7  -4  -5  448.06   23.10
  -7  -4   5  453.15   19.10
  -7  -4   5  439.26   20.50
  -7  -4   5  432.96   19.70
   7   4  -5  426.26   21.10
  -7   4   5  441.66   18.70
   7   4  -5  434.16   19.60
   7   4  -5  459.45   19.50
   7   4  -5  425.76   23.10
  -7   4   5  441.46   20.00
   6  -4  -5 1269.77   53.69
   6  -4  -5 1219.48   53.69
  -6  -4   5 1259.77   52.79
   6  -4  -5 1248.68   56.29
  -6  -4   5 1310.47   54.39
  -6  -4   5 1326.37   53.09
  -6  -4   5 1295.77   52.79
  -6  -4   5 1291.67   53.59
  -6   4   5 1289.67   52.59
   6   4  -5 1321.07   53.49
  -6   4   5 1270.07   53.79
  -6   4   5 1252.97   52.59
   6   4  -5 1254.37   54.69
   6   4  -5 1207.28   53.99
  -5  -4   5  128.39    6.20
   5  -4  -5  125.09    9.20
  -5  -4   5  124.99    7.00
   5  -4  -5  124.99    7.40
  -5  -4   5  134.49    7.90
  -5  -4   5  136.29    6.20
   5   4  -5  133.79    9.40
   5   4  -5  124.09    6.70
  -5   4   5  114.69    5.80
   5   4  -5  128.69    7.00
  -5   4   5  123.99    5.70
   5   4  -5  125.19    6.70
   5   4  -5  108.59    8.40
  -5   4   5  112.59    7.70
   4  -4  -5  618.64   31.00
  -4  -4   5  699.03   28.80
  -4  -4   5  738.43   28.90
  -4  -4   5  718.33   29.40
   4  -4  -5  630.04   30.10
   4   4  -5  692.53   29.10
  -4   4   5  679.53   29.60
   4   4  -5  647.14   30.60
   4   4  -5  701.23   29.30
  -4   4   5  726.33   28.60
   4   4  -5  673.93   29.10
   4   4  -5  685.73   29.30
   4   4  -5  693.13   30.30
  -4   4   5  683.43   31.00
   3  -4  -5  305.27   15.30
  -3  -4   5  324.07   13.90
  -3  -4   5  348.67   14.00
  -3  -4   5  330.07   14.20
   3  -4  -5  313.17   13.70
   3  -4  -5  276.57   15.80
   3   4  -5  323.37   14.30
   3   4  -5  270.77   15.00
  -3   4   5  309.87   13.60
   3   4  -5  332.37   14.30
  -3   4   5  316.07   15.80
  -3   4   5  317.27   14.70
   3   4  -5  320.97   14.10
   3   4  -5  324.87   15.30
  -2  -4   5 2085.79   86.49
  -2  -4   5 2095.89   86.49
  -2  -4   5 2092.39   86.49
   2  -4  -5 2110.39   86.39
   2  -4  -5 2133.79   86.99
   2  -4  -5 1874.31   88.09
  -2  -4   5 1998.00   87.19
   2  -4  -5 2064.39   86.69
   2  -4  -5 2269.67   86.39
   2   4  -5 2153.58   86.59
  -2   4   5 2031.50   88.09
  -2   4   5 2107.49   86.99
   2   4  -5 2192.48   86.79
   2   4  -5 2287.37   87.59
   2   4  -5 1839.52   87.29
   1  -4  -5  299.47   14.10
   1  -4  -5  305.77   13.60
  -1  -4   5  294.87   14.20
   1  -4  -5  303.17   15.40
  -1  -4   5  307.47   13.60
   1  -4  -5  281.97   14.00
  -1  -4   5  333.77   13.70
   1  -4  -5  311.77   13.60
   1   4  -5  322.47   14.00
  -1   4   5  313.77   13.20
  -1   4   5  292.87   13.50
  -1   4   5  293.97   15.30
   1   4  -5  289.17   14.30
   1   4  -5  301.07   13.70
   0  -4  -5  571.24   25.60
   0  -4  -5  559.34   23.60
   0  -4  -5  520.75   24.00
   0  -4   5  556.24   24.30
   0  -4  -5  537.65   23.80
   0  -4   5  542.55   23.50
   0  -4  -5  556.04   23.60
   0  -4   5  541.65   23.60
   0   4  -5  546.75   23.60
   0   4  -5  560.24   23.80
   0   4   5  524.05   25.20
   0   4   5  547.85   23.30
   0   4   5  541.85   23.50
   0   4  -5  543.75   24.40
   1  -4   5   33.40    3.90
  -1  -4  -5   34.70    6.30
  -1  -4  -5   34.50    4.40
  -1  -4  -5   32.60    4.60
  -1  -4  -5   30.80    5.50
  -1  -4  -5   28.80    4.20
   1  -4   5   37.00    4.70
   1  -4   5   21.40    4.30
   1   4   5   29.10    3.70
   1   4   5   22.30    4.10
  -1   4  -5   28.10    4.60
  -1   4  -5   30.50    4.00
  -2  -4  -5  498.45   22.40
  -2  -4  -5  492.65   21.60
  -2  -4  -5  492.55   21.80
  -2  -4  -5  501.95   20.70
   2  -4   5  497.85   22.70
   2  -4   5  489.05   21.50
  -2  -4  -5  491.05   21.70
   2  -4   5  473.95   21.60
  -2   4  -5  487.65   21.60
   2   4   5  487.25   21.60
   2   4   5  478.75   27.00
  -2   4  -5  491.05   21.90
   2   4   5  481.55   21.60
  -3  -4  -5   43.00    3.30
  -3  -4  -5   35.30    6.80
   3  -4   5   43.30    6.40
   3  -4   5   36.60    5.00
   3  -4   5   37.30    5.00
  -3  -4  -5   38.60    5.10
   3   4   5   31.50    7.00
  -3   4  -5   29.80    5.90
  -3   4  -5   39.40    5.10
   4  -4   5  190.58   12.10
   4  -4   5  162.28    9.70
  -4  -4  -5  163.18   11.20
  -4  -4  -5  161.68    8.30
   4  -4   5  179.78    9.70
  -4  -4  -5  182.58   10.20
  -4  -4  -5  189.38   10.30
  -4  -4  -5  161.78    9.40
   4   4   5  173.08    9.80
   4   4   5  164.98   10.00
  -4   4  -5  177.18    9.80
   4   4   5  158.28   12.90
  -4   4  -5  174.98   10.50
   5  -4   5    8.00    2.90
   5  -4   5   10.40    2.70
  -5  -4  -5   12.30    3.00
  -5  -4  -5    5.30    1.80
  -5  -4  -5    6.20    3.20
  -5  -4  -5    6.50    2.70
  -5   4  -5   11.10    2.80
   5   4   5    6.40    3.10
   5   4   5    4.60    4.90
  -5   4  -5    6.20    3.50
  -5   4  -5    5.60    3.20
   5   4   5    9.30    3.20
  -6  -4  -5    4.40    4.70
  -6  -4  -5    7.80    3.00
   6  -4   5    1.40    2.80
   6  -4   5    4.90    5.20
  -6  -4  -5   12.10    3.50
  -6   4  -5    5.40    3.60
   6   4   5    8.90    3.70
  -6   4  -5    7.40    4.00
   6   4   5    1.20    5.60
  -6   4  -5    5.80    3.10
   6   4   5    9.20    3.00
  -7  -4  -5    8.10    3.20
  -7  -4  -5    8.50    4.10
   7  -4   5    6.90    2.60
   7  -4   5    1.70    3.10
  -7   4  -5    5.20    4.00
   7   4   5    3.20    3.10
  -7   4  -5    5.50    4.20
   8  -4   5   39.20    8.10
   8  -4   5   38.40   14.10
   8  -4   5   44.50    8.70
   8   4   5   24.30    4.40
  11  -5  -5    0.50    3.20
  11  -5  -5    2.70    1.70
 -11  -5   5   -0.60    2.90
  11  -5  -5    1.90    6.10
  11   5  -5    0.60    3.20
 -11   5   5    6.60    3.00
  10  -5  -5  585.54   33.00
 -10  -5   5  581.44   26.30
  10  -5  -5  545.95   25.80
 -10   5   5  591.74   24.70
  10   5  -5  580.64   29.10
  10   5  -5  546.15   27.60
  10   5  -5  567.44   26.10
 -10   5   5  595.14   26.50
  -9  -5   5 1554.84   64.89
   9  -5  -5 1462.35   64.89
   9  -5  -5 1552.44   69.89
  -9  -5   5 1526.65   66.29
  -9  -5   5 1531.85   64.29
   9  -5  -5 1565.54   68.29
  -9   5   5 1598.14   63.59
  -9   5   5 1584.54   65.09
   9   5  -5 1497.75   64.79
   9   5  -5 1517.15   66.49
   9   5  -5 1456.35   65.09
   9   5  -5 1524.65   70.39
  -8  -5   5  710.63   33.30
   8  -5  -5  745.63   36.70
   8  -5  -5  713.73   31.70
  -8  -5   5  748.23   32.40
  -8  -5   5  703.83   31.20
  -8  -5   5  746.83   31.80
  -8  -5   5  763.92   31.30
  -8   5   5  752.22   32.80
   8   5  -5  718.13   32.50
   8   5  -5  732.83   37.00
  -8   5   5  784.32   31.10
   8   5  -5  756.92   34.10
   8   5  -5  744.63   32.40
   7  -5  -5 1891.81   82.69
   7  -5  -5 1822.62   78.49
  -7  -5   5 1787.52   80.99
  -7  -5   5 1914.71   79.99
  -7  -5   5 1922.51   78.39
  -7  -5   5 1842.22   78.29
  -7  -5   5 1922.41   78.69
   7   5  -5 1910.41   79.19
  -7   5   5 1947.71   79.39
  -7   5   5 1933.21   78.09
   7   5  -5 1898.51   82.89
   7   5  -5 1890.11   79.29
   6  -5  -5    5.90    2.50
   6  -5  -5    2.40    1.50
  -6  -5   5    4.40    1.60
  -6  -5   5    1.20    1.60
   6   5  -5    3.70    2.00
   6   5  -5    6.00    1.80
   6   5  -5    3.90    2.00
   6   5  -5    0.60    3.50
   6   5  -5    8.80    2.70
  -6   5   5    0.00    2.70
  -5  -5   5 4002.30  159.88
  -5  -5   5 3728.73  159.08
   5  -5  -5 3608.94  161.58
   5  -5  -5 3954.40  159.38
  -5  -5   5 3796.72  158.58
  -5  -5   5 3957.30  158.68
  -5   5   5 3632.24  158.78
   5   5  -5 3937.91  159.18
  -5   5   5 3899.81  158.28
   5   5  -5 3912.81  160.18
  -5   5   5 3921.71  159.38
   5   5  -5 3875.81  158.98
   5   5  -5 3773.52  161.78
   5   5  -5 3866.21  159.08
  -4  -5   5 3479.25  143.39
  -4  -5   5 3628.64  143.49
   4  -5  -5 3648.14  144.09
   4  -5  -5 3111.79  145.79
  -4  -5   5 3412.16  143.69
   4   5  -5 3137.29  144.29
   4   5  -5 3501.65  143.59
  -4   5   5 3539.45  143.09
   4   5  -5 3611.64  144.79
  -4   5   5 3717.23  143.09
  -4   5   5 3511.45  145.89
  -4   5   5 3502.95  143.99
   4   5  -5 3263.47  145.19
   4   5  -5 3584.84  143.89
  -3  -5   5 1564.54   69.09
   3  -5  -5 1670.93   67.59
   3  -5  -5 1613.14   67.59
  -3  -5   5 1726.33   67.79
  -3  -5   5 1669.03   67.79
   3  -5  -5 1653.33   68.29
   3  -5  -5 1433.66   69.89
  -3   5   5 1669.93   70.39
   3   5  -5 1389.66   69.09
  -3   5   5 1628.14   68.39
   3   5  -5 1671.33   68.09
   3   5  -5 1686.33   68.19
   3   5  -5 1615.94   67.89
  -3   5   5 1783.32   67.59
   3   5  -5 1668.13   68.99
   2  -5  -5  327.17   14.90
  -2  -5   5  334.07   14.80
  -2  -5   5  351.66   14.80
  -2  -5   5  326.07   15.90
  -2  -5   5  321.97   14.70
   2  -5  -5  338.37   15.40
   2  -5  -5  347.97   14.60
   2  -5  -5  342.27   14.90
   2  -5  -5  300.77   16.80
   2   5  -5  325.37   14.80
  -2   5   5  343.77   16.90
  -2   5   5  317.97   15.50
   2   5  -5  341.47   15.20
   2   5  -5  277.57   15.90
  -2   5   5  332.67   14.60
   2   5  -5  346.97   16.00
  -1  -5   5  707.63   30.00
   1  -5  -5  718.23   30.10
   1  -5  -5  741.83   30.00
   1  -5  -5  695.23   32.20
  -1  -5   5  668.93   30.10
  -1  -5   5  719.33   30.00
   1  -5  -5  695.93   30.30
   1  -5  -5  629.14   30.90
  -1  -5   5  723.83   31.10
   1   5  -5  734.33   30.40
   1   5  -5  755.62   31.10
   1   5  -5  701.63   30.10
  -1   5   5  689.53   30.50
  -1   5   5  719.03   30.00
   1   5  -5  681.53   31.20
  -1   5   5  699.33   32.10
   0  -5  -5  904.31   39.60
   0  -5   5  930.41   38.30
   0  -5   5  858.11   37.20
   0  -5   5  871.91   37.10
   0  -5  -5  882.11   37.20
   0  -5  -5  894.71   37.10
   0  -5  -5  881.11   37.60
   0   5  -5  874.71   37.20
   0   5   5  891.61   36.90
   0   5   5  800.42   39.50
   0   5  -5  877.51   37.40
   0   5   5  870.81   37.10
   0   5  -5  852.21   38.40
   1  -5   5 2664.93  112.89
  -1  -5  -5 2872.01  111.89
  -1  -5  -5 2760.82  114.39
  -1  -5  -5 2911.31  112.89
   1  -5   5 2654.53  111.79
  -1  -5  -5 2661.53  112.39
   1  -5   5 2637.24  111.69
  -1  -5  -5 2816.52  111.79
   1   5   5 2564.14  111.89
   1   5   5 2700.53  111.69
  -1   5  -5 2597.24  111.89
   1   5   5 2483.25  113.99
  -1   5  -5 2709.03  111.99
  -2  -5  -5   10.50    2.30
  -2  -5  -5   10.50    2.80
  -2  -5  -5   13.10    2.80
   2  -5   5    8.10    2.00
   2  -5   5   11.00    2.40
  -2  -5  -5    7.40    2.40
  -2   5  -5   10.00    2.10
   2   5   5    6.50    2.20
   2   5   5   10.30    2.20
  -3  -5  -5  789.92   34.80
   3  -5   5  783.62   35.00
  -3  -5  -5  831.62   35.80
  -3  -5  -5  798.72   35.10
   3  -5   5  829.92   34.90
  -3  -5  -5  809.02   34.00
  -3  -5  -5  821.92   35.20
   3  -5   5  810.32   36.60
   3   5   5  800.92   35.10
   3   5   5  781.52   37.70
  -3   5  -5  823.42   35.30
  -3   5  -5  818.92   34.90
   3   5   5  818.32   35.00
   4  -5   5  170.48   10.40
  -4  -5  -5  188.78   12.10
  -4  -5  -5  187.98   10.90
   4  -5   5  198.38   12.90
  -4  -5  -5  203.68   11.40
  -4  -5  -5  167.28   10.10
  -4  -5  -5  172.68    8.90
   4  -5   5  173.38   13.20
   4   5   5  164.38   13.90
   4   5   5  177.88   10.60
  -4   5  -5  191.08   10.40
   4   5   5  184.58   10.50
  -5  -5  -5  863.91   39.60
  -5  -5  -5  952.50   38.90
   5  -5   5  805.42   38.50
  -5  -5  -5  859.31   37.30
   5  -5   5  931.71   41.60
   5  -5   5  929.11   38.60
  -5  -5  -5  853.61   38.60
  -5  -5  -5  859.91   37.90
  -5   5  -5  892.91   38.90
  -5   5  -5  877.01   38.40
  -5   5  -5  912.21   39.10
   5   5   5  920.91   38.80
   5   5   5  869.11   38.90
   5   5   5  850.11   42.30
  -6  -5  -5  210.38   10.90
   6  -5   5  235.68   16.80
   6  -5   5  226.28   12.90
  -6  -5  -5  229.08   13.30
  -6  -5  -5  212.38   13.30
  -6  -5  -5  214.18   11.40
   6   5   5  192.88   17.50
  -6   5  -5  236.98   15.20
   6   5   5  215.78   12.70
  -6   5  -5  212.68   13.90
   7  -5   5  411.66   24.50
  -7  -5  -5  388.96   18.00
   7  -5   5  427.96   25.00
   7  -5   5  370.96   19.10
  -7  -5  -5  405.46   20.30
   7   5   5  358.86   21.10
  -7   5  -5  403.36   20.20
  -7   5  -5  360.36   20.70
   8  -5   5  312.77   24.10
   8  -5   5  310.97   16.70
  -8  -5  -5  289.27   17.00
  -8   5  -5  236.28   18.40
   8   5   5  273.17   16.40
 -11  -6   5   18.90    3.80
  11  -6  -5   21.90    7.90
 -11   6   5   17.50    4.80
  11   6  -5   20.20    3.70
  11   6  -5   12.10    4.20
  10  -6  -5  120.79    9.30
 -10   6   5  134.39    7.60
  10   6  -5  119.19    9.50
  10   6  -5  120.99   18.80
 -10   6   5  129.19   10.80
   9  -6  -5   56.09   12.00
  -9  -6   5   56.59    5.40
   9  -6  -5   53.39    6.70
  -9  -6   5   63.59    6.90
  -9   6   5   65.89    4.90
   9   6  -5   64.09   14.90
   9   6  -5   51.99    7.10
   9   6  -5   56.59    8.00
  -8  -6   5  692.63   28.70
   8  -6  -5  632.44   29.10
  -8  -6   5  656.73   29.10
  -8  -6   5  676.83   29.70
  -8  -6   5  647.54   30.80
   8  -6  -5  659.33   34.30
  -8   6   5  692.83   28.40
  -8   6   5  666.03   28.50
   8   6  -5  647.44   30.00
   8   6  -5  646.44   34.60
  -8   6   5  720.63   30.20
   8   6  -5  693.53   31.70
   8   6  -5  669.53   30.00
   7  -6  -5   55.79    6.70
   7  -6  -5   55.99    9.90
  -7  -6   5   56.09    7.40
  -7  -6   5   65.89    6.10
  -7  -6   5   66.29    5.40
   7   6  -5   55.49   10.20
  -7   6   5   71.69    4.80
  -7   6   5   64.19    4.40
   7   6  -5   73.29    7.00
   7   6  -5   59.39    6.50
  -6  -6   5  481.75   20.50
   6  -6  -5  451.25   24.60
  -6  -6   5  465.75   22.00
  -6  -6   5  467.85   21.40
   6  -6  -5  454.85   20.40
   6   6  -5  468.55   21.00
   6   6  -5  474.15   21.30
  -6   6   5  465.65   20.10
   6   6  -5  470.65   23.50
   6   6  -5  468.45   21.50
  -6   6   5  469.65   21.80
  -6   6   5  484.35   20.00
   6   6  -5  445.06   24.20
  -5  -6   5  256.07   12.30
   5  -6  -5  246.68   13.10
  -5  -6   5  262.07   11.90
   5  -6  -5  236.38   15.40
   5  -6  -5  241.58   11.60
  -5   6   5  239.08   11.50
   5   6  -5  234.98   14.90
  -5   6   5  254.07   11.30
  -5   6   5  255.87   15.20
   5   6  -5  267.07   14.20
   5   6  -5  281.87   13.00
  -5   6   5  232.88   13.20
   5   6  -5  250.07   12.30
   5   6  -5  236.58   12.20
   4  -6  -5   78.09    4.90
   4  -6  -5   72.09    8.70
  -4  -6   5   73.19    5.60
  -4  -6   5   67.09    5.50
   4  -6  -5   65.59    6.50
  -4   6   5   77.79    5.20
  -4   6   5   62.79    7.20
   4   6  -5   67.39    6.40
   4   6  -5   62.09    5.60
  -4   6   5   85.49    4.80
   4   6  -5   68.59    9.80
   4   6  -5   84.09    7.80
  -4   6   5   73.79    8.30
  -3  -6   5  715.23   29.40
   3  -6  -5  697.03   29.10
  -3  -6   5  682.33   31.00
   3  -6  -5  700.23   28.90
   3  -6  -5  612.24   31.90
  -3  -6   5  645.44   29.50
   3  -6  -5  683.83   29.90
  -3   6   5  701.03   32.00
   3   6  -5  589.84   31.00
  -3   6   5  730.23   29.00
   3   6  -5  674.93   29.50
   3   6  -5  699.43   29.80
  -3   6   5  715.93   29.10
  -3   6   5  685.33   30.00
   3   6  -5  704.23   30.60
   2  -6  -5  185.98    8.50
  -2  -6   5  158.48    8.60
   2  -6  -5  178.38    8.60
   2  -6  -5  160.78   11.30
   2  -6  -5  174.78    8.60
  -2  -6   5  164.98    8.60
  -2  -6   5  164.98   10.20
   2  -6  -5  163.48    9.40
   2   6  -5  146.69   10.40
   2   6  -5  171.78    9.20
  -2   6   5  166.58   11.20
  -2   6   5  172.08    8.50
   2   6  -5  172.68    9.20
   2   6  -5  162.28    8.80
  -2   6   5  157.48    9.60
   2   6  -5  181.98   10.10
   1  -6  -5   36.00    4.10
  -1  -6   5   27.10    4.00
  -1  -6   5   29.50    3.70
   1  -6  -5   29.50    6.50
   1  -6  -5   30.90    4.20
  -1  -6   5   23.00    5.30
  -1   6   5   30.80    4.20
   1   6  -5   28.00    4.30
   1   6  -5   32.90    5.90
   1   6  -5   32.80    4.80
  -1   6   5   33.80    6.90
   0  -6   5   41.40    6.40
   0  -6  -5   41.90    7.50
   0  -6   5   33.20    4.30
   0  -6   5   31.30    4.40
   0  -6  -5   40.00    4.90
   0  -6  -5   34.00    5.40
   0   6  -5   29.30    6.20
   0   6   5   37.20    3.90
   0   6   5   36.90    4.70
   0   6  -5   47.90    4.70
   0   6   5   34.90    7.30
   0   6  -5   37.10    5.40
  -1  -6  -5  412.26   19.00
  -1  -6  -5  382.66   18.30
  -1  -6  -5  422.36   21.70
   1  -6   5  427.56   20.20
   1  -6   5  369.56   18.30
  -1  -6  -5  397.46   18.50
   1  -6   5  381.36   18.20
   1   6   5  451.25   21.60
  -1   6  -5  380.06   18.60
   1   6   5  413.36   19.50
   1   6   5  387.96   18.30
  -2  -6  -5    3.30    2.40
   2  -6   5    3.60    3.30
  -2  -6  -5    3.60    2.50
  -2  -6  -5    2.30    2.50
  -2  -6  -5    1.00    2.30
   2   6   5    0.20    2.10
   2   6   5    3.60    2.30
   3  -6   5  367.16   16.90
  -3  -6  -5  356.46   16.70
   3  -6   5  381.76   19.30
   3  -6   5  335.67   16.90
  -3  -6  -5  362.06   17.20
  -3  -6  -5  354.36   15.90
  -3  -6  -5  348.97   18.00
   3   6   5  337.37   20.30
  -3   6  -5  341.67   20.60
   3   6   5  366.16   17.20
  -3   6  -5  366.26   17.00
   3   6   5  347.37   17.00
  -4  -6  -5  185.48    9.60
  -4  -6  -5  209.98   13.00
   4  -6   5  177.28   11.20
   4  -6   5  194.78   11.10
  -4  -6  -5  174.58   11.40
  -4  -6  -5  208.48   11.70
  -4  -6  -5  189.18   11.50
   4  -6   5  208.88   14.10
   4   6   5  188.58   11.40
  -4   6  -5  188.68   12.00
  -4   6  -5  194.68   11.20
   4   6   5  161.58   15.30
   4   6   5  195.38   11.40
   5  -6   5    0.20    7.80
  -5  -6  -5    0.80    3.50
   5  -6   5   -3.10    2.80
  -5  -6  -5    6.90    3.30
   5   6   5    0.20    3.40
  -5   6  -5   -0.40    3.00
   5   6   5    3.90    2.90
  -5   6  -5   -3.90    3.70
  -5   6  -5   -3.10    3.50
  -6  -6  -5   62.99    6.00
  -6  -6  -5   70.69    9.30
   6  -6   5   64.09    8.20
   6  -6   5   70.59   12.60
  -6  -6  -5   55.89    6.90
   6   6   5   49.10    8.50
  -6   6  -5   52.19    9.70
  -6   6  -5   58.69    9.40
  -7  -6  -5   26.70    5.00
   7  -6   5   24.90    7.30
  -7  -6  -5   22.20    2.90
   7  -6   5   19.90    3.90
  -7   6  -5   20.80    4.80
  -8  -6  -5    3.40    5.10
   8  -6   5    8.70    7.30
   8   6   5    1.50    4.20
  -8   6  -5   10.30    4.70
  11   7  -5  131.99   14.10
 -10  -7   5   69.19    8.00
 -10  -7   5   70.09    6.20
  10  -7  -5   58.99    8.70
  10   7  -5   58.09   16.30
  10   7  -5   62.29    8.50
 -10   7   5   53.99    9.80
  -9  -7   5  608.14   26.90
   9  -7  -5  603.74   32.90
  -9  -7   5  558.84   25.50
   9  -7  -5  545.85   26.50
  -9  -7   5  592.04   25.70
   9   7  -5  644.44   31.60
  -9   7   5  596.34   25.50
  -9   7   5  597.74   27.50
   9   7  -5  566.24   28.10
  -9   7   5  575.54   27.10
  -8  -7   5 1480.45   60.69
   8  -7  -5 1394.46   61.09
  -8  -7   5 1482.65   61.59
  -8  -7   5 1391.06   60.59
   8  -7  -5 1443.26   66.59
   8   7  -5 1434.06   61.99
   8   7  -5 1510.15   63.59
   8   7  -5 1416.96   61.89
  -8   7   5 1484.75   62.59
  -8   7   5 1489.15   60.29
   8   7  -5 1399.16   66.39
   7  -7  -5 1185.68   55.59
   7  -7  -5 1180.88   50.59
  -7  -7   5 1240.78   50.39
  -7  -7   5 1196.58   51.09
  -7  -7   5 1164.18   50.29
  -7   7   5 1208.98   51.49
  -7   7   5 1230.88   49.99
   7   7  -5 1225.98   52.79
   7   7  -5 1161.08   51.29
   7   7  -5 1164.08   55.19
   7   7  -5 1173.28   51.29
   7   7  -5 1207.48   51.49
   6  -7  -5  594.84   30.90
   6  -7  -5  580.84   26.10
  -6  -7   5  627.64   26.20
  -6  -7   5  606.94   26.70
  -6  -7   5  626.34   27.80
  -6  -7   5  576.74   26.00
   6   7  -5  568.14   30.20
  -6   7   5  608.64   27.40
  -6   7   5  635.74   25.70
   6   7  -5  577.84   29.70
   6   7  -5  594.84   26.90
  -6   7   5  589.44   25.90
   6   7  -5  592.64   27.20
   6   7  -5  622.34   28.50
   5  -7  -5  711.23   31.90
  -5  -7   5  719.43   31.70
  -5  -7   5  757.12   34.50
  -5  -7   5  800.22   31.90
   5  -7  -5  687.63   36.00
  -5   7   5  752.52   35.60
   5   7  -5  677.03   34.90
   5   7  -5  747.73   34.50
  -5   7   5  795.62   31.40
  -5   7   5  740.43   31.50
   4  -7  -5 1074.39   52.79
   4  -7  -5 1161.68   49.30
  -4  -7   5 1162.08   49.40
   4  -7  -5 1164.38   50.09
  -4  -7   5 1220.18   49.60
   4   7  -5 1193.78   50.99
  -4   7   5 1228.18   52.99
  -4   7   5 1199.48   49.20
  -4   7   5 1267.67   49.10
   4   7  -5 1036.10   51.89
   4   7  -5 1170.68   49.99
  -4   7   5 1176.78   50.29
  -3  -7   5  261.17   14.50
  -3  -7   5  255.17   12.40
  -3  -7   5  241.18   12.30
   3  -7  -5  241.38   12.90
   3  -7  -5  257.57   16.10
   3  -7  -5  262.47   12.20
  -3   7   5  238.78   13.50
   3   7  -5  246.48   13.00
   3   7  -5  233.88   12.90
  -3   7   5  276.17   12.00
   3   7  -5  265.67   14.10
  -3   7   5  269.77   15.70
  -3   7   5  262.67   12.20
   2  -7  -5  247.38   12.60
  -2  -7   5  253.97   12.00
  -2  -7   5  252.07   14.00
  -2  -7   5  207.28   11.90
   2  -7  -5  261.77   15.40
   2  -7  -5  247.78   11.80
   2  -7  -5  255.47   12.10
  -2   7   5  240.58   13.10
   2   7  -5  221.48   17.20
   2   7  -5  240.08   12.60
  -2   7   5  258.77   15.20
   2   7  -5  249.18   12.30
   2   7  -5  246.98   12.70
  -2   7   5  264.27   12.00
   2   7  -5  260.37   13.50
   1  -7  -5    5.00    2.20
  -1  -7   5    5.50    2.10
   1  -7  -5    7.10    1.90
   1  -7  -5    3.80    2.40
  -1  -7   5    5.00    3.10
   1  -7  -5    8.50    3.70
   1   7  -5   -0.60    5.50
   1   7  -5    6.80    2.40
  -1   7   5    1.00    2.60
  -1   7   5    4.60    2.00
   1   7  -5    8.20    2.60
  -1   7   5    7.10    3.90
   1   7  -5    5.20    2.00
   0  -7  -5   13.10    2.90
   0   7  -5   23.70    5.10
   0   7   5   23.50    8.30
   0   7  -5   20.50    3.20
   0   7   5   17.60    2.60
   0   7  -5   11.10    4.80
  -1  -7  -5 2585.44  108.29
  -1  -7  -5 2601.84  108.09
  -1  -7  -5 2651.03  108.49
   1  -7   5 2425.16  107.99
  -1  -7  -5 2723.93  111.79
   1  -7   5 2731.23  110.19
   1  -7   5 2492.05  108.09
  -1   7  -5 2520.45  108.39
  -1   7  -5 2675.83  108.69
   1   7   5 2638.14  107.89
  -1   7  -5 2521.35  110.29
  -1   7  -5 2552.04  108.09
   1   7   5 2618.84  108.09
   1   7   5 2613.64  111.29
   2  -7   5  287.87   15.60
  -2  -7  -5  348.67   16.80
  -2  -7  -5  328.17   15.60
   2  -7   5  307.67   15.50
  -2  -7  -5  335.57   20.20
   2  -7   5  363.06   18.50
  -2  -7  -5  323.67   15.80
   2   7   5  323.97   15.80
   2   7   5  308.47   19.60
  -2   7  -5  273.37   18.30
   2   7   5  317.27   15.50
  -2   7  -5  308.77   15.60
   3  -7   5  809.42   36.20
   3  -7   5  713.43   33.40
   3  -7   5  783.62   33.30
  -3  -7  -5  765.52   32.50
  -3  -7  -5  738.23   33.00
  -3  -7  -5  758.92   33.50
  -3  -7  -5  743.33   34.30
  -3  -7  -5  773.52   33.60
  -3   7  -5  771.42   33.40
   3   7   5  778.02   33.60
  -3   7  -5  763.62   33.70
   3   7   5  737.43   33.40
   3   7   5  742.83   37.40
  -4  -7  -5 1606.64   66.19
  -4  -7  -5 1520.55   65.99
   4  -7   5 1568.54   69.29
   4  -7   5 1609.94   65.89
  -4  -7  -5 1524.05   64.99
  -4  -7  -5 1570.74   65.29
  -4  -7  -5 1532.95   66.89
   4  -7   5 1541.65   66.89
   4   7   5 1509.15   69.89
   4   7   5 1624.44   66.39
   4   7   5 1517.05   66.19
  -4   7  -5 1521.25   66.09
  -4   7  -5 1566.44   65.89
  -5  -7  -5  689.23   31.00
  -5  -7  -5  685.53   30.80
   5  -7   5  774.42   36.10
   5  -7   5  732.93   32.10
  -5  -7  -5  742.23   32.50
  -5  -7  -5  692.13   32.50
  -5   7  -5  710.03   32.40
   5   7   5  717.13   32.30
  -5   7  -5  695.03   32.40
  -6  -7  -5  432.46   24.80
   6  -7   5  411.86   24.60
  -6  -7  -5  376.06   18.00
   6  -7   5  408.86   24.50
   6   7   5  383.36   19.90
  -6   7  -5  389.86   20.10
  -6   7  -5  359.06   20.00
   7  -7   5   29.20    4.50
   7  -7   5   42.10   14.20
  -7  -7  -5   31.80    5.50
  -7  -7  -5   32.00    6.00
   7   7   5   26.70    4.50
  10  -8  -5    4.90   10.80
 -10  -8   5    4.90    3.30
  10   8  -5    6.60    3.80
  10   8  -5    6.50    6.60
 -10   8   5   -0.70    4.70
   9  -8  -5    1.80    4.10
  -9  -8   5    0.40    2.40
   9  -8  -5    6.00    6.90
  -9  -8   5    2.90    2.80
  -9   8   5   -3.80    5.80
   9   8  -5   -1.10    3.10
   9   8  -5    3.00    4.20
   8  -8  -5    0.50    2.90
  -8  -8   5    5.00    2.50
  -8  -8   5    1.90    2.50
   8  -8  -5    2.00    6.10
  -8  -8   5    5.10    2.40
   8   8  -5    7.70    3.10
   8   8  -5    2.70    3.00
  -8   8   5    5.40    4.10
   8   8  -5    5.90    3.60
  -7  -8   5   11.20    2.60
  -7  -8   5   12.70    2.50
   7  -8  -5   11.60    3.00
   7  -8  -5    7.40    6.00
  -7  -8   5   11.40    2.80
   7   8  -5    7.20    3.60
   7   8  -5   12.20    3.00
  -7   8   5    4.40    4.10
   7   8  -5   12.70    4.20
  -7   8   5    9.30    2.00
   7   8  -5   11.20    3.20
   6  -8  -5   28.40   11.50
  -6  -8   5   34.50    7.40
  -6  -8   5   33.20    5.20
  -6  -8   5   32.30    6.00
   6  -8  -5   34.00    5.40
  -6  -8   5   38.60    5.50
   6   8  -5   31.70    6.40
   6   8  -5   39.40    6.70
   6   8  -5   32.50    7.20
  -6   8   5   34.60    5.20
  -6   8   5   34.70    4.70
   6   8  -5   34.70    8.70
   5  -8  -5  617.14   27.20
  -5  -8   5  612.54   27.10
  -5  -8   5  656.93   27.50
   5  -8  -5  614.04   32.20
   5  -8  -5  597.64   27.00
  -5  -8   5  628.24   27.70
   5   8  -5  635.34   28.20
  -5   8   5  605.94   26.90
  -5   8   5  634.04   28.40
  -5   8   5  635.84   26.80
   5   8  -5  554.94   30.90
   5   8  -5  619.44   27.80
  -5   8   5  633.84   31.70
   5   8  -5  638.14   29.60
  -4  -8   5  133.99    8.30
   4  -8  -5  137.99   13.70
   4  -8  -5  134.99    8.10
  -4  -8   5  144.59    8.50
   4  -8  -5  134.19    8.30
  -4   8   5  146.39   10.40
  -4   8   5  142.29    8.20
   4   8  -5  117.99   12.00
  -4   8   5  141.39    7.80
   4   8  -5  142.49    9.80
   4   8  -5  132.99    9.00
  -4   8   5  145.49   12.60
  -3  -8   5   12.60    2.60
  -3  -8   5    9.00    2.50
   3  -8  -5    3.30    3.00
   3  -8  -5    7.80    2.40
  -3  -8   5    5.50    3.50
   3   8  -5    8.30    3.20
  -3   8   5    3.70    4.30
   3   8  -5    4.80    4.40
   3   8  -5    6.40    2.90
   3   8  -5    7.80    2.40
  -3   8   5    7.90    2.00
  -3   8   5    8.90    4.10
  -3   8   5    5.30    2.20
   2  -8  -5  311.67   20.00
   2  -8  -5  279.37   13.30
  -2  -8   5  279.37   13.70
   2  -8  -5  267.67   14.40
   2  -8  -5  295.17   13.90
  -2  -8   5  285.87   16.30
  -2  -8   5  269.07   13.80
   2   8  -5  281.87   14.20
  -2   8   5  264.57   15.40
  -2   8   5  299.37   17.50
  -2   8   5  288.67   13.70
   2   8  -5  260.67   16.80
   2   8  -5  296.47   15.60
  -2   8   5  291.37   13.70
  -1  -8   5   57.29    5.60
  -1  -8   5   51.49    5.80
   1  -8  -5   57.99   10.20
   1  -8  -5   52.49    6.00
   1  -8  -5   50.39    6.40
   1  -8  -5   60.79    5.70
   1   8  -5   53.69    6.30
   1   8  -5   51.69   10.30
  -1   8   5   37.10    7.30
  -1   8   5   51.39    6.00
  -1   8   5   64.29    9.40
   1   8  -5   47.10    7.60
   0  -8   5  164.08   10.90
   0  -8  -5  183.28   12.60
   0  -8  -5  185.78   11.10
   0  -8  -5  194.68   11.10
   0  -8   5  192.38   10.70
   0  -8  -5  185.28   11.20
   0  -8  -5  224.98   21.60
   0   8  -5  195.68   12.00
   0   8  -5  188.58   11.70
   0   8  -5  209.08   10.90
   0   8   5  192.58   10.80
   0   8   5  203.38   12.00
   0   8  -5  192.88   13.90
  -1  -8  -5   -0.90    2.90
   1  -8   5    1.20    2.70
  -1   8  -5    5.00    4.30
  -1   8  -5    2.50    2.60
  -1   8  -5    1.10    2.70
   1   8   5   -0.30    2.60
   1   8   5    0.20    2.50
   1   8   5    8.20    5.10
  -2  -8  -5  160.28   15.30
   2  -8   5  131.69   10.00
  -2  -8  -5  146.99    9.80
  -2  -8  -5  154.08   10.10
  -2  -8  -5  153.38   10.40
  -2  -8  -5  146.29   11.10
   2  -8   5  165.58    9.90
   2  -8   5  181.28   14.00
   2   8   5  180.28   15.80
   2   8   5  162.58   10.50
   2   8   5  158.48    9.70
  -2   8  -5  161.38   10.80
  -2   8  -5  152.18   10.80
  -2   8  -5  140.79   10.10
  -3  -8  -5   14.70    2.40
   3  -8   5   13.20    2.90
  -3  -8  -5   20.20    3.40
  -3  -8  -5   20.00    3.30
  -3  -8  -5   11.70    3.50
  -3  -8  -5   15.90    3.70
   3  -8   5   11.60    6.30
   3   8   5   10.10    5.60
   3   8   5   14.40    3.40
   3   8   5    9.40    6.40
  -3   8  -5   12.90    3.30
  -3   8  -5   12.30    4.10
  -4  -8  -5    4.60    2.20
  -4  -8  -5    8.90    3.50
   4  -8   5    4.40    2.90
   4  -8   5   10.60    5.50
  -4  -8  -5    7.70    3.70
   4   8   5    5.40    3.30
  -4   8  -5    3.60    4.10
   5  -8   5    5.50    6.00
  -5  -8  -5    5.80    3.00
  -5  -8  -5    2.90    2.30
   5  -8   5   -0.10    4.20
   5   8   5    2.40    3.20
  -5   8  -5    0.40    4.10
  -6  -8  -5    2.90    4.40
   6  -8   5   -3.10    3.20
   6  -8   5    2.40    6.20
  -6  -8  -5   -0.90    2.30
  -6   8  -5   -2.30    6.10
   6   8   5   -1.90    5.80
  -9  -9   5  416.06   20.80
   9  -9  -5  453.35   31.20
  -9  -9   5  408.26   19.60
   9   9  -5  369.76   21.90
  -9   9   5  419.06   22.70
   9   9  -5  443.96   25.20
  -8  -9   5  426.56   21.40
  -8  -9   5  480.95   22.50
  -8  -9   5  485.85   21.70
   8  -9  -5  430.76   22.50
   8  -9  -5  518.95   30.20
   8   9  -5  481.45   25.80
  -8   9   5  482.45   23.80
   8   9  -5  461.55   24.20
   8   9  -5  474.65   23.20
   7  -9  -5   85.29    8.00
   7  -9  -5   82.89   15.40
  -7  -9   5   72.39    6.90
  -7  -9   5   78.29    7.90
  -7  -9   5   72.49    6.60
   7   9  -5   67.19    9.80
  -7   9   5   77.99    7.30
  -7   9   5   62.39    9.90
   7   9  -5   74.89    9.00
   7   9  -5   63.89   10.90
   6  -9  -5   89.39   15.00
   6  -9  -5   81.29    7.40
  -6  -9   5   81.89    6.90
  -6  -9   5   89.09    7.60
  -6  -9   5  101.79    7.60
  -6   9   5   67.49   10.40
  -6   9   5   80.19    6.70
   6   9  -5   71.79   13.30
  -6   9   5   81.99    7.30
   6   9  -5   93.99    8.80
   6   9  -5   94.19    7.00
   6   9  -5   82.69   10.80
  -5  -9   5  881.91   36.30
   5  -9  -5  877.51   42.00
  -5  -9   5  782.42   35.90
   5  -9  -5  816.22   36.10
  -5  -9   5  836.32   36.40
  -5   9   5  875.51   46.50
   5   9  -5  773.22   40.70
   5   9  -5  812.62   36.60
   5   9  -5  825.22   38.50
  -5   9   5  855.81   35.70
  -5   9   5  833.02   37.20
  -5   9   5  802.92   35.70
   5   9  -5  820.82   37.00
  -4  -9   5  659.63   29.70
   4  -9  -5  675.23   29.90
   4  -9  -5  669.83   34.60
   4  -9  -5  675.23   29.70
  -4  -9   5  700.43   29.90
  -4   9   5  690.43   31.00
   4   9  -5  696.73   31.80
  -4   9   5  697.33   29.40
  -4   9   5  675.03   29.50
   4   9  -5  683.63   30.70
  -4   9   5  672.73   34.50
   4   9  -5  594.14   33.50
   4   9  -5  679.13   30.30
   3  -9  -5  417.46   20.70
  -3  -9   5  448.16   20.40
  -3  -9   5  440.46   23.30
   3  -9  -5  446.36   25.10
  -3  -9   5  432.06   20.40
   3   9  -5  422.96   24.30
  -3   9   5  447.76   21.80
   3   9  -5  434.36   20.80
  -3   9   5  453.45   20.30
   3   9  -5  459.15   21.30
   3   9  -5  460.45   27.60
  -3   9   5  428.86   24.60
  -3   9   5  448.96   20.10
  -2  -9   5  871.11   39.40
  -2  -9   5  843.52   36.60
   2  -9  -5  833.72   41.60
  -2  -9   5  820.42   36.60
   2  -9  -5  882.21   36.30
  -2   9   5  842.82   36.50
   2   9  -5  832.82   37.80
  -2   9   5  832.52   37.40
   2   9  -5  867.01   37.20
  -2   9   5  866.81   40.80
  -2   9   5  851.31   36.40
   2   9  -5  821.32   36.80
   2   9  -5  784.82   39.90
  -1  -9   5  177.98   10.50
   1  -9  -5  192.98   18.90
   1  -9  -5  179.68   11.00
  -1  -9   5  188.48   10.10
   1  -9  -5  169.68   11.50
   1  -9  -5  159.68   10.20
  -1  -9   5  176.48   13.00
  -1   9   5  175.88   12.10
   1   9  -5  179.18   10.70
   1   9  -5  187.88   11.30
  -1   9   5  177.58   10.60
   1   9  -5  155.58   14.10
   0  -9  -5  806.82   36.10
   0  -9   5  901.41   38.70
   0  -9   5  848.02   35.90
   0  -9  -5  870.11   41.60
   0  -9  -5  794.12   36.30
   0  -9  -5  823.52   36.00
   0  -9   5  762.42   36.00
   0  -9  -5  802.62   36.10
   0   9   5  898.21   40.80
   0   9   5  820.22   36.10
   0   9  -5  805.92   39.40
   0   9  -5  801.62   36.20
   0   9   5  775.92   38.30
   0   9  -5  800.92   36.80
   0   9  -5  837.22   36.40
   1  -9   5  317.87   15.80
  -1  -9  -5  299.97   16.30
   1  -9   5  322.47   15.30
  -1  -9  -5  295.27   15.70
  -1  -9  -5  358.96   22.70
  -1  -9  -5  283.37   17.30
   1  -9   5  277.47   15.70
  -1  -9  -5  287.77   15.80
   1   9   5  347.77   21.10
  -1   9  -5  310.67   19.40
  -1   9  -5  304.67   16.40
   1   9   5  301.27   16.10
  -1   9  -5  290.47   15.90
  -1   9  -5  298.27   16.40
  -2  -9  -5   12.00    3.20
  -2  -9  -5    9.80    3.70
   2  -9   5   13.10    3.10
   2  -9   5   17.40    5.50
  -2  -9  -5    6.10    3.30
  -2  -9  -5   12.60    3.40
   2   9   5    8.80    3.90
  -2   9  -5    5.40    3.30
  -2   9  -5   10.70    3.90
  -2   9  -5    9.30    3.00
  -3  -9  -5  223.58   13.40
  -3  -9  -5  208.38   13.30
  -3  -9  -5  215.38   14.40
  -3  -9  -5  229.28   11.70
  -3  -9  -5  213.78   12.30
   3  -9   5  229.58   12.70
  -3   9  -5  224.28   13.00
   3   9   5  205.48   14.10
   3   9   5  225.98   13.50
  -3   9  -5  204.98   13.60
   4  -9   5  304.47   20.90
  -4  -9  -5  290.07   18.90
  -4  -9  -5  277.47   13.90
   4  -9   5  295.67   18.20
  -4   9  -5  275.57   15.10
  -4   9  -5  233.58   16.00
   4   9   5  273.97   15.90
[truncated: 288,599 more chars]
