# Supplementary material for: Synthesis, crystal structure and Hirshfeld surface analysis of tetra­aqua­bis­(isonicotinamide-κN 1)cobalt(II) fumarate
Source: Acta Crystallogr E Crystallogr Commun. 2018 Jan 26;74(Pt 2):217–20. doi: 10.1107/S205698901800107X (PMC5956340; doi:10.1107/S205698901800107X)
Supplement: Supplementary file 2 [file e-74-00217-Isup2.hkl]

data_I                                                                          
_shelx_title ' shelxt_a.res in P2(1)/c'                                         
_shelx_refln_list_code          4                                               
_shelx_F_calc_maximum       85.07                                               
_exptl_crystal_F_000       506.00                                               
_reflns_d_resolution_high  0.8110                                               
                                                                                
loop_                                                                           
 _space_group_symop_operation_xyz                                               
 'x, y, z'                                                                      
 '-x, y+1/2, -z+1/2'                                                            
 '-x, -y, -z'                                                                   
 'x, -y-1/2, z-1/2'                                                             
                                                                                
_cell_length_a     9.6914                                                       
_cell_length_b    10.0106                                                       
_cell_length_c    11.3811                                                       
_cell_angle_alpha  90.000                                                       
_cell_angle_beta  113.416                                                       
_cell_angle_gamma  90.000                                                       
                                                                                
_shelx_F_squared_multiplier     1.000                                           
                                                                                
loop_                                                                           
 _refln_index_h                                                                 
 _refln_index_k                                                                 
 _refln_index_l                                                                 
 _refln_F_squared_calc                                                          
 _refln_F_squared_meas                                                          
 _refln_F_squared_sigma                                                         
 _refln_observed_status                                                         
   3   0   0         13.86         17.73         0.56 o                         
   4   0   0        125.92        113.55         2.03 o                         
   5   0   0        818.98        829.35        13.11 o                         
   6   0   0         58.66         61.68         1.87 o                         
   7   0   0         63.60         74.25         2.21 o                         
   8   0   0       1023.75       1063.14        17.76 o                         
   9   0   0        744.47        729.10        11.06 o                         
  10   0   0        453.21        450.55        11.63 o                         
   1   1   0          1.16          0.60         0.18 o                         
   2   1   0         42.24         36.45         0.60 o                         
   3   1   0       1394.56       1468.51        16.21 o                         
   5   1   0        216.12        246.82         2.82 o                         
   6   1   0          3.59          2.19         0.53 o                         
   7   1   0         19.68         14.66         0.81 o                         
   8   1   0          8.51          5.70         0.53 o                         
   9   1   0         14.87          7.13         0.63 o                         
  10   1   0          4.96          4.07         0.70 o                         
   1   2   0       2474.13       2244.96        92.31 o                         
   2   2   0        645.58        548.12         6.38 o                         
   3   2   0          3.42          5.87         0.50 o                         
   4   2   0       4176.49       4111.94        48.80 o                         
   5   2   0       1149.74       1211.64        13.46 o                         
   6   2   0       1360.48       1394.00        15.50 o                         
   7   2   0         84.38         93.05         1.46 o                         
   8   2   0        255.61        264.75         3.21 o                         
   9   2   0        420.98        445.66         5.30 o                         
  10   2   0        168.87        178.80         3.39 o                         
   1   3   0          0.32          4.17         0.31 o                         
   2   3   0         25.02         38.95         0.64 o                         
   3   3   0         62.82         82.51         1.17 o                         
   4   3   0        522.57        627.16         7.10 o                         
   5   3   0          7.04          4.37         0.39 o                         
   6   3   0         69.01         84.27         1.31 o                         
   7   3   0        187.97        186.37         2.35 o                         
   8   3   0        227.63        236.24         2.94 o                         
   9   3   0        233.07        237.09         3.10 o                         
  10   3   0          5.66          0.37         0.79 o                         
   0   4   0        757.15        819.55        14.27 o                         
   1   4   0         80.30         96.98         1.35 o                         
   2   4   0        382.64        331.71         3.75 o                         
   3   4   0        527.04        477.26         5.44 o                         
   4   4   0       1861.22       1759.77        20.26 o                         
   5   4   0       3176.21       3083.26        32.89 o                         
   6   4   0       1098.38       1119.16        12.17 o                         
   7   4   0        574.41        585.42         6.40 o                         
   8   4   0         22.76         14.07         0.88 o                         
   9   4   0        208.89        229.41         4.27 o                         
  10   4   0        133.36        141.64         4.07 o                         
   1   5   0         40.58         70.54         1.16 o                         
   2   5   0        530.10        555.24         6.14 o                         
   3   5   0        205.69        252.05         2.89 o                         
   4   5   0         51.53         57.98         1.15 o                         
   5   5   0        151.16        152.70         2.10 o                         
   6   5   0        314.25        318.97         3.78 o                         
   7   5   0        107.44        106.31         1.73 o                         
   8   5   0        156.61        146.90         2.28 o                         
   9   5   0        196.36        193.86         3.39 o                         
  10   5   0         48.26         44.93         2.10 o                         
   0   6   0       6854.74       6423.00       162.79 o                         
   1   6   0       4223.94       4017.80        44.21 o                         
   2   6   0       1012.20        943.66        11.48 o                         
   3   6   0        559.75        572.96         6.63 o                         
   4   6   0        285.65        252.84         3.14 o                         
   5   6   0        161.92        170.52         2.34 o                         
   6   6   0         80.15         72.12         1.55 o                         
   7   6   0         86.00         92.14         1.82 o                         
   8   6   0        135.25        135.28         2.74 o                         
   9   6   0        391.12        402.19         6.91 o                         
   1   7   0         40.02         39.16         1.29 o                         
   2   7   0          0.85          2.87         0.43 o                         
   3   7   0        269.02        301.41         3.62 o                         
   4   7   0         44.77         38.67         1.60 o                         
   5   7   0         40.88         31.26         1.25 o                         
   6   7   0        284.17        276.20         3.74 o                         
   7   7   0        145.28        139.75         2.50 o                         
   8   7   0          2.43          2.35         0.85 o                         
   9   7   0          8.07          9.05         1.04 o                         
   0   8   0        740.07        783.00        11.17 o                         
   1   8   0       2133.50       2117.05        21.37 o                         
   2   8   0       1140.85       1203.79        13.12 o                         
   3   8   0        154.62        152.40         2.19 o                         
   4   8   0       1248.05       1201.15        13.71 o                         
   5   8   0         61.84         61.94         1.69 o                         
   6   8   0        166.38        162.29         2.67 o                         
   7   8   0        154.41        167.63         3.96 o                         
   8   8   0         60.00         54.72         2.91 o                         
   1   9   0        250.44        261.03         3.50 o                         
   2   9   0         19.61         29.90         1.28 o                         
   3   9   0        214.75        212.24         2.78 o                         
   4   9   0        158.81        147.17         2.35 o                         
   5   9   0         73.45         63.77         1.93 o                         
   6   9   0         27.48         25.16         1.93 o                         
   7   9   0         19.44         11.74         1.47 o                         
   0  10   0          5.82          6.34         1.02 o                         
   1  10   0          2.04          0.79         0.56 o                         
   2  10   0        638.77        671.51         7.45 o                         
   3  10   0        214.70        201.26         3.10 o                         
   4  10   0        670.11        683.94        10.58 o                         
   5  10   0        577.25        597.27        11.31 o                         
   6  10   0        297.34        317.67         9.36 o                         
   1  11   0         31.68         26.46         1.84 o                         
   2  11   0        302.50        298.17         5.42 o                         
   3  11   0         71.55         67.78         2.86 o                         
   4  11   0         11.87         10.85         1.37 o                         
   0  12   0        196.58        217.49         6.43 o                         
   1  12   0        100.34         86.16         2.47 o                         
   2  12   0        132.91        146.60         3.21 o                         
 -11   1   1        814.44        806.56        15.55 o                         
 -10   1   1        442.42        427.05         5.51 o                         
  -9   1   1        654.73        690.28         7.64 o                         
  -8   1   1        212.88        217.18         2.64 o                         
  -7   1   1        594.83        625.77         6.86 o                         
  -6   1   1        232.58        242.15         3.22 o                         
  -5   1   1       6016.68       6047.25       143.52 o                         
  -4   1   1        568.28        547.52         5.73 o                         
  -1   1   1        748.06        671.47        11.43 o                         
   1   1   1        173.75        160.83         2.60 o                         
   2   1   1       1707.57       1629.21        18.62 o                         
   3   1   1         18.55         20.90         0.52 o                         
   4   1   1        501.74        451.75         5.31 o                         
   5   1   1        291.69        300.81         3.54 o                         
   6   1   1       2556.93       2610.10        29.93 o                         
   7   1   1        548.03        553.62         6.62 o                         
   8   1   1       1004.30       1028.87        12.05 o                         
   9   1   1        188.95        181.25         2.77 o                         
  10   1   1        398.50        413.34         6.43 o                         
 -11   2   1         19.79         14.40         2.64 o                         
 -10   2   1          0.56         -0.60         0.60 o                         
  -9   2   1         82.56         81.27         1.51 o                         
  -8   2   1         49.96         50.32         1.06 o                         
  -7   2   1          9.32          6.93         0.50 o                         
  -6   2   1          1.47          1.30         0.35 o                         
  -5   2   1         20.30         20.43         0.66 o                         
  -4   2   1         48.05         49.99         0.92 o                         
  -3   2   1         79.56         96.10         1.15 o                         
  -2   2   1       2520.01       2572.42        61.13 o                         
  -1   2   1          1.61          0.92         0.12 o                         
   1   2   1        941.38        937.44        10.47 o                         
   2   2   1       1775.32       1852.74        20.42 o                         
   3   2   1         59.12         58.70         0.92 o                         
   4   2   1         96.96         94.61         1.78 o                         
   5   2   1          4.15          1.35         0.37 o                         
   6   2   1         61.14         63.97         2.20 o                         
   7   2   1          0.09         -0.22         0.61 o                         
   8   2   1          3.69          0.26         0.47 o                         
   9   2   1        200.62        191.21         2.96 o                         
  10   2   1         27.56         28.14         2.02 o                         
 -10   3   1        229.50        242.79         4.03 o                         
  -9   3   1        378.58        401.28         4.63 o                         
  -8   3   1          3.31          2.14         0.46 o                         
  -7   3   1       1668.76       1659.59        17.80 o                         
  -6   3   1       3008.17       2969.37        30.65 o                         
  -5   3   1       3048.75       2992.17        31.86 o                         
  -4   3   1        752.55        767.71         8.32 o                         
  -3   3   1         20.65         45.24         1.01 o                         
  -2   3   1        116.36        133.31         1.66 o                         
  -1   3   1         93.05        102.46         1.63 o                         
   0   3   1       1763.82       1604.03        18.50 o                         
   1   3   1       1919.73       1911.12        20.35 o                         
   2   3   1       4907.75       4691.11       192.83 o                         
   4   3   1       4144.99       3892.24        42.86 o                         
   5   3   1       2251.61       2258.22        27.03 o                         
   6   3   1       2472.96       2553.41        28.24 o                         
   7   3   1        495.08        506.94         5.91 o                         
   8   3   1         59.44         52.42         1.28 o                         
   9   3   1         28.10         16.73         1.06 o                         
  10   3   1        190.68        190.08         4.17 o                         
 -10   4   1         29.22         19.77         1.84 o                         
  -9   4   1        394.53        380.89         6.01 o                         
  -8   4   1        219.90        225.61         2.79 o                         
  -7   4   1         10.14          9.48         0.57 o                         
  -6   4   1          9.33         15.82         1.03 o                         
  -5   4   1        374.40        375.18         4.59 o                         
  -4   4   1        160.73        187.76         2.43 o                         
  -3   4   1         21.24         16.35         0.59 o                         
  -2   4   1        889.27        942.19        10.52 o                         
  -1   4   1        122.06        158.26         2.10 o                         
   0   4   1        893.01        874.67         9.81 o                         
   1   4   1        164.37        136.11         1.61 o                         
   2   4   1         84.51         95.59         1.24 o                         
   3   4   1       1794.31       1993.88        22.06 o                         
   4   4   1        313.84        312.97         4.49 o                         
   5   4   1          1.54          0.62         0.38 o                         
   6   4   1        263.54        243.27         3.11 o                         
   7   4   1         98.48        101.69         2.06 o                         
   8   4   1         37.31         31.36         1.27 o                         
   9   4   1          2.47          0.06         0.65 o                         
  10   4   1         67.69         60.24         2.40 o                         
 -10   5   1        518.18        531.28         9.52 o                         
  -9   5   1         89.12         82.38         2.17 o                         
  -8   5   1        296.52        284.82         3.68 o                         
  -7   5   1        171.86        155.62         2.55 o                         
  -6   5   1       1524.13       1531.88        17.79 o                         
  -5   5   1       2163.95       2151.81        25.80 o                         
  -4   5   1          6.08          4.51         0.43 o                         
  -3   5   1       2000.21       1940.55        20.79 o                         
  -2   5   1        235.77        203.82         2.41 o                         
  -1   5   1       2532.75       2450.13        30.99 o                         
   0   5   1        687.40        654.80         7.41 o                         
   1   5   1        154.97        114.85         2.07 o                         
   2   5   1       2724.71       2500.79        26.68 o                         
   3   5   1        747.20        660.85         9.77 o                         
   4   5   1       1017.47       1035.59        11.63 o                         
   5   5   1        540.28        539.65         6.27 o                         
   6   5   1        906.23        958.87        10.90 o                         
   7   5   1       1183.21       1194.92        13.54 o                         
   8   5   1         73.02         74.42         2.13 o                         
   9   5   1        228.66        235.54         4.15 o                         
  -9   6   1          9.81          5.33         0.77 o                         
  -8   6   1         28.57         18.01         1.14 o                         
  -7   6   1        277.55        272.88         3.73 o                         
  -6   6   1        264.27        268.65         3.55 o                         
  -5   6   1        154.67        136.35         2.05 o                         
  -4   6   1       1236.33       1258.72        13.63 o                         
  -3   6   1         69.78         83.78         2.14 o                         
  -2   6   1        101.09        141.64         2.66 o                         
  -1   6   1        395.30        420.69         5.00 o                         
   0   6   1          4.30         13.36         1.39 o                         
   1   6   1          3.23          2.10         0.54 o                         
   2   6   1          0.51         -0.06         0.42 o                         
   3   6   1         89.13        107.01         1.81 o                         
   4   6   1        129.70        124.55         1.81 o                         
   5   6   1        332.14        358.19         4.35 o                         
   6   6   1          0.02          0.16         0.47 o                         
   7   6   1         28.85         35.18         1.36 o                         
   8   6   1          1.97          0.72         0.68 o                         
   9   6   1          0.04          0.12         0.84 o                         
  -9   7   1        420.82        430.25         7.81 o                         
  -8   7   1        145.90        150.75         3.23 o                         
  -7   7   1        381.36        396.32         5.10 o                         
  -6   7   1        517.54        526.09         6.51 o                         
  -5   7   1        318.91        343.90         4.40 o                         
  -4   7   1        721.00        720.15         8.29 o                         
  -3   7   1        794.48        853.00         9.10 o                         
  -2   7   1       1419.48       1400.86        14.68 o                         
  -1   7   1       3106.61       2849.42        27.74 o                         
   0   7   1        494.30        469.82         4.99 o                         
   1   7   1        324.35        303.02         3.67 o                         
   2   7   1         15.40         17.08         1.12 o                         
   3   7   1          2.34          0.60         0.45 o                         
   4   7   1         12.98         10.80         0.66 o                         
   5   7   1          4.81          3.11         0.60 o                         
   6   7   1        455.95        482.78         5.82 o                         
   7   7   1        573.71        600.17         8.94 o                         
   8   7   1        712.79        736.00        11.60 o                         
  -8   8   1          0.47         -1.09         1.09 o                         
  -7   8   1          3.77          0.47         0.71 o                         
  -6   8   1          0.08         -0.52         0.52 o                         
  -5   8   1         45.68         45.24         1.42 o                         
  -4   8   1         47.94         59.76         1.44 o                         
  -3   8   1          0.54          3.44         0.51 o                         
  -2   8   1          2.04          3.02         0.48 o                         
  -1   8   1        790.52        842.81         8.73 o                         
   0   8   1          6.92          3.49         0.56 o                         
   1   8   1         17.62         17.39         1.17 o                         
   2   8   1          5.74          7.01         0.59 o                         
   3   8   1          4.48          4.44         0.50 o                         
   4   8   1         17.26          7.92         0.69 o                         
   5   8   1          4.62          2.46         0.56 o                         
   6   8   1          0.02         -1.07         1.09 o                         
   7   8   1          0.32         -0.90         0.90 o                         
  -7   9   1        727.04        755.51        12.81 o                         
  -6   9   1        707.83        721.12        11.35 o                         
  -5   9   1        454.86        477.67         5.81 o                         
  -4   9   1        213.02        209.77         2.95 o                         
  -3   9   1        151.95        147.20         2.33 o                         
  -2   9   1         42.58         45.07         1.42 o                         
  -1   9   1        805.88        807.95         9.07 o                         
   0   9   1         14.23          9.33         0.54 o                         
   1   9   1         94.65         92.50         1.62 o                         
   2   9   1       1789.17       1824.73        19.17 o                         
   3   9   1        176.64        181.77         2.73 o                         
   4   9   1        559.37        562.90         6.72 o                         
   5   9   1        207.86        216.55         3.72 o                         
   6   9   1        185.14        203.41         4.37 o                         
   7   9   1        259.04        268.00         6.52 o                         
  -6  10   1          1.41          3.17         1.14 o                         
  -5  10   1          2.03          2.19         0.82 o                         
  -4  10   1         25.02         14.23         1.66 o                         
  -3  10   1         41.34         18.39         1.56 o                         
  -2  10   1        193.14        169.30         2.54 o                         
  -1  10   1         76.00         74.88         1.66 o                         
   0  10   1          0.03         -0.66         0.83 o                         
   1  10   1          3.48          1.05         0.54 o                         
   2  10   1        145.16        159.67         2.39 o                         
   3  10   1          0.73          2.61         0.66 o                         
   4  10   1        120.43        104.35         3.14 o                         
   5  10   1          0.05         -0.07         1.02 o                         
   6  10   1         38.54         34.83         2.50 o                         
  -5  11   1        225.00        245.50         4.95 o                         
  -4  11   1         24.10         16.47         1.34 o                         
  -3  11   1         63.75         66.46         2.29 o                         
  -2  11   1        100.47         96.11         2.93 o                         
  -1  11   1        111.89        106.11         2.64 o                         
   0  11   1        197.29        202.12         3.57 o                         
   1  11   1        278.99        289.16         4.36 o                         
   2  11   1        754.19        740.44        10.47 o                         
   3  11   1        578.13        581.34         8.43 o                         
   4  11   1        246.25        268.81         5.33 o                         
  -2  12   1          4.88          5.32         0.98 o                         
  -1  12   1         33.79         22.94         1.55 o                         
   0  12   1         12.96          8.35         0.90 o                         
   1  12   1         19.12         10.27         0.91 o                         
   2  12   1          1.64          0.04         0.87 o                         
 -11   0   2        869.02        873.17        19.14 o                         
 -10   0   2         25.67         16.50         1.95 o                         
  -9   0   2         25.61         16.98         1.04 o                         
  -8   0   2        659.74        744.44        11.10 o                         
  -7   0   2          8.03         12.41         0.68 o                         
  -6   0   2        469.27        615.38         8.63 o                         
  -5   0   2       1068.70       1121.12        16.43 o                         
  -2   0   2         64.33         83.16         1.68 o                         
   0   0   2        496.78        487.90        10.17 o                         
   2   0   2       2870.77       2696.76        49.65 o                         
   3   0   2        107.34        122.29         2.69 o                         
   4   0   2        638.39        652.66        11.20 o                         
   5   0   2       2072.53       2115.78        35.74 o                         
   6   0   2       2721.03       2714.78        45.81 o                         
   7   0   2        752.35        790.02        13.71 o                         
   8   0   2        158.84        163.29         3.56 o                         
   9   0   2        683.58        742.21        16.02 o                         
  10   0   2        130.88        145.80         4.23 o                         
 -11   1   2          0.35          2.98         0.90 o                         
 -10   1   2         16.76          9.51         0.54 o                         
  -9   1   2          1.48         -0.44         0.44 o                         
  -8   1   2         79.70         80.79         1.29 o                         
  -7   1   2         22.73         22.71         0.77 o                         
  -6   1   2          5.39          5.15         0.26 o                         
  -5   1   2       1075.16       1213.10        12.98 o                         
  -4   1   2        603.63        682.17         7.10 o                         
  -3   1   2         68.25        116.03         1.29 o                         
  -2   1   2        887.32        877.11         9.68 o                         
  -1   1   2        569.09        555.19         7.67 o                         
   0   1   2        793.75        735.16        10.15 o                         
   2   1   2         92.55        102.43         1.38 o                         
   3   1   2         51.14         38.92         0.86 o                         
   4   1   2         71.24         78.80         1.20 o                         
   5   1   2          5.67          4.60         0.40 o                         
   6   1   2        107.23        113.57         3.63 o                         
   7   1   2          2.21          2.36         0.46 o                         
   8   1   2         16.98         13.04         0.67 o                         
   9   1   2         23.58         15.41         1.82 o                         
  10   1   2         25.10         16.83         1.61 o                         
 -11   2   2         42.17         40.59         2.31 o                         
 -10   2   2        122.42        136.99         2.61 o                         
  -9   2   2        403.33        432.96         5.29 o                         
  -8   2   2        501.85        539.42         6.00 o                         
  -7   2   2       1558.62       1654.90        17.73 o                         
  -6   2   2        176.29        171.56         2.21 o                         
  -5   2   2       1494.32       1476.45        15.78 o                         
  -4   2   2       2839.25       2733.32        31.20 o                         
  -3   2   2        697.89        687.14         7.38 o                         
  -2   2   2        319.41        346.67         3.92 o                         
  -1   2   2        373.90        287.51         3.17 o                         
   2   2   2       2079.04       1984.70        22.72 o                         
   3   2   2       1973.55       1898.73        22.64 o                         
   4   2   2          7.50          2.62         0.30 o                         
   5   2   2       1774.93       1793.03        19.87 o                         
   6   2   2        299.45        287.04         3.52 o                         
   7   2   2         66.63         58.24         1.79 o                         
   8   2   2         15.03         11.92         0.72 o                         
   9   2   2         39.62         29.39         1.86 o                         
  10   2   2        401.04        419.39         7.47 o                         
 -11   3   2          2.83          0.07         1.26 o                         
 -10   3   2          0.09          0.20         0.57 o                         
  -9   3   2         13.66         11.38         0.67 o                         
  -8   3   2        119.17        119.96         1.70 o                         
  -7   3   2        360.08        385.11         4.24 o                         
  -6   3   2         38.24         38.52         0.89 o                         
  -5   3   2        329.54        345.95         3.87 o                         
  -4   3   2        534.53        539.60         6.34 o                         
  -3   3   2        528.42        597.32         6.28 o                         
  -2   3   2         69.63         78.26         1.07 o                         
  -1   3   2         94.42         89.52         1.11 o                         
   0   3   2       1060.48       1087.05        11.63 o                         
   1   3   2        350.51        374.22         4.00 o                         
   2   3   2         71.76         92.81         1.33 o                         
   3   3   2         16.40          8.36         0.73 o                         
   4   3   2         30.05          9.34         0.66 o                         
   5   3   2         16.62          9.19         0.65 o                         
   6   3   2          9.49          3.90         0.47 o                         
   7   3   2        124.06        106.05         2.11 o                         
   8   3   2         14.56         10.01         0.64 o                         
   9   3   2        145.93        126.87         2.93 o                         
 -10   4   2        333.55        347.25         5.92 o                         
  -9   4   2        216.70        205.16         2.84 o                         
  -8   4   2       1223.57       1219.97        13.29 o                         
  -7   4   2        436.21        435.71         4.98 o                         
  -6   4   2       2595.36       2595.32        29.82 o                         
  -5   4   2       1214.04       1270.49        15.29 o                         
  -4   4   2       1611.68       1605.13        18.47 o                         
  -3   4   2        506.83        503.99         5.75 o                         
  -2   4   2        107.03        106.98         1.37 o                         
  -1   4   2       2125.10       2040.53        21.70 o                         
   0   4   2       4208.52       3913.87        60.77 o                         
   2   4   2       6203.90       5850.20        98.16 o                         
   3   4   2       1132.86       1041.35        11.65 o                         
   4   4   2        252.05        276.04         3.23 o                         
   5   4   2        204.83        192.40         2.88 o                         
   6   4   2         56.40         58.46         1.31 o                         
   7   4   2         10.29          8.77         0.95 o                         
   8   4   2         20.51          9.50         0.73 o                         
   9   4   2         22.35         13.71         1.11 o                         
 -10   5   2         32.78         33.28         2.66 o                         
  -9   5   2        461.34        472.43         6.76 o                         
  -8   5   2        389.38        387.22         4.96 o                         
  -7   5   2        110.08        113.35         2.22 o                         
  -6   5   2         58.29         60.88         1.33 o                         
  -5   5   2        121.52        141.38         2.01 o                         
  -4   5   2          2.86          2.16         0.34 o                         
  -3   5   2          1.77         20.45         0.88 o                         
  -2   5   2        458.27        527.58         6.25 o                         
  -1   5   2        130.80        158.52         2.01 o                         
   0   5   2         20.73         17.52         0.63 o                         
   1   5   2         87.55        108.47         1.37 o                         
   2   5   2         83.58         89.04         1.27 o                         
   3   5   2         21.64         27.95         0.81 o                         
   4   5   2         67.37         76.05         1.39 o                         
   5   5   2        450.71        487.23         5.74 o                         
   6   5   2          8.73          5.83         0.54 o                         
   7   5   2         39.13         32.92         1.59 o                         
   8   5   2         41.54         29.14         1.88 o                         
   9   5   2         31.63         18.44         1.81 o                         
 -10   6   2        399.96        420.23         7.57 o                         
  -9   6   2          1.74          2.34         0.81 o                         
  -8   6   2        371.29        380.87         4.93 o                         
  -7   6   2         46.59         40.48         1.36 o                         
  -6   6   2        196.75        207.94         2.86 o                         
  -5   6   2        427.08        426.13         5.24 o                         
  -4   6   2       1291.40       1324.94        14.33 o                         
  -3   6   2       2376.95       2291.86        27.44 o                         
  -2   6   2       1121.70       1062.92        13.36 o                         
  -1   6   2       1189.18       1122.05        13.03 o                         
   0   6   2       2149.30       2133.90        24.52 o                         
   1   6   2        861.39        906.43         9.30 o                         
   2   6   2        193.24        222.87         2.61 o                         
   3   6   2         86.26         85.56         1.42 o                         
   4   6   2        429.46        475.59         5.81 o                         
   5   6   2        601.80        593.46         6.97 o                         
   6   6   2        662.97        696.00         8.12 o                         
   7   6   2        522.19        525.53         8.57 o                         
   8   6   2        217.99        231.74         4.51 o                         
  -9   7   2         22.06         14.79         1.58 o                         
  -8   7   2          7.92          2.86         0.64 o                         
  -7   7   2         22.53         15.89         1.11 o                         
  -6   7   2          7.69          6.89         0.53 o                         
  -5   7   2        140.99        156.20         3.20 o                         
  -4   7   2         12.39         24.73         1.40 o                         
  -3   7   2          2.68          5.57         0.70 o                         
  -2   7   2        127.20        134.85         2.31 o                         
  -1   7   2        326.68        370.98         4.48 o                         
   0   7   2        251.51        245.23         2.99 o                         
   1   7   2         36.60         30.16         1.13 o                         
   2   7   2         71.98         56.34         1.14 o                         
   3   7   2          1.57         -0.13         0.37 o                         
   4   7   2          0.06         -0.14         0.46 o                         
   5   7   2        134.11        127.87         2.09 o                         
   6   7   2        117.18        107.15         2.29 o                         
   7   7   2         63.44         65.79         2.23 o                         
   8   7   2          7.82          5.34         0.95 o                         
  -8   8   2         14.93         12.14         0.89 o                         
  -7   8   2         95.03         92.71         2.11 o                         
  -6   8   2         96.12         90.40         1.85 o                         
  -5   8   2        161.50        161.06         2.28 o                         
  -4   8   2        521.63        536.89         6.46 o                         
  -3   8   2        927.25        931.56         9.96 o                         
  -2   8   2        189.96        195.92         2.54 o                         
  -1   8   2        884.47        900.84         9.31 o                         
   0   8   2        760.18        775.58         8.94 o                         
   1   8   2        166.49        181.13         2.60 o                         
   2   8   2        400.47        425.41         5.01 o                         
   3   8   2        419.36        430.05         5.25 o                         
   4   8   2        172.55        159.02         2.54 o                         
   5   8   2       1035.68       1020.36        12.84 o                         
   6   8   2        161.39        166.63         3.87 o                         
   7   8   2        307.33        306.77         5.73 o                         
  -8   9   2          0.05          0.33         1.16 o                         
  -7   9   2          0.58          2.93         0.92 o                         
  -6   9   2        117.34        140.36         3.05 o                         
  -5   9   2        255.97        248.43         3.39 o                         
  -4   9   2        369.21        369.76         4.52 o                         
  -3   9   2        185.07        154.84         2.23 o                         
  -2   9   2        269.83        259.76         3.56 o                         
  -1   9   2        102.45         77.39         1.54 o                         
   0   9   2         68.39         71.67         1.44 o                         
   1   9   2         53.70         53.61         1.51 o                         
   2   9   2        705.75        720.99         7.92 o                         
   3   9   2          8.66          6.93         0.61 o                         
   4   9   2        175.95        184.77         3.05 o                         
   5   9   2          0.27         -0.61         0.83 o                         
   6   9   2         29.13         14.53         1.25 o                         
  -6  10   2        532.74        539.62        10.22 o                         
  -5  10   2        221.39        228.98         3.92 o                         
  -4  10   2        103.47        100.35         2.16 o                         
  -3  10   2        581.90        553.40         6.69 o                         
  -2  10   2         57.85         55.82         1.62 o                         
  -1  10   2       1159.05       1211.24        13.35 o                         
   0  10   2        201.26        181.17         2.55 o                         
   1  10   2        447.78        462.68         5.18 o                         
   2  10   2        715.67        691.26         8.23 o                         
   3  10   2        503.24        528.81         6.95 o                         
   4  10   2        128.38        125.15         3.49 o                         
   5  10   2        108.32        101.86         3.43 o                         
  -5  11   2        103.60        105.67         3.07 o                         
  -4  11   2          9.19          4.17         0.87 o                         
  -3  11   2          4.09          2.02         1.03 o                         
  -2  11   2         31.43         19.04         1.38 o                         
  -1  11   2         20.23          6.87         0.81 o                         
   0  11   2         16.48         11.27         0.77 o                         
   1  11   2         18.05         12.71         1.28 o                         
   2  11   2         54.58         63.26         2.17 o                         
   3  11   2         92.59        100.28         3.66 o                         
   4  11   2        129.13        138.81         3.43 o                         
  -2  12   2        665.22        649.07        10.59 o                         
  -1  12   2        167.12        176.17         3.68 o                         
   0  12   2        290.15        269.32         4.53 o                         
   1  12   2        233.05        239.85         4.22 o                         
 -11   1   3        515.12        482.73         7.20 o                         
 -10   1   3        482.50        485.62         5.92 o                         
  -9   1   3        201.54        203.06         2.72 o                         
  -8   1   3        281.41        308.77         3.70 o                         
  -7   1   3        101.36         92.05         2.27 o                         
  -6   1   3       1373.47       1380.39        16.50 o                         
  -5   1   3       2001.55       1984.50        20.47 o                         
  -3   1   3        878.88        819.58         9.83 o                         
  -1   1   3       1456.26       1478.99        31.22 o                         
   0   1   3         79.13         81.81         1.34 o                         
   1   1   3       2886.75       2702.36        37.08 o                         
   2   1   3         14.34          9.96         0.69 o                         
   3   1   3         87.73         62.78         1.16 o                         
   4   1   3       1674.85       1616.10        20.23 o                         
   5   1   3       1634.00       1663.61        19.95 o                         
   6   1   3       1272.50       1352.99        16.34 o                         
   7   1   3       1274.64       1331.59        16.11 o                         
   8   1   3        178.47        174.45         2.83 o                         
   9   1   3        226.84        226.95         5.90 o                         
 -11   2   3         26.04         16.62         1.27 o                         
 -10   2   3          0.24          1.27         0.52 o                         
  -9   2   3         32.63         33.04         1.28 o                         
  -8   2   3         29.59         22.66         0.88 o                         
  -7   2   3          0.18          1.43         0.30 o                         
  -6   2   3         63.35         73.52         1.01 o                         
  -5   2   3        122.34        145.26         1.62 o                         
  -4   2   3       3314.71       3272.91        50.94 o                         
  -3   2   3        956.22        967.62        10.35 o                         
  -2   2   3       1553.64       1522.88        18.18 o                         
  -1   2   3       1147.27       1029.31        14.48 o                         
   0   2   3        303.52        310.04         3.53 o                         
   1   2   3         17.24         22.50         0.94 o                         
   2   2   3         45.77         50.33         0.94 o                         
   3   2   3       1251.98       1333.10        15.38 o                         
   4   2   3          0.68          1.54         0.30 o                         
   5   2   3          0.00          0.54         0.49 o                         
   6   2   3          2.49          1.40         0.43 o                         
   7   2   3          2.11         -0.40         0.86 o                         
   8   2   3         55.97         46.66         2.05 o                         
   9   2   3          0.00         -0.93         0.93 o                         
 -11   3   3        232.10        218.96         4.46 o                         
 -10   3   3       1769.59       1794.85        23.63 o                         
  -9   3   3       2320.29       2345.24        24.33 o                         
  -8   3   3       1280.42       1309.36        14.16 o                         
  -7   3   3        450.75        467.45         5.06 o                         
  -6   3   3       1438.20       1459.80        14.71 o                         
  -5   3   3       1071.65       1110.07        12.82 o                         
  -4   3   3        145.44        135.74         1.65 o                         
  -3   3   3       1088.82       1257.69        14.50 o                         
  -2   3   3        238.94        197.41         2.35 o                         
  -1   3   3       1283.85       1195.56        13.69 o                         
   1   3   3         91.78         62.74         1.25 o                         
   2   3   3       3096.62       2863.89        31.56 o                         
   3   3   3        350.45        316.41         3.74 o                         
   4   3   3         68.34         45.44         1.00 o                         
   5   3   3        322.41        334.09         4.38 o                         
   6   3   3        130.86        128.29         1.86 o                         
   7   3   3        701.98        719.52         8.66 o                         
   8   3   3        451.74        478.09         8.72 o                         
   9   3   3        154.70        146.64         5.03 o                         
 -11   4   3         19.05         12.87         1.01 o                         
 -10   4   3         74.17         79.98         1.71 o                         
  -9   4   3          7.12          8.33         0.66 o                         
  -8   4   3        737.99        746.87         8.57 o                         
  -7   4   3       1537.54       1506.58        16.25 o                         
  -6   4   3         89.83         86.44         1.46 o                         
  -5   4   3         10.25         14.29         0.67 o                         
  -4   4   3          1.04          0.69         0.23 o                         
  -3   4   3       1375.08       1503.40        16.10 o                         
  -2   4   3        613.81        638.10         7.11 o                         
  -1   4   3        157.94        159.46         1.86 o                         
   0   4   3        314.78        351.46         3.81 o                         
   1   4   3         71.38         54.24         0.94 o                         
   2   4   3          1.15         11.03         1.07 o                         
   3   4   3        249.08        258.96         3.25 o                         
   4   4   3        547.34        578.71         6.43 o                         
   5   4   3         44.37         38.73         1.13 o                         
   6   4   3          0.05         -0.79         0.79 o                         
   7   4   3          0.91         -0.38         0.67 o                         
   8   4   3         20.13         14.45         1.05 o                         
   9   4   3         51.39         52.74         2.76 o                         
 -10   5   3        587.78        558.65         8.32 o                         
  -9   5   3        872.80        886.03        10.66 o                         
  -8   5   3        542.73        557.89         6.57 o                         
  -7   5   3         68.86         79.54         1.44 o                         
  -6   5   3       1207.51       1255.17        14.08 o                         
  -5   5   3       1314.37       1367.98        15.86 o                         
  -4   5   3       2283.11       2264.09        25.07 o                         
  -3   5   3         21.92         38.51         0.86 o                         
  -2   5   3       1156.36       1149.45        14.98 o                         
  -1   5   3        689.53        656.79         6.95 o                         
   0   5   3       1342.06       1320.34        13.34 o                         
   1   5   3        203.10        189.32         2.33 o                         
   2   5   3         65.56         61.87         1.47 o                         
   3   5   3        334.81        351.18         4.17 o                         
   4   5   3        823.59        842.93         9.57 o                         
   5   5   3        128.93        139.02         1.99 o                         
   6   5   3        660.61        663.32         7.80 o                         
   7   5   3        434.60        477.01         6.65 o                         
   8   5   3        462.62        461.42         7.12 o                         
 -10   6   3        136.91        131.61         3.32 o                         
  -9   6   3         85.66         79.84         2.15 o                         
  -8   6   3          3.23          0.89         0.47 o                         
  -7   6   3         20.04         27.16         1.35 o                         
  -6   6   3        598.75        630.86         7.29 o                         
  -5   6   3         61.98         70.81         1.25 o                         
  -4   6   3        131.05        139.07         1.95 o                         
  -3   6   3          2.03          2.11         0.40 o                         
  -2   6   3         99.44        110.76         2.22 o                         
  -1   6   3        640.81        763.10         8.67 o                         
   0   6   3          6.80          3.46         0.33 o                         
   1   6   3         99.37        104.56         1.53 o                         
   2   6   3         17.86         11.69         0.64 o                         
   3   6   3        144.73        151.28         2.09 o                         
   4   6   3        154.73        154.72         2.21 o                         
   5   6   3         22.96         28.14         1.29 o                         
   6   6   3          0.52          1.41         0.79 o                         
   7   6   3          0.00         -0.74         0.74 o                         
   8   6   3          0.14         -0.67         1.00 o                         
  -9   7   3         21.12         18.47         1.28 o                         
  -8   7   3        116.33         99.88         2.08 o                         
  -7   7   3         79.11         76.53         1.62 o                         
  -6   7   3        368.48        366.59         4.88 o                         
  -5   7   3       2533.52       2499.27        27.71 o                         
  -4   7   3       1649.36       1727.34        19.29 o                         
  -3   7   3       1647.75       1580.71        17.07 o                         
  -2   7   3       1061.11       1047.64        11.81 o                         
  -1   7   3        119.21         97.03         1.68 o                         
   0   7   3       2037.82       2045.52        21.28 o                         
   1   7   3         10.28          4.69         0.45 o                         
   2   7   3        189.99        177.07         2.27 o                         
   3   7   3        690.67        704.60         8.17 o                         
   4   7   3        684.50        671.73         7.82 o                         
   5   7   3       1108.06       1126.35        12.83 o                         
   6   7   3        212.15        221.22         3.93 o                         
   7   7   3        419.74        424.31        10.94 o                         
  -9   8   3          0.73         -0.24         0.94 o                         
  -8   8   3         24.69         24.25         1.56 o                         
  -7   8   3         14.98          8.68         0.65 o                         
  -6   8   3          2.78          1.65         0.48 o                         
  -5   8   3        145.96        163.37         2.33 o                         
  -4   8   3        140.57        144.72         2.11 o                         
  -3   8   3        570.43        562.21         6.41 o                         
  -2   8   3          9.00          6.23         0.46 o                         
  -1   8   3         19.58         19.74         1.10 o                         
   0   8   3        510.11        521.95         5.98 o                         
   1   8   3          0.01         -0.47         0.47 o                         
   2   8   3          2.87          0.21         0.53 o                         
   3   8   3         77.08         64.43         1.61 o                         
   4   8   3          2.99          0.24         0.54 o                         
   5   8   3          3.79          1.68         0.67 o                         
   6   8   3          0.06         -0.98         0.98 o                         
   7   8   3          1.01         -0.63         0.88 o                         
  -8   9   3        286.59        274.14         5.58 o                         
  -7   9   3        136.97        139.27         2.93 o                         
  -6   9   3        986.48       1023.71        12.33 o                         
  -5   9   3        338.78        339.65         4.06 o                         
  -4   9   3        180.83        206.47         2.77 o                         
  -3   9   3        119.60        113.59         1.96 o                         
  -2   9   3          9.80          8.72         0.59 o                         
  -1   9   3        487.47        475.28         5.76 o                         
   0   9   3        732.15        742.25         8.70 o                         
   1   9   3        199.57        201.87         2.78 o                         
   2   9   3        456.77        463.11         5.72 o                         
   3   9   3        951.89        975.19        11.73 o                         
   4   9   3        102.41         94.90         2.40 o                         
   5   9   3        220.04        214.48         4.04 o                         
   6   9   3         27.60         19.16         2.23 o                         
  -7  10   3          2.89          2.06         0.89 o                         
  -6  10   3         12.99          8.03         1.07 o                         
  -5  10   3          9.80          6.79         0.76 o                         
  -4  10   3         66.26         70.31         1.75 o                         
  -3  10   3        180.35        180.71         2.73 o                         
  -2  10   3        286.19        273.96         3.60 o                         
  -1  10   3         18.23          9.01         0.73 o                         
   0  10   3          0.12          1.33         0.61 o                         
   1  10   3          7.55          4.64         0.69 o                         
   2  10   3         33.58         38.11         1.76 o                         
   3  10   3          1.31          1.68         0.82 o                         
   4  10   3        189.14        191.21         4.58 o                         
  -5  11   3        225.54        211.19         4.05 o                         
  -4  11   3         37.51         38.23         2.06 o                         
  -3  11   3         16.71         11.76         0.98 o                         
  -2  11   3        121.33        128.58         2.98 o                         
  -1  11   3         67.28         62.11         1.99 o                         
   0  11   3         87.92         94.32         2.28 o                         
   1  11   3        226.02        245.92         3.92 o                         
   2  11   3        111.91        114.62         3.01 o                         
   3  11   3        395.03        401.20         6.25 o                         
  -2  12   3          0.00          2.01         1.07 o                         
  -1  12   3          6.32          5.05         0.95 o                         
   0  12   3          0.37          0.29         0.86 o                         
 -11   0   4        317.52        313.80         6.54 o                         
 -10   0   4         60.55         59.35         2.01 o                         
  -8   0   4         94.91        105.94         2.30 o                         
  -7   0   4       4709.54       4702.77        73.09 o                         
  -6   0   4       3792.27       3930.44        72.33 o                         
  -5   0   4       1403.76       1405.63        21.98 o                         
  -3   0   4       3508.94       3567.48       103.70 o                         
  -2   0   4       2476.05       2315.34        95.25 o                         
  -1   0   4       2099.45       1981.81        47.09 o                         
   0   0   4       2442.42       2411.94        49.64 o                         
   1   0   4       1984.22       1973.97        40.72 o                         
   2   0   4       5558.97       5155.78       105.94 o                         
   3   0   4        285.00        259.44         4.70 o                         
   4   0   4       1099.40       1200.99        20.45 o                         
   5   0   4        552.38        552.27         9.70 o                         
   6   0   4       1035.17       1083.68        18.63 o                         
   7   0   4        140.89        130.70         4.03 o                         
   8   0   4          4.32         -1.51         1.51 o                         
   9   0   4          3.25          0.04         1.78 o                         
 -11   1   4         33.03         20.29         1.35 o                         
 -10   1   4         70.75         61.32         1.56 o                         
  -9   1   4          7.24          1.99         0.36 o                         
  -8   1   4          0.67          0.35         0.33 o                         
  -7   1   4        370.07        400.86         4.81 o                         
  -6   1   4         25.57         26.09         0.73 o                         
  -5   1   4         13.57         12.69         0.64 o                         
  -4   1   4        158.63        166.26         2.52 o                         
  -3   1   4        168.21        194.47         2.83 o                         
  -2   1   4        138.01        174.91         2.54 o                         
  -1   1   4       2492.60       2469.13        41.46 o                         
   0   1   4        281.30        314.45         4.45 o                         
   1   1   4        522.18        611.42         8.55 o                         
   2   1   4        758.53        780.69        10.91 o                         
   3   1   4        100.48         83.27         1.43 o                         
   4   1   4          0.40          1.78         0.65 o                         
   5   1   4        183.69        192.51         2.69 o                         
   6   1   4          1.53          3.69         0.73 o                         
   7   1   4         18.53          8.99         0.60 o                         
   8   1   4          1.24         -0.39         0.73 o                         
   9   1   4         17.23          9.89         1.09 o                         
 -11   2   4        561.21        567.24         8.25 o                         
 -10   2   4        358.94        356.94         4.51 o                         
  -9   2   4        147.10        149.23         2.15 o                         
  -8   2   4        247.72        253.54         3.10 o                         
  -7   2   4        358.50        382.23         4.42 o                         
  -6   2   4        856.65        921.34        11.09 o                         
  -5   2   4        289.57        271.37         3.17 o                         
  -4   2   4        426.53        399.55         4.93 o                         
  -2   2   4        883.89        793.69        10.83 o                         
  -1   2   4       2476.99       2387.78        32.75 o                         
   0   2   4       1929.56       1797.73        22.36 o                         
   1   2   4       1532.49       1530.16        19.10 o                         
   3   2   4        180.69        182.01         3.63 o                         
   4   2   4        249.71        249.97         3.67 o                         
   5   2   4        105.71        102.62         1.72 o                         
   6   2   4        475.72        460.16         5.96 o                         
   7   2   4        286.98        266.96         4.21 o                         
   8   2   4         29.93         22.63         1.95 o                         
   9   2   4         23.27         19.33         1.94 o                         
 -11   3   4         22.04         14.78         0.93 o                         
 -10   3   4          4.11          5.76         0.62 o                         
  -9   3   4         63.02         75.59         1.61 o                         
  -8   3   4        224.87        253.63         3.03 o                         
  -7   3   4          0.44          1.37         0.30 o                         
  -6   3   4          1.23          1.09         0.24 o                         
  -5   3   4         64.31         73.50         1.08 o                         
  -4   3   4        134.96        178.72         2.09 o                         
  -3   3   4         60.25         62.30         1.03 o                         
  -2   3   4         27.56         26.45         0.59 o                         
  -1   3   4        443.71        459.18         5.02 o                         
   0   3   4        279.32        312.78         3.64 o                         
   1   3   4          0.11         -0.28         0.28 o                         
   2   3   4        222.20        234.38         3.06 o                         
   3   3   4        123.09        141.23         1.99 o                         
   4   3   4         99.87         99.29         1.68 o                         
   5   3   4         11.44          7.83         0.49 o                         
   6   3   4          0.23         -0.81         1.35 o                         
   7   3   4          4.60          1.26         0.58 o                         
   8   3   4         16.71          7.38         0.91 o                         
 -11   4   4        489.08        467.57        10.76 o                         
 -10   4   4        206.68        210.55         3.84 o                         
  -9   4   4       1014.08       1051.61        12.95 o                         
  -8   4   4         15.19         10.17         1.13 o                         
  -7   4   4        201.60        225.96         2.74 o                         
  -6   4   4         71.01         66.77         1.15 o                         
  -5   4   4        180.29        172.84         2.21 o                         
  -4   4   4        124.83        121.39         1.77 o                         
  -3   4   4       1086.81       1018.22        10.61 o                         
  -2   4   4       2442.42       2200.95        28.47 o                         
  -1   4   4       3434.44       3175.87        36.26 o                         
   0   4   4       3585.56       3374.95        38.59 o                         
   1   4   4       3753.72       3571.67        40.81 o                         
   2   4   4       3172.82       3235.59        37.05 o                         
   3   4   4       1048.11       1169.48        13.11 o                         
   4   4   4         54.77         62.26         1.59 o                         
   5   4   4         51.17         50.13         1.24 o                         
   6   4   4        454.42        439.31         5.34 o                         
   7   4   4        189.48        197.13         3.49 o                         
   8   4   4        233.94        236.76         5.77 o                         
 -10   5   4         27.63         21.93         1.21 o                         
  -9   5   4         49.50         53.14         1.74 o                         
  -8   5   4        420.99        438.73         5.25 o                         
  -7   5   4          3.37          3.24         0.41 o                         
  -6   5   4        384.79        407.27         5.01 o                         
  -5   5   4         41.06         33.30         1.04 o                         
  -4   5   4        152.59        171.75         2.58 o                         
  -3   5   4         30.14         42.79         0.90 o                         
  -2   5   4        191.14        200.06         2.97 o                         
  -1   5   4        113.38        102.21         1.43 o                         
   0   5   4        441.15        463.45         5.19 o                         
   1   5   4        323.77        345.94         4.15 o                         
   2   5   4         26.82         20.32         1.01 o                         
   3   5   4         46.94         40.04         1.08 o                         
   4   5   4          0.04          0.37         0.42 o                         
   5   5   4        121.38        118.25         1.93 o                         
   6   5   4        275.99        265.14         3.71 o                         
   7   5   4          1.86         -0.54         0.93 o                         
   8   5   4         10.54          5.72         1.26 o                         
 -10   6   4         39.06         36.97         2.13 o                         
  -9   6   4        157.95        172.26         2.78 o                         
  -8   6   4         55.27         55.38         1.63 o                         
  -7   6   4       1448.77       1448.19        16.91 o                         
  -6   6   4        139.57        144.65         2.12 o                         
  -5   6   4       2569.86       2493.98        28.67 o                         
  -4   6   4       1738.07       1766.93        18.99 o                         
  -3   6   4       1564.01       1524.40        17.26 o                         
  -2   6   4        968.26        958.26        10.43 o                         
  -1   6   4          7.27          5.46         0.37 o                         
   0   6   4        213.71        244.10         2.89 o                         
   1   6   4        984.30       1050.56        11.10 o                         
   2   6   4        380.59        400.61         4.98 o                         
   3   6   4        568.89        607.96         7.05 o                         
   4   6   4        578.57        591.95         7.23 o                         
   5   6   4        416.49        424.95         5.01 o                         
   6   6   4        327.22        343.26         5.03 o                         
   7   6   4         90.63         84.69         3.43 o                         
  -9   7   4         12.80          8.88         0.77 o                         
  -8   7   4         13.28         12.54         0.98 o                         
  -7   7   4        233.09        213.59         2.88 o                         
  -6   7   4          9.07          9.29         0.75 o                         
  -5   7   4          0.21          4.29         0.81 o                         
  -4   7   4        209.97        228.55         3.57 o                         
  -3   7   4         88.06         94.33         1.83 o                         
  -2   7   4         35.25         32.92         0.98 o                         
  -1   7   4         33.48         30.02         1.04 o                         
   0   7   4        165.74        163.21         2.22 o                         
   1   7   4         76.57         92.17         1.55 o                         
   2   7   4        259.34        269.39         3.47 o                         
   3   7   4        237.20        230.74         3.22 o                         
   4   7   4          2.54          2.14         0.54 o                         
   5   7   4          0.19          0.86         0.60 o                         
   6   7   4        213.58        204.52         3.99 o                         
   7   7   4         29.60         22.15         2.18 o                         
  -9   8   4        264.55        267.98         6.56 o                         
  -8   8   4        403.11        381.99         5.69 o                         
  -7   8   4        236.58        228.60         3.62 o                         
  -6   8   4        466.56        480.32         5.56 o                         
  -5   8   4        789.31        775.93         8.39 o                         
  -4   8   4        351.84        364.35         4.53 o                         
  -3   8   4       1131.58       1123.77        12.79 o                         
  -2   8   4        362.44        355.71         4.38 o                         
  -1   8   4         95.32         95.81         1.68 o                         
   0   8   4       1168.35       1204.36        12.77 o                         
   1   8   4        306.18        301.19         3.65 o                         
   2   8   4        329.87        337.25         4.01 o                         
   3   8   4        234.10        228.08         3.07 o                         
   4   8   4        153.34        154.83         2.74 o                         
   5   8   4        167.35        159.82         3.29 o                         
   6   8   4        115.16        119.67         3.52 o                         
  -8   9   4         17.86         10.07         0.90 o                         
  -7   9   4          0.38         -0.52         0.66 o                         
  -6   9   4         68.02         86.02         1.82 o                         
  -5   9   4         65.80         57.31         1.49 o                         
  -4   9   4        141.01        132.93         2.11 o                         
  -3   9   4         77.62         82.82         1.69 o                         
  -2   9   4          2.45          0.62         0.48 o                         
  -1   9   4          0.73          0.22         0.56 o                         
   0   9   4        799.43        789.79         9.21 o                         
   1   9   4          0.45          0.06         0.51 o                         
   2   9   4          0.11         -0.43         0.81 o                         
   3   9   4        168.80        176.55         3.92 o                         
   4   9   4          1.69          0.29         0.72 o                         
   5   9   4         34.49         40.38         2.26 o                         
  -6  10   4         24.30         20.52         1.61 o                         
  -5  10   4          9.75          7.04         0.73 o                         
  -4  10   4         24.74         18.20         1.29 o                         
  -3  10   4         27.98         23.58         1.21 o                         
  -2  10   4       1169.33       1162.35        13.42 o                         
  -1  10   4        671.41        666.24         8.34 o                         
   0  10   4       1305.78       1337.54        17.19 o                         
   1  10   4        592.82        590.02         7.71 o                         
   2  10   4        203.75        212.93         3.71 o                         
   3  10   4        226.99        211.13         4.62 o                         
   4  10   4         28.25         35.68         2.25 o                         
  -5  11   4          1.60          0.59         0.88 o                         
  -4  11   4         22.16         11.92         1.23 o                         
  -3  11   4         12.52          8.05         0.92 o                         
  -2  11   4         50.61         48.15         2.13 o                         
  -1  11   4          1.20          0.92         0.83 o                         
   0  11   4          2.52          2.56         0.78 o                         
   1  11   4         41.59         45.15         2.25 o                         
   2  11   4          1.50          0.18         0.75 o                         
 -11   1   5         11.04          9.57         0.63 o                         
 -10   1   5        991.89        950.00        12.70 o                         
  -9   1   5       1175.31       1271.66        15.35 o                         
  -8   1   5       1708.13       1729.59        20.74 o                         
  -7   1   5       1768.18       1857.35        22.20 o                         
  -6   1   5        812.41        857.25        10.82 o                         
  -5   1   5       1032.87       1124.13        15.57 o                         
  -4   1   5        758.39        776.62        10.86 o                         
  -3   1   5        982.55        993.75        15.86 o                         
  -2   1   5       1427.35       1527.02        23.74 o                         
  -1   1   5          3.67          6.85         0.47 o                         
   0   1   5        831.81        827.43        11.47 o                         
   1   1   5       1662.68       1484.62        20.51 o                         
   2   1   5       2789.12       2730.71        35.64 o                         
   3   1   5        512.11        469.81         5.95 o                         
   4   1   5        476.70        492.32         6.14 o                         
   5   1   5        676.00        688.71         8.50 o                         
   6   1   5        462.37        477.03         6.16 o                         
   7   1   5        321.43        326.33         5.25 o                         
   8   1   5        272.18        267.57         5.51 o                         
 -11   2   5         45.96         40.12         1.34 o                         
 -10   2   5          3.60          1.02         0.43 o                         
  -9   2   5         90.18         91.74         1.63 o                         
  -8   2   5         95.19        103.75         1.70 o                         
  -7   2   5        160.98        156.90         2.03 o                         
  -6   2   5        161.96        156.98         2.09 o                         
  -5   2   5         20.65         21.10         0.73 o                         
  -4   2   5        277.31        285.96         3.95 o                         
  -3   2   5        848.77        900.05        13.26 o                         
  -2   2   5          0.53          2.60         0.20 o                         
  -1   2   5          5.15         11.35         0.67 o                         
   0   2   5         53.16         48.34         1.51 o                         
   1   2   5         19.38          9.79         0.57 o                         
   2   2   5       1476.26       1506.10        19.82 o                         
   3   2   5         31.82         29.62         1.35 o                         
   4   2   5         33.98         20.94         1.25 o                         
   5   2   5        219.04        223.81         3.20 o                         
   6   2   5          0.16         -0.36         0.63 o                         
   7   2   5          0.93         -0.02         0.86 o                         
   8   2   5          6.61          3.25         1.29 o                         
 -11   3   5        214.09        198.52         4.84 o                         
 -10   3   5        522.69        488.93         6.26 o                         
  -9   3   5       1762.52       1741.09        19.40 o                         
  -8   3   5       1097.46       1104.79        12.41 o                         
  -7   3   5         25.22         24.87         1.13 o                         
  -6   3   5        368.95        365.23         4.83 o                         
  -5   3   5       1726.84       1684.14        21.09 o                         
  -4   3   5       2334.07       2263.27        26.97 o                         
  -2   3   5        356.88        335.55         4.64 o                         
  -1   3   5       7236.78       6684.01       274.85 o                         
   0   3   5       2269.76       2205.20        26.30 o                         
   1   3   5       1156.34       1083.04        13.04 o                         
   2   3   5          5.24          3.56         0.41 o                         
   3   3   5         37.88         33.92         1.55 o                         
   4   3   5         18.14         13.00         1.00 o                         
   5   3   5         48.69         39.41         1.54 o                         
   6   3   5        404.85        389.72         5.03 o                         
   7   3   5        475.23        487.10         7.96 o                         
   8   3   5        465.93        479.76         9.37 o                         
 -11   4   5         13.21          6.57         0.97 o                         
 -10   4   5          9.51          7.06         0.64 o                         
  -9   4   5         57.34         63.25         1.53 o                         
  -8   4   5         21.59         18.47         0.93 o                         
  -7   4   5        307.26        291.62         3.88 o                         
  -6   4   5        853.56        851.57         9.59 o                         
  -5   4   5         75.81         83.65         1.25 o                         
  -4   4   5        461.67        459.63         5.29 o                         
  -3   4   5        195.10        212.13         2.59 o                         
  -2   4   5       1269.56       1401.39        15.12 o                         
  -1   4   5        164.84        203.63         2.50 o                         
   0   4   5        335.92        365.44         4.28 o                         
   1   4   5         23.42         20.43         0.85 o                         
   2   4   5        332.87        327.49         4.08 o                         
   3   4   5         23.15         26.01         1.14 o                         
   4   4   5        123.77        115.25         1.88 o                         
   5   4   5         14.17          5.33         0.55 o                         
   6   4   5          8.89          4.35         0.72 o                         
   7   4   5          5.82          3.69         0.84 o                         
 -10   5   5        375.83        384.10         6.41 o                         
  -9   5   5       1004.63       1024.14        12.75 o                         
  -8   5   5        479.49        495.35         6.08 o                         
  -7   5   5       1285.09       1264.53        15.37 o                         
  -6   5   5          2.95          2.50         0.47 o                         
  -5   5   5       2604.29       2574.81        28.49 o                         
  -4   5   5       2372.86       2329.77        25.75 o                         
  -3   5   5       1035.67       1094.08        12.43 o                         
  -2   5   5        234.57        221.46         2.56 o                         
  -1   5   5        434.87        472.28         5.12 o                         
   0   5   5        536.96        586.49         6.99 o                         
   1   5   5       1733.26       1804.85        20.84 o                         
   2   5   5          6.38          6.58         0.52 o                         
   3   5   5        537.82        541.19         6.55 o                         
   4   5   5        132.17        121.64         2.16 o                         
   5   5   5        618.33        591.91         6.97 o                         
   6   5   5        145.21        146.20         2.83 o                         
   7   5   5        271.64        260.58         5.35 o                         
 -10   6   5         95.98         84.75         2.95 o                         
  -9   6   5         46.45         39.76         1.64 o                         
  -8   6   5        466.24        448.43         5.60 o                         
  -7   6   5         38.54         43.31         1.33 o                         
  -6   6   5        301.93        312.72         4.00 o                         
  -5   6   5        165.81        167.42         2.29 o                         
  -4   6   5         41.20         49.37         1.22 o                         
  -3   6   5        431.22        458.37         5.18 o                         
  -2   6   5        111.25        112.93         1.55 o                         
  -1   6   5         27.19         20.49         0.93 o                         
   0   6   5         19.44         25.14         0.99 o                         
   1   6   5        252.70        268.13         4.40 o                         
   2   6   5          0.04          1.61         0.61 o                         
   3   6   5        247.90        238.14         3.39 o                         
   4   6   5        139.34        127.87         2.17 o                         
   5   6   5          1.20          0.15         0.75 o                         
   6   6   5         57.60         40.60         1.95 o                         
   7   6   5         28.24         15.03         1.25 o                         
  -9   7   5        416.74        392.88         5.80 o                         
  -8   7   5        981.29        968.80        12.57 o                         
  -7   7   5        807.46        799.53         9.98 o                         
  -6   7   5        373.39        402.15         4.89 o                         
  -5   7   5        495.22        496.47         7.07 o                         
  -4   7   5        796.89        785.97         9.73 o                         
  -3   7   5        157.13        170.57         2.45 o                         
  -2   7   5        171.20        165.80         2.24 o                         
  -1   7   5          7.45          3.60         0.46 o                         
   0   7   5          6.13         11.97         1.29 o                         
   1   7   5       1639.71       1736.91        19.47 o                         
   2   7   5        214.70        213.71         3.69 o                         
   3   7   5        508.20        508.30         6.28 o                         
   4   7   5       1030.72       1040.18        12.34 o                         
   5   7   5        486.52        477.66         7.21 o                         
   6   7   5        250.94        261.48         5.36 o                         
  -9   8   5          1.02          0.78         0.88 o                         
  -8   8   5          0.02          2.70         0.67 o                         
  -7   8   5          8.54          7.09         0.60 o                         
  -6   8   5         29.84         23.12         1.18 o                         
  -5   8   5        445.27        415.54         5.06 o                         
  -4   8   5         98.19         92.56         1.79 o                         
  -3   8   5          7.15          5.04         0.51 o                         
  -2   8   5        197.42        189.36         2.66 o                         
  -1   8   5         31.10         35.87         1.30 o                         
   0   8   5        113.77        128.39         2.19 o                         
   1   8   5          0.15          1.06         0.69 o                         
   2   8   5        108.18        103.97         1.95 o                         
   3   8   5         15.13         10.05         0.69 o                         
   4   8   5          6.88          4.07         0.82 o                         
   5   8   5          1.68          1.91         0.91 o                         
  -8   9   5        333.18        313.92         5.25 o                         
  -7   9   5         50.58         49.96         1.79 o                         
  -6   9   5         51.46         57.89         1.59 o                         
  -5   9   5        558.24        554.84         6.99 o                         
  -4   9   5        461.03        452.33         5.74 o                         
  -3   9   5        284.55        295.34         4.09 o                         
  -2   9   5        562.27        563.76         7.01 o                         
  -1   9   5        115.28        118.37         2.22 o                         
   0   9   5        569.42        550.15         6.43 o                         
   1   9   5        200.70        203.82         3.16 o                         
   2   9   5         11.58          7.02         0.74 o                         
   3   9   5        148.44        146.42         2.78 o                         
   4   9   5        182.69        185.40         4.18 o                         
  -6  10   5          3.71          0.26         0.76 o                         
  -5  10   5          0.41          1.01         0.60 o                         
  -4  10   5         21.79         12.81         0.87 o                         
  -3  10   5         96.29        108.30         2.22 o                         
  -2  10   5        156.37        152.62         2.74 o                         
  -1  10   5          1.08          0.45         0.66 o                         
   0  10   5         43.66         52.82         1.84 o                         
   1  10   5         12.87          8.47         0.85 o                         
   2  10   5          8.15          6.51         0.84 o                         
   3  10   5          4.54          3.55         0.93 o                         
  -4  11   5        504.97        492.88         7.72 o                         
  -3  11   5        265.58        296.50         5.28 o                         
  -2  11   5        598.53        600.70         8.83 o                         
  -1  11   5        378.11        379.45         6.04 o                         
   0  11   5         61.96         51.85         2.72 o                         
   1  11   5         35.33         33.90         2.08 o                         
 -11   0   6         13.64         16.14         1.90 o                         
 -10   0   6       1360.08       1353.96        23.15 o                         
  -9   0   6        148.69        147.06         3.23 o                         
  -8   0   6        124.19        137.34         3.13 o                         
  -7   0   6        500.46        534.03        13.22 o                         
  -6   0   6       1069.14       1141.26        23.86 o                         
  -5   0   6        954.77        975.27        20.41 o                         
  -4   0   6          4.02         10.08         1.13 o                         
  -3   0   6       2719.19       2490.63        58.71 o                         
  -2   0   6       2619.82       2564.46        60.89 o                         
  -1   0   6       1439.71       1360.76        25.13 o                         
   0   0   6       3248.40       3183.04        65.54 o                         
   1   0   6       1243.85       1261.05        23.45 o                         
   2   0   6       5747.13       5670.06       116.59 o                         
   3   0   6       2611.50       2701.33        45.56 o                         
   4   0   6        239.31        210.41         4.15 o                         
   5   0   6        232.62        225.07         4.61 o                         
   6   0   6          1.34         -0.57         0.92 o                         
   7   0   6        113.96        103.45         4.12 o                         
 -11   1   6          1.64          0.07         0.52 o                         
 -10   1   6          0.16          0.02         0.69 o                         
  -9   1   6         54.22         51.33         1.18 o                         
  -8   1   6         31.86         44.89         1.07 o                         
  -7   1   6         47.23         55.61         1.24 o                         
  -6   1   6        766.12        822.62        11.52 o                         
  -5   1   6          0.01          2.48         0.28 o                         
  -4   1   6        233.48        276.49         4.02 o                         
  -3   1   6        319.13        325.21         4.86 o                         
  -2   1   6        394.64        423.25         5.87 o                         
  -1   1   6        235.96        269.75         3.67 o                         
   0   1   6        127.07        140.71         3.66 o                         
   1   1   6          4.79          6.15         1.60 o                         
   2   1   6        196.16        255.35         8.04 o                         
   3   1   6         13.21         29.44         1.82 o                         
   4   1   6         96.94         88.57         1.83 o                         
   5   1   6          5.42          1.24         0.49 o                         
   6   1   6         19.59         13.24         0.93 o                         
   7   1   6         25.60         15.00         1.55 o                         
 -11   2   6        429.47        419.66         6.32 o                         
 -10   2   6        581.27        582.14         8.50 o                         
  -9   2   6        420.04        398.42         5.59 o                         
  -8   2   6         91.30        107.96         1.68 o                         
  -7   2   6         65.80         62.04         1.26 o                         
  -6   2   6       1560.36       1605.69        20.13 o                         
  -5   2   6        715.14        728.92         9.27 o                         
  -4   2   6       1541.12       1499.79        21.96 o                         
  -3   2   6       2180.04       2100.34        36.90 o                         
  -2   2   6       4408.41       4202.63        65.29 o                         
  -1   2   6       1250.78       1163.60        13.93 o                         
   0   2   6        506.78        519.23         7.33 o                         
   1   2   6        161.50        159.36         2.30 o                         
   2   2   6        380.90        393.60         5.46 o                         
   3   2   6       1888.26       1905.92        25.09 o                         
   4   2   6        117.48        126.87         2.24 o                         
   5   2   6        102.73        100.64         2.12 o                         
   6   2   6        290.36        293.99         6.07 o                         
   7   2   6        305.78        320.20         6.52 o                         
 -11   3   6         69.25         71.80         1.89 o                         
 -10   3   6          0.04          0.18         0.54 o                         
  -9   3   6         13.97          7.95         0.68 o                         
  -8   3   6        197.49        188.86         2.85 o                         
  -7   3   6       1096.00       1146.75        13.35 o                         
  -6   3   6          2.28          4.58         0.48 o                         
  -5   3   6         74.54         72.61         1.26 o                         
  -4   3   6          3.14          2.25         0.47 o                         
  -3   3   6         49.41         60.26         1.03 o                         
  -2   3   6         84.86        103.19         1.42 o                         
  -1   3   6         43.04         48.23         0.98 o                         
   0   3   6        168.92        203.74         2.71 o                         
   1   3   6          7.30          5.69         0.42 o                         
   2   3   6          0.85         -0.48         0.53 o                         
   3   3   6        338.36        322.59         4.47 o                         
   4   3   6        105.96        102.73         2.16 o                         
   5   3   6         27.52         18.07         1.21 o                         
   6   3   6         11.63         11.36         1.12 o                         
   7   3   6         38.40         48.21         2.51 o                         
 -11   4   6        171.58        151.06         2.94 o                         
 -10   4   6        748.99        766.20        10.09 o                         
  -9   4   6        157.04        161.84         2.55 o                         
  -8   4   6        393.86        401.66         5.51 o                         
  -7   4   6         65.91         65.61         1.38 o                         
  -6   4   6        786.25        795.84        10.23 o                         
  -5   4   6        964.35        968.16        11.76 o                         
  -4   4   6       2134.35       2158.49        23.86 o                         
  -3   4   6       1411.19       1421.68        15.38 o                         
  -2   4   6       2078.72       1983.60        24.73 o                         
  -1   4   6        542.25        514.29         5.89 o                         
   0   4   6        201.13        203.56         2.79 o                         
   1   4   6          2.56          3.02         0.45 o                         
   2   4   6         92.93         85.97         1.58 o                         
   3   4   6        609.53        630.52         7.56 o                         
   4   4   6        148.91        142.67         2.41 o                         
   5   4   6        206.51        206.49         3.27 o                         
   6   4   6        260.82        261.20         4.88 o                         
   7   4   6        481.72        494.49         8.30 o                         
 -10   5   6          5.48          6.23         0.70 o                         
  -9   5   6        131.33        123.48         2.24 o                         
  -8   5   6         84.61         84.17         1.76 o                         
  -7   5   6         39.72         39.04         1.13 o                         
  -6   5   6        336.84        327.77         3.79 o                         
  -5   5   6        157.01        151.63         2.12 o                         
  -4   5   6         34.74         37.77         1.14 o                         
  -3   5   6         53.09         53.84         1.12 o                         
  -2   5   6          5.54          3.04         0.33 o                         
  -1   5   6         67.39         74.39         1.42 o                         
   0   5   6         24.17         28.86         1.03 o                         
   1   5   6         18.59         28.52         1.20 o                         
   2   5   6          0.12          0.08         0.47 o                         
   3   5   6         53.23         52.91         1.68 o                         
   4   5   6        109.95         99.91         1.88 o                         
   5   5   6         44.27         43.32         2.12 o                         
   6   5   6          2.86         -0.68         0.96 o                         
 -10   6   6        314.55        308.60         6.56 o                         
  -9   6   6        125.42        124.69         2.29 o                         
  -8   6   6        523.70        537.09         6.60 o                         
  -7   6   6        529.46        524.40         6.16 o                         
  -6   6   6        784.99        779.10         9.33 o                         
  -5   6   6          6.37          8.20         0.57 o                         
  -4   6   6       1051.02       1033.54        12.11 o                         
  -3   6   6        174.90        193.82         2.54 o                         
  -2   6   6        595.24        596.92         6.44 o                         
  -1   6   6        687.12        720.69         7.99 o                         
   0   6   6        433.46        432.67         5.35 o                         
   1   6   6       2127.57       2253.32        26.02 o                         
   2   6   6       1549.10       1521.28        17.71 o                         
   3   6   6        422.02        426.45         5.35 o                         
   4   6   6        284.10        288.21         4.10 o                         
   5   6   6        106.60        111.32         2.49 o                         
   6   6   6         12.73          5.55         1.16 o                         
  -9   7   6         19.94         26.14         1.57 o                         
  -8   7   6          0.47          4.00         1.43 o                         
  -7   7   6         35.78         36.10         1.79 o                         
  -6   7   6         74.35         64.42         1.37 o                         
  -5   7   6        233.74        238.25         3.29 o                         
  -4   7   6          2.68          0.02         0.45 o                         
  -3   7   6         54.90         56.79         1.29 o                         
  -2   7   6         91.88         95.72         1.52 o                         
  -1   7   6          1.41          2.05         0.43 o                         
   0   7   6         24.11         27.82         1.36 o                         
   1   7   6        158.94        171.81         2.94 o                         
   2   7   6        187.29        182.09         2.72 o                         
   3   7   6         26.04         15.11         0.97 o                         
   4   7   6         57.77         52.26         1.89 o                         
   5   7   6          5.87          3.67         0.82 o                         
  -8   8   6        293.30        297.59         4.36 o                         
  -7   8   6        200.98        199.41         3.18 o                         
  -6   8   6        217.41        230.27         3.17 o                         
  -5   8   6         29.84         23.95         1.15 o                         
  -4   8   6        531.85        521.36         6.21 o                         
  -3   8   6        225.79        224.12         2.93 o                         
  -2   8   6        801.62        826.53         9.27 o                         
  -1   8   6        663.40        686.86         7.83 o                         
   0   8   6        486.30        492.30         6.02 o                         
   1   8   6       1769.74       1828.99        21.30 o                         
   2   8   6        447.85        418.63         5.59 o                         
   3   8   6        258.03        269.74         4.32 o                         
   4   8   6        134.31        128.92         3.09 o                         
  -7   9   6         18.61         12.07         0.75 o                         
  -6   9   6         94.01         65.12         1.71 o                         
  -5   9   6         88.57         84.47         1.82 o                         
  -4   9   6          1.01         -0.31         0.88 o                         
  -3   9   6         84.32         86.34         1.96 o                         
  -2   9   6          0.71          1.61         0.59 o                         
  -1   9   6         21.09         14.84         0.95 o                         
   0   9   6          0.77          0.01         0.61 o                         
   1   9   6         87.51         75.76         2.06 o                         
   2   9   6         28.80         12.56         0.84 o                         
   3   9   6         44.26         41.60         2.05 o                         
  -6  10   6         26.25         25.91         1.38 o                         
  -5  10   6        513.74        486.43         6.61 o                         
  -4  10   6        217.44        233.71         3.79 o                         
  -3  10   6        210.22        208.99         3.74 o                         
  -2  10   6        305.78        297.22         4.53 o                         
  -1  10   6        415.48        426.62         6.07 o                         
   0  10   6        141.04        132.30         2.72 o                         
   1  10   6         54.03         42.32         2.65 o                         
   2  10   6         79.11         71.05         2.40 o                         
  -3  11   6          3.31          3.19         0.92 o                         
  -2  11   6         80.51         93.89         2.87 o                         
  -1  11   6          5.78          4.76         0.91 o                         
 -11   1   7        201.78        194.97         4.42 o                         
 -10   1   7        249.02        249.16         4.56 o                         
  -9   1   7       2025.12       1884.85        26.13 o                         
  -8   1   7       2008.01       2124.32        33.39 o                         
  -7   1   7       2617.53       2579.53        37.86 o                         
  -6   1   7        676.16        723.18        11.67 o                         
  -5   1   7        863.66        912.06        12.79 o                         
  -4   1   7        412.32        393.31         6.38 o                         
  -3   1   7       1510.75       1466.14        23.54 o                         
  -2   1   7        646.16        614.58         8.12 o                         
  -1   1   7          2.98          2.86         0.41 o                         
   0   1   7        814.16        805.98        10.65 o                         
   1   1   7       1323.78       1346.96        19.80 o                         
   2   1   7        945.65        951.81        12.72 o                         
   3   1   7        394.51        421.31         5.40 o                         
   4   1   7          4.43         -0.78         0.78 o                         
   5   1   7         39.13         20.59         0.98 o                         
   6   1   7         44.69         38.48         2.28 o                         
   7   1   7        146.52        149.14         5.58 o                         
 -11   2   7         41.23         42.71         1.51 o                         
 -10   2   7         50.89         51.75         1.65 o                         
  -9   2   7        320.96        294.90         4.34 o                         
  -8   2   7          0.73          4.05         0.40 o                         
  -7   2   7          0.97          1.93         0.51 o                         
  -6   2   7        410.92        410.29         5.16 o                         
  -5   2   7       1296.74       1337.11        17.61 o                         
  -4   2   7       1050.33       1115.83        15.50 o                         
  -3   2   7        477.87        481.12         6.78 o                         
  -2   2   7          1.14          1.81         0.25 o                         
  -1   2   7         49.45         63.16         1.37 o                         
   0   2   7        122.44        125.89         2.10 o                         
   1   2   7          0.67         -0.21         0.43 o                         
   2   2   7          4.63          0.95         0.46 o                         
   3   2   7        156.09        150.18         3.25 o                         
   4   2   7        136.43        132.57         2.71 o                         
   5   2   7         82.15         61.28         2.02 o                         
   6   2   7         11.73          8.44         1.05 o                         
 -11   3   7        106.64         89.81         2.25 o                         
 -10   3   7         14.60          8.34         0.79 o                         
  -9   3   7        373.46        348.08         4.80 o                         
  -8   3   7        759.62        794.25        11.31 o                         
  -7   3   7        531.03        537.52         7.37 o                         
  -6   3   7        131.57        142.11         2.31 o                         
  -5   3   7       1347.61       1377.24        19.19 o                         
  -4   3   7       2644.88       2583.89        43.38 o                         
  -3   3   7        809.36        843.68        10.70 o                         
  -2   3   7       1587.56       1582.31        18.92 o                         
  -1   3   7        384.85        406.68         5.06 o                         
   0   3   7        376.70        401.51         5.54 o                         
   1   3   7        298.90        303.87         3.97 o                         
   2   3   7        358.81        359.38         4.90 o                         
   3   3   7        807.46        797.10        10.87 o                         
   4   3   7        538.56        557.73         7.16 o                         
   5   3   7        211.51        227.44         3.84 o                         
   6   3   7        476.81        520.48         8.40 o                         
 -11   4   7         77.35         80.92         2.35 o                         
 -10   4   7          0.20         -0.18         0.56 o                         
  -9   4   7         69.05         60.57         1.68 o                         
  -8   4   7         89.44         89.44         1.70 o                         
  -7   4   7        488.54        472.29         6.34 o                         
  -6   4   7         17.78         19.11         1.11 o                         
  -5   4   7         41.35         36.35         1.20 o                         
  -4   4   7          2.34          3.86         0.34 o                         
  -3   4   7         57.20         55.45         0.95 o                         
  -2   4   7        408.19        425.42         5.31 o                         
  -1   4   7         24.02         24.20         1.00 o                         
   0   4   7         42.48         51.03         1.57 o                         
   1   4   7         32.21         22.15         1.18 o                         
   2   4   7          4.29          1.39         0.65 o                         
   3   4   7         12.73          9.23         0.88 o                         
   4   4   7         13.06          9.39         0.72 o                         
   5   4   7         16.12          7.41         0.91 o                         
   6   4   7          0.25          1.61         1.02 o                         
 -10   5   7         90.68         80.27         2.29 o                         
  -9   5   7        291.32        287.22         5.06 o                         
  -8   5   7       1486.65       1432.48        20.12 o                         
  -7   5   7        467.03        438.14         6.61 o                         
  -6   5   7        839.12        809.73        12.73 o                         
  -5   5   7         21.89         23.11         0.94 o                         
  -4   5   7       1218.25       1260.71        14.11 o                         
  -3   5   7       1079.46       1082.39        12.59 o                         
  -2   5   7        126.43        138.90         2.02 o                         
  -1   5   7         44.01         46.73         1.10 o                         
   0   5   7        357.38        370.44         4.80 o                         
   1   5   7        280.45        294.40         3.77 o                         
   2   5   7       1560.63       1613.06        20.36 o                         
   3   5   7         15.30          5.76         0.70 o                         
   4   5   7        467.03        452.19         6.55 o                         
   5   5   7        130.51        138.51         3.25 o                         
   6   5   7        217.67        214.82         4.53 o                         
 -10   6   7        325.86        344.86         7.05 o                         
  -9   6   7          0.25          1.23         0.66 o                         
  -8   6   7         75.78         65.40         1.82 o                         
  -7   6   7         48.45         43.94         1.17 o                         
  -6   6   7         96.27        101.52         1.84 o                         
  -5   6   7        278.61        271.43         4.53 o                         
  -4   6   7         14.80         19.30         0.87 o                         
  -3   6   7        445.18        448.94         5.12 o                         
  -2   6   7        244.01        265.17         3.22 o                         
  -1   6   7        404.59        427.48         4.93 o                         
   0   6   7          3.58          1.74         0.51 o                         
   1   6   7          1.98          4.81         0.59 o                         
   2   6   7         32.55         35.28         1.94 o                         
   3   6   7          0.01         -0.98         0.98 o                         
   4   6   7          7.86          1.10         0.65 o                         
   5   6   7         66.12         59.05         2.89 o                         
  -9   7   7        674.71        655.23        13.23 o                         
  -8   7   7        721.29        714.56         9.01 o                         
  -7   7   7       1507.72       1517.23        17.71 o                         
  -6   7   7        507.40        503.84         6.20 o                         
  -5   7   7          8.26          5.32         0.51 o                         
  -4   7   7        753.22        729.54         8.15 o                         
  -3   7   7        520.80        535.93         6.35 o                         
  -2   7   7        535.28        583.44         6.86 o                         
  -1   7   7        114.81        115.03         1.84 o                         
   0   7   7        174.23        185.82         2.79 o                         
   1   7   7        557.06        586.68         7.58 o                         
   2   7   7        509.20        536.29         6.66 o                         
   3   7   7          6.94          2.15         0.72 o                         
   4   7   7         16.72         11.24         0.87 o                         
  -8   8   7         10.53          7.59         0.67 o                         
  -7   8   7         42.55         39.86         1.37 o                         
  -6   8   7          5.28          2.55         0.51 o                         
  -5   8   7         21.40         19.60         1.02 o                         
  -4   8   7        749.77        691.26         8.07 o                         
  -3   8   7          9.52          4.92         0.52 o                         
  -2   8   7         32.26         40.26         1.42 o                         
  -1   8   7         56.27         53.64         1.58 o                         
   0   8   7         31.68         31.02         1.53 o                         
   1   8   7         91.45         99.79         2.07 o                         
   2   8   7          3.68          4.04         0.65 o                         
   3   8   7         10.97          5.44         0.77 o                         
  -7   9   7        223.79        207.30         3.61 o                         
  -6   9   7         76.07         78.44         1.86 o                         
  -5   9   7        382.28        391.61         5.28 o                         
  -4   9   7        554.35        540.36         7.10 o                         
  -3   9   7        786.62        788.59         9.22 o                         
  -2   9   7        227.15        232.84         3.22 o                         
  -1   9   7        214.21        221.85         3.11 o                         
   0   9   7         36.64         35.36         1.59 o                         
   1   9   7         75.55         58.76         1.99 o                         
   2   9   7         54.00         55.51         2.16 o                         
  -5  10   7          0.03          0.52         0.68 o                         
  -4  10   7         69.65         64.14         2.37 o                         
  -3  10   7          1.60          2.06         0.79 o                         
  -2  10   7          0.00          0.39         0.73 o                         
  -1  10   7          3.65          3.39         0.81 o                         
   0  10   7         42.01         25.38         1.62 o                         
   1  10   7          8.64          6.03         0.90 o                         
 -11   0   8        555.30        555.71        17.34 o                         
 -10   0   8        867.20        845.93        35.82 o                         
  -9   0   8       2227.90       2133.54        51.36 o                         
  -8   0   8        194.45        194.48         4.84 o                         
  -7   0   8         72.48         62.30         2.31 o                         
  -6   0   8         21.85         20.43         1.92 o                         
  -5   0   8          2.75          3.12         0.56 o                         
  -4   0   8        112.88        104.55         2.05 o                         
  -3   0   8        588.01        613.21        12.80 o                         
  -2   0   8       1044.88       1167.80        24.17 o                         
  -1   0   8       3649.94       3575.47        73.60 o                         
   0   0   8        747.33        729.34        15.37 o                         
   1   0   8       1254.80       1267.73        25.50 o                         
   2   0   8        103.93         93.13         2.61 o                         
   3   0   8        274.85        282.56         5.53 o                         
   4   0   8        126.14         94.72         3.02 o                         
   5   0   8         45.96         22.43         1.71 o                         
   6   0   8         78.95         75.37         7.45 o                         
 -11   1   8         24.80         34.58         3.38 o                         
 -10   1   8         16.19         19.78         1.72 o                         
  -9   1   8         39.19         30.26         2.18 o                         
  -8   1   8        115.37        110.89         2.57 o                         
  -7   1   8        495.64        501.84         7.82 o                         
  -6   1   8          1.17          2.66         0.46 o                         
  -5   1   8        316.98        348.36         5.42 o                         
  -4   1   8         26.96         27.21         1.37 o                         
  -3   1   8         77.35         75.38         1.75 o                         
  -2   1   8        659.49        712.99        11.29 o                         
  -1   1   8        119.34        142.35         2.50 o                         
   0   1   8        158.34        174.78         2.60 o                         
   1   1   8         18.54         20.26         1.48 o                         
   2   1   8          0.03         -0.49         0.49 o                         
   3   1   8         58.75         43.81         1.68 o                         
   4   1   8          3.91         -0.58         0.91 o                         
   5   1   8         48.59         31.80         1.98 o                         
   6   1   8         18.16         12.75         1.39 o                         
 -11   2   8         15.52         10.77         1.77 o                         
 -10   2   8        342.61        361.66         5.87 o                         
  -9   2   8        760.79        762.78        10.40 o                         
  -8   2   8        263.18        255.76         3.86 o                         
  -7   2   8        367.48        411.95         5.49 o                         
  -6   2   8         89.44         94.49         1.68 o                         
  -5   2   8       2690.84       2619.41        36.09 o                         
  -4   2   8        943.15        918.75        17.45 o                         
  -3   2   8        670.44        684.07         9.07 o                         
  -2   2   8       1787.12       1785.87        21.31 o                         
  -1   2   8        855.43        894.14        11.81 o                         
   0   2   8        656.44        675.79        10.14 o                         
   1   2   8        520.44        542.39         8.02 o                         
   2   2   8         65.81         61.25         1.64 o                         
   3   2   8        618.57        626.70         7.57 o                         
   4   2   8        394.76        386.37         5.26 o                         
   5   2   8         71.85         74.08         2.34 o                         
   6   2   8         55.17         63.84         4.48 o                         
 -11   3   8          0.21          1.07         0.65 o                         
 -10   3   8          2.41          2.78         0.60 o                         
  -9   3   8         12.09         11.53         0.69 o                         
  -8   3   8          0.09          0.67         0.49 o                         
  -7   3   8        467.61        476.74         6.34 o                         
  -6   3   8        153.17        142.45         2.36 o                         
  -5   3   8        163.23        173.62         2.86 o                         
  -4   3   8         35.97         36.58         1.17 o                         
  -3   3   8          2.93          3.17         0.29 o                         
  -2   3   8         58.37         61.73         1.49 o                         
  -1   3   8         48.05         36.24         1.35 o                         
   0   3   8          4.24          3.58         0.43 o                         
   1   3   8         37.22         34.92         1.17 o                         
   2   3   8         34.55         35.64         1.44 o                         
   3   3   8          6.56          0.24         0.67 o                         
   4   3   8         85.26         72.81         2.07 o                         
   5   3   8         27.54         13.51         1.31 o                         
 -10   4   8         11.10          4.70         0.78 o                         
  -9   4   8        477.19        476.46         6.48 o                         
  -8   4   8        493.55        478.31         6.47 o                         
  -7   4   8        394.62        410.43         6.52 o                         
  -6   4   8        238.02        253.91         3.81 o                         
  -5   4   8       2176.49       2142.52        32.46 o                         
  -4   4   8       1381.06       1393.18        18.29 o                         
  -3   4   8       1431.89       1432.34        15.94 o                         
  -2   4   8        500.68        517.42         6.16 o                         
  -1   4   8       1005.33       1017.56        11.86 o                         
   0   4   8        403.00        413.27         5.53 o                         
   1   4   8        323.85        320.70         4.43 o                         
   2   4   8        386.87        396.91         5.44 o                         
   3   4   8        366.87        345.95         4.71 o                         
   4   4   8        566.04        559.69         8.05 o                         
   5   4   8         31.87         31.65         2.79 o                         
 -10   5   8         80.36         86.74         2.90 o                         
  -9   5   8          0.06          1.63         0.56 o                         
  -8   5   8         10.01          6.71         0.62 o                         
  -7   5   8         66.20         59.75         1.75 o                         
  -6   5   8        318.49        303.27         4.77 o                         
  -5   5   8          0.03          0.24         0.33 o                         
  -4   5   8        138.61        127.64         2.00 o                         
  -3   5   8         22.72         27.11         0.87 o                         
  -2   5   8        135.38        148.07         2.23 o                         
  -1   5   8        208.84        204.50         2.80 o                         
   0   5   8        386.94        394.42         5.62 o                         
   1   5   8         79.06         68.96         1.87 o                         
   2   5   8         73.12         71.13         1.88 o                         
   3   5   8          2.22         -0.14         0.74 o                         
   4   5   8        143.31        142.22         3.45 o                         
   5   5   8         24.34         14.11         1.90 o                         
  -9   6   8        642.87        621.47        11.35 o                         
  -8   6   8         89.34         87.30         2.29 o                         
  -7   6   8        192.10        204.06         4.53 o                         
  -6   6   8        127.50        134.86         3.32 o                         
  -5   6   8          4.42          2.86         0.65 o                         
  -4   6   8          9.77         10.30         0.73 o                         
  -3   6   8        993.25        992.97        11.37 o                         
  -2   6   8        311.75        333.50         3.97 o                         
  -1   6   8       1127.63       1151.33        13.51 o                         
   0   6   8        564.51        593.18         7.22 o                         
   1   6   8        298.53        301.57         4.33 o                         
   2   6   8        808.15        847.79        10.56 o                         
   3   6   8         86.00         71.14         2.30 o                         
   4   6   8         45.42         48.83         2.84 o                         
  -9   7   8          4.70          2.67         1.10 o                         
  -8   7   8          0.97         -0.76         0.76 o                         
  -7   7   8         29.82         17.62         0.86 o                         
  -6   7   8         13.50         10.37         0.83 o                         
  -5   7   8          7.75          3.30         0.49 o                         
  -4   7   8         35.04         37.61         1.18 o                         
  -3   7   8         97.65        120.49         2.08 o                         
  -2   7   8          3.78          1.18         0.47 o                         
  -1   7   8          6.39          6.34         0.59 o                         
   0   7   8          5.77          3.35         0.58 o                         
   1   7   8         12.24          6.68         0.59 o                         
   2   7   8        158.01        160.08         2.76 o                         
   3   7   8         53.25         35.20         2.36 o                         
  -8   8   8         83.83         81.24         2.05 o                         
  -7   8   8        229.04        235.98         3.27 o                         
  -6   8   8         54.03         52.47         1.56 o                         
  -5   8   8        176.37        198.74         3.04 o                         
  -4   8   8         33.94         37.98         1.65 o                         
  -3   8   8        527.23        561.82         7.09 o                         
  -2   8   8        252.65        259.94         3.41 o                         
  -1   8   8        252.65        253.14         3.58 o                         
   0   8   8        197.72        208.83         3.02 o                         
   1   8   8        137.94        139.22         2.54 o                         
   2   8   8        334.59        332.06         5.98 o                         
  -6   9   8        175.22        189.48         4.07 o                         
  -5   9   8          5.89          7.31         0.64 o                         
  -4   9   8        111.41         97.79         2.20 o                         
  -3   9   8          1.74          2.41         0.80 o                         
  -2   9   8          0.31          0.25         0.62 o                         
  -1   9   8         31.17         29.65         1.51 o                         
   0   9   8         21.13         15.03         1.56 o                         
   1   9   8          6.03          4.14         0.92 o                         
  -4  10   8        547.53        546.75         8.07 o                         
  -3  10   8        235.91        245.74         4.50 o                         
  -2  10   8         13.30          7.41         0.94 o                         
 -11   1   9        149.55        127.48         3.47 o                         
 -10   1   9        244.44        238.41         5.00 o                         
  -9   1   9         51.82         46.84         1.85 o                         
  -8   1   9        669.33        652.80        10.83 o                         
  -7   1   9        434.63        478.20         7.50 o                         
  -6   1   9       1180.20       1193.11        16.76 o                         
  -5   1   9         54.97         57.19         1.50 o                         
  -4   1   9       1674.39       1729.98        22.58 o                         
  -3   1   9        950.85        971.33        15.26 o                         
  -2   1   9       1885.61       1936.73        30.23 o                         
  -1   1   9        500.14        493.40         7.00 o                         
   0   1   9          3.62          1.94         0.47 o                         
   1   1   9        306.45        304.38         4.17 o                         
   2   1   9        341.63        342.19         5.47 o                         
   3   1   9        257.22        264.61         3.95 o                         
   4   1   9        197.71        210.62         3.87 o                         
   5   1   9         63.35         52.71         2.92 o                         
 -11   2   9         26.69         30.48         2.08 o                         
 -10   2   9          0.55          0.74         0.65 o                         
  -9   2   9         11.00          7.75         0.71 o                         
  -8   2   9          0.20          3.08         0.54 o                         
  -7   2   9        126.05        121.40         2.27 o                         
  -6   2   9         55.40         57.54         1.86 o                         
  -5   2   9        470.73        492.20         9.42 o                         
  -4   2   9         12.47          8.04         1.19 o                         
  -3   2   9          7.77          5.04         0.39 o                         
  -2   2   9        512.43        537.71         7.23 o                         
  -1   2   9        207.91        197.10         2.88 o                         
   0   2   9         85.16         83.01         1.57 o                         
   1   2   9        143.91        149.88         2.67 o                         
   2   2   9         56.82         56.06         1.77 o                         
   3   2   9         35.85         29.32         1.77 o                         
   4   2   9          2.63          0.53         0.98 o                         
   5   2   9        140.16        135.06         4.43 o                         
 -11   3   9         28.80         24.62         1.65 o                         
 -10   3   9        423.04        412.58         6.53 o                         
  -9   3   9         94.67        105.17         2.04 o                         
  -8   3   9       2206.54       2133.92        26.88 o                         
  -7   3   9       2420.52       2430.46        31.97 o                         
  -6   3   9        793.28        778.51        10.56 o                         
  -5   3   9        960.81        951.98        20.42 o                         
  -4   3   9        426.92        439.74         5.74 o                         
  -3   3   9        204.98        207.04         2.88 o                         
  -2   3   9         21.22         18.44         0.99 o                         
  -1   3   9          2.62          1.39         0.46 o                         
   0   3   9         91.44         85.19         1.76 o                         
   1   3   9        206.50        208.55         3.05 o                         
   2   3   9        389.60        384.25         5.07 o                         
   3   3   9        497.93        531.76         7.16 o                         
   4   3   9        386.35        378.13         6.19 o                         
 -10   4   9         35.50         43.35         1.68 o                         
  -9   4   9          0.14          0.88         0.49 o                         
  -8   4   9         47.36         46.03         1.43 o                         
  -7   4   9          9.77          6.82         0.62 o                         
  -6   4   9        490.77        517.41         7.70 o                         
  -5   4   9          8.82          2.82         0.52 o                         
  -4   4   9        220.32        213.02         3.05 o                         
  -3   4   9        153.02        163.45         2.21 o                         
  -2   4   9        185.00        181.87         2.46 o                         
  -1   4   9        105.54        108.82         2.10 o                         
   0   4   9          0.60         -0.63         0.84 o                         
   1   4   9          0.00         -0.46         0.60 o                         
   2   4   9         65.55         63.05         1.77 o                         
   3   4   9          1.84          1.71         0.82 o                         
   4   4   9        110.43        111.61         3.44 o                         
 -10   5   9        208.81        181.02         6.11 o                         
  -9   5   9        484.16        476.50         9.05 o                         
  -8   5   9        428.35        423.98         6.14 o                         
  -7   5   9        992.39        984.99        19.72 o                         
  -6   5   9        748.25        737.54        10.64 o                         
  -5   5   9        190.43        187.07         2.75 o                         
  -4   5   9        114.30        112.67         1.76 o                         
  -3   5   9        797.10        820.79         9.35 o                         
  -2   5   9        273.56        283.72         3.50 o                         
  -1   5   9        226.40        241.23         3.56 o                         
   0   5   9          2.99          0.04         0.62 o                         
   1   5   9        179.90        171.89         2.95 o                         
   2   5   9        184.52        187.49         3.10 o                         
   3   5   9        393.28        415.39         6.52 o                         
   4   5   9          9.93          5.86         1.01 o                         
  -9   6   9         72.32         74.62         4.34 o                         
  -8   6   9          4.54          4.17         0.82 o                         
  -7   6   9         37.61         34.43         1.87 o                         
  -6   6   9         41.34         36.01         1.67 o                         
  -5   6   9         16.88         12.61         0.78 o                         
  -4   6   9        245.93        259.22         3.85 o                         
  -3   6   9        213.41        212.59         2.66 o                         
  -2   6   9          1.01          2.05         0.47 o                         
  -1   6   9         25.81         13.34         1.16 o                         
   0   6   9         16.46          9.91         0.71 o                         
   1   6   9          2.66         -0.25         0.65 o                         
   2   6   9          1.19          2.25         0.75 o                         
   3   6   9         40.79         39.30         2.46 o                         
  -8   7   9         81.12         82.41         2.70 o                         
  -7   7   9        163.99        156.00         4.43 o                         
  -6   7   9        348.12        336.10         6.79 o                         
  -5   7   9        232.86        230.10         3.44 o                         
  -4   7   9          3.54          3.47         0.63 o                         
  -3   7   9       1607.82       1644.89        18.42 o                         
  -2   7   9        954.80        989.85        11.83 o                         
  -1   7   9        374.54        390.59         4.92 o                         
   0   7   9        169.96        165.41         2.67 o                         
   1   7   9         38.04         42.34         1.75 o                         
   2   7   9        237.00        239.38         4.48 o                         
  -7   8   9         13.05          5.87         0.67 o                         
  -6   8   9         56.74         53.49         1.56 o                         
  -5   8   9         66.81         62.62         1.60 o                         
  -4   8   9         12.12          8.08         0.58 o                         
  -3   8   9          3.57          2.04         0.64 o                         
  -2   8   9        144.33        130.31         2.50 o                         
  -1   8   9         98.17        114.88         2.23 o                         
   0   8   9         10.38          5.23         0.82 o                         
   1   8   9         20.78         13.19         0.96 o                         
  -5   9   9        136.42        141.54         3.61 o                         
  -4   9   9        188.43        196.46         3.48 o                         
  -3   9   9        131.25        123.25         2.69 o                         
  -2   9   9        165.06        153.78         3.19 o                         
  -1   9   9         39.37         44.33         1.94 o                         
 -11   0  10        224.34        218.21         7.11 o                         
 -10   0  10         20.87         15.15         4.01 o                         
  -9   0  10        703.89        735.09        16.22 o                         
  -8   0  10        652.31        640.09        14.48 o                         
  -7   0  10        313.43        321.15         7.58 o                         
  -6   0  10        348.20        378.45         8.82 o                         
  -5   0  10         86.53         94.06         3.07 o                         
  -4   0  10       2001.44       1973.31        72.99 o                         
  -3   0  10       1122.23       1129.15        31.50 o                         
  -2   0  10       1294.35       1335.99        32.08 o                         
  -1   0  10        354.68        379.38         8.29 o                         
   0   0  10        480.54        472.30        10.30 o                         
   1   0  10         58.17         42.87         2.05 o                         
   2   0  10        159.11        136.60         3.65 o                         
   3   0  10          3.95          0.14         1.11 o                         
   4   0  10         77.30         81.70         3.99 o                         
 -11   1  10          5.24          5.77         1.15 o                         
 -10   1  10         31.80         42.42         2.65 o                         
  -9   1  10         35.40         37.80         1.77 o                         
  -8   1  10          0.06          1.42         0.73 o                         
  -7   1  10         36.98         39.42         1.50 o                         
  -6   1  10        251.64        253.52         4.30 o                         
  -5   1  10        417.20        417.31         7.84 o                         
  -4   1  10         68.46         85.78         2.64 o                         
  -3   1  10         12.69          9.93         0.92 o                         
  -2   1  10          4.56          4.23         0.61 o                         
  -1   1  10          3.32          2.81         0.51 o                         
   0   1  10         22.57         18.77         1.51 o                         
   1   1  10        138.34        132.83         2.55 o                         
   2   1  10         74.06         66.77         1.75 o                         
   3   1  10          2.24         -0.74         0.74 o                         
   4   1  10          3.17          0.00         1.03 o                         
 -10   2  10         58.87         56.68         2.15 o                         
  -9   2  10        349.23        361.83         5.68 o                         
  -8   2  10       1387.10       1361.20        21.78 o                         
  -7   2  10        306.31        302.28         4.79 o                         
  -6   2  10        121.29        125.78         2.49 o                         
  -5   2  10         13.10          6.41         0.68 o                         
  -4   2  10        894.23        922.01        12.88 o                         
  -3   2  10        367.70        369.83         5.72 o                         
  -2   2  10        216.57        220.53         3.39 o                         
  -1   2  10        768.44        777.12        10.92 o                         
   0   2  10        610.79        652.21         9.36 o                         
   1   2  10        517.51        530.82         7.39 o                         
   2   2  10        531.59        544.81         7.60 o                         
   3   2  10         52.84         48.57         1.98 o                         
   4   2  10        236.50        236.56         4.91 o                         
 -10   3  10          0.61         -0.10         0.72 o                         
  -9   3  10         11.52         11.06         0.78 o                         
  -8   3  10          2.51          6.77         0.83 o                         
  -7   3  10         42.20         41.72         1.55 o                         
  -6   3  10        109.13        104.20         2.19 o                         
  -5   3  10         45.25         37.13         1.50 o                         
  -4   3  10         90.77         89.58         2.41 o                         
  -3   3  10          3.14          0.98         0.39 o                         
  -2   3  10         11.91          6.57         0.50 o                         
  -1   3  10         93.13         91.09         1.79 o                         
   0   3  10         32.19         30.99         1.39 o                         
   1   3  10         46.33         36.20         1.75 o                         
   2   3  10         47.84         45.17         1.84 o                         
   3   3  10          8.84          5.52         0.71 o                         
 -10   4  10         76.90         65.86         2.98 o                         
  -9   4  10        365.73        350.26         5.94 o                         
  -8   4  10        629.46        643.93        10.10 o                         
  -7   4  10        331.66        317.62         4.73 o                         
  -6   4  10          2.16          3.48         0.60 o                         
  -5   4  10          6.09          3.55         0.60 o                         
  -4   4  10        285.42        283.78         4.13 o                         
  -3   4  10         75.82         81.24         1.98 o                         
  -2   4  10        283.19        299.58         3.81 o                         
  -1   4  10        480.36        491.93         6.53 o                         
   0   4  10        857.04        854.59        12.17 o                         
   1   4  10        720.14        753.86         9.87 o                         
   2   4  10        345.92        362.43         5.15 o                         
   3   4  10        314.43        335.30         6.25 o                         
  -9   5  10         18.56         20.16         2.12 o                         
  -8   5  10         27.24         30.75         1.77 o                         
  -7   5  10         55.30         53.92         2.01 o                         
  -6   5  10         18.47         12.63         1.16 o                         
  -5   5  10         17.36         22.50         1.40 o                         
  -4   5  10        105.80        105.47         1.79 o                         
  -3   5  10          6.33          3.71         0.41 o                         
  -2   5  10          6.03          5.59         0.52 o                         
  -1   5  10         39.69         18.90         1.38 o                         
   0   5  10         41.69         26.58         2.06 o                         
   1   5  10         16.26         10.72         0.97 o                         
   2   5  10         20.75         16.30         1.40 o                         
  -8   6  10        120.44        108.29         4.99 o                         
  -7   6  10         55.01         55.97         2.15 o                         
  -6   6  10        278.31        286.90         5.92 o                         
  -5   6  10        380.42        391.27         5.34 o                         
  -4   6  10        222.33        219.28         4.28 o                         
  -3   6  10        641.25        684.51         8.18 o                         
  -2   6  10        978.87       1013.13        11.17 o                         
  -1   6  10        159.88        157.23         3.44 o                         
   0   6  10        284.38        277.64         5.11 o                         
   1   6  10         36.37         38.51         1.77 o                         
   2   6  10         37.57         33.43         2.55 o                         
  -7   7  10          0.09         -0.64         1.05 o                         
  -6   7  10         28.34         14.75         1.69 o                         
  -5   7  10          1.74          0.58         0.46 o                         
  -4   7  10          5.71          4.41         0.53 o                         
  -3   7  10          2.57          2.25         0.54 o                         
  -2   7  10         95.65        113.72         1.99 o                         
  -1   7  10          1.94          0.43         0.59 o                         
   0   7  10          1.32         -0.46         0.74 o                         
   1   7  10         11.86          6.42         0.93 o                         
  -6   8  10        414.78        451.38         9.94 o                         
  -5   8  10        401.11        411.52         6.67 o                         
  -4   8  10        312.45        352.66         6.84 o                         
  -3   8  10        232.91        229.87         3.66 o                         
  -2   8  10        449.48        468.94         6.60 o                         
  -1   8  10         65.84         61.56         1.94 o                         
 -10   1  11        123.36        114.78         3.59 o                         
  -9   1  11        366.99        388.08         6.23 o                         
  -8   1  11         56.22         56.92         1.89 o                         
  -7   1  11        744.17        745.22        12.17 o                         
  -6   1  11        508.34        498.95        11.48 o                         
  -5   1  11        746.60        754.16        12.97 o                         
  -4   1  11         47.40         46.09         1.27 o                         
  -3   1  11        928.36        961.30        14.25 o                         
  -2   1  11        159.99        152.75         3.17 o                         
  -1   1  11        176.52        177.99         3.65 o                         
   0   1  11          1.50         -0.31         0.84 o                         
   1   1  11         29.12         17.68         1.03 o                         
   2   1  11        124.09        125.23         2.78 o                         
   3   1  11        187.45        199.07         4.25 o                         
 -10   2  11         22.98         14.16         1.54 o                         
  -9   2  11        316.98        327.88         6.13 o                         
  -8   2  11         18.20         22.67         1.50 o                         
  -7   2  11         46.47         49.48         2.02 o                         
  -6   2  11         69.33         52.63         2.27 o                         
  -5   2  11        542.33        581.87         8.34 o                         
  -4   2  11         78.11         91.31         1.99 o                         
  -3   2  11          0.39          1.41         0.69 o                         
  -2   2  11         24.77         15.41         1.11 o                         
  -1   2  11          7.49          4.65         0.52 o                         
   0   2  11          2.40         -0.05         0.62 o                         
   1   2  11          3.55          1.56         0.66 o                         
   2   2  11         16.74          9.04         0.90 o                         
  -9   3  11        663.84        686.21        12.98 o                         
  -8   3  11        311.39        310.72         4.88 o                         
  -7   3  11        917.95        893.28        12.73 o                         
  -6   3  11        617.38        622.47        10.24 o                         
  -5   3  11        115.17        118.17         2.92 o                         
  -4   3  11        444.02        455.93         6.61 o                         
  -3   3  11        444.17        439.41         6.78 o                         
  -2   3  11        343.58        353.13         4.76 o                         
  -1   3  11        682.99        698.97         9.99 o                         
   0   3  11        161.15        170.11         2.84 o                         
   1   3  11         43.99         42.60         2.00 o                         
   2   3  11        116.51        123.34         4.63 o                         
  -9   4  11          2.59          2.82         0.72 o                         
  -8   4  11          5.90          4.40         0.59 o                         
  -7   4  11         41.40         38.27         2.21 o                         
  -6   4  11          7.92          4.95         0.76 o                         
  -5   4  11         24.66         27.12         2.03 o                         
  -4   4  11          0.80          1.14         0.45 o                         
  -3   4  11         48.34         43.77         1.18 o                         
  -2   4  11         25.91         21.53         1.17 o                         
  -1   4  11          1.25          0.08         0.68 o                         
   0   4  11         47.57         47.13         1.66 o                         
   1   4  11          1.77          0.42         0.68 o                         
   2   4  11          6.30          3.76         0.98 o                         
  -8   5  11        184.11        190.49         5.51 o                         
  -7   5  11        363.33        339.47         7.05 o                         
  -6   5  11        387.36        389.87         9.82 o                         
  -5   5  11        606.72        625.70        10.37 o                         
  -4   5  11        183.37        179.52         3.11 o                         
  -3   5  11        184.25        185.39         2.66 o                         
  -2   5  11        752.21        793.76        10.75 o                         
  -1   5  11        110.49        115.38         2.31 o                         
   0   5  11        167.46        167.80         3.10 o                         
   1   5  11          2.37          0.69         0.80 o                         
  -7   6  11         55.51         48.65         3.54 o                         
  -6   6  11         25.35         13.59         1.85 o                         
  -5   6  11         44.42         48.78         1.67 o                         
  -4   6  11          0.00         -0.47         0.48 o                         
  -3   6  11         38.26         36.39         1.30 o                         
  -2   6  11         41.24         42.91         1.68 o                         
  -1   6  11          1.43         -0.58         0.58 o                         
   0   6  11         10.62          7.16         0.95 o                         
  -6   7  11        543.40        551.63        13.86 o                         
  -5   7  11        395.45        400.64         7.19 o                         
  -4   7  11         70.06         69.05         1.90 o                         
  -3   7  11          2.61          1.43         0.63 o                         
  -2   7  11        267.58        263.49         4.10 o                         
  -1   7  11         33.11         27.21         1.49 o                         
  -9   0  12        103.72        116.90         4.97 o                         
  -8   0  12        500.48        481.67        14.99 o                         
  -7   0  12        606.33        536.23        35.59 o                         
  -6   0  12        377.26        356.22        21.03 o                         
  -5   0  12        577.64        576.70        14.74 o                         
  -4   0  12         16.57         14.91         2.77 o                         
  -3   0  12       1005.15       1030.22        24.96 o                         
  -2   0  12        230.90        225.85         7.53 o                         
  -1   0  12        165.36        174.41         5.91 o                         
   0   0  12        203.37        207.13         5.27 o                         
   1   0  12        302.92        316.73         7.64 o                         
  -9   1  12          2.72          1.49         0.95 o                         
  -8   1  12         68.33         63.64         2.23 o                         
  -7   1  12         48.07         53.23         2.68 o                         
  -6   1  12         90.38         94.85         3.18 o                         
  -5   1  12         46.76         53.07         1.39 o                         
  -4   1  12        178.37        167.23         3.01 o                         
  -3   1  12         43.81         55.33         3.56 o                         
  -2   1  12         19.02         12.67         0.94 o                         
  -1   1  12          3.94         -0.64         0.72 o                         
   0   1  12         13.22          5.99         0.73 o                         
   1   1  12          1.39          0.12         0.81 o                         
  -9   2  12         97.89         87.40         2.90 o                         
  -8   2  12        355.56        342.32         6.47 o                         
  -7   2  12        755.71        704.98        12.76 o                         
  -6   2  12        259.22        262.47         6.39 o                         
  -5   2  12          7.04          8.05         0.78 o                         
  -4   2  12         33.10         42.35         1.69 o                         
  -3   2  12        527.22        531.14         9.29 o                         
  -2   2  12        212.85        213.38         4.23 o                         
  -1   2  12        257.55        265.30         4.80 o                         
   0   2  12        234.77        230.12         4.09 o                         
   1   2  12        267.12        264.95         5.00 o                         
  -9   3  12          0.48          1.39         1.02 o                         
  -8   3  12          1.78          2.60         0.72 o                         
  -7   3  12         54.16         50.49         1.98 o                         
  -6   3  12          0.51          1.18         0.67 o                         
  -5   3  12          0.57          0.00         0.55 o                         
  -4   3  12         54.20         43.56         1.83 o                         
  -3   3  12         70.98         67.10         1.80 o                         
  -2   3  12          7.99          3.96         0.66 o                         
  -1   3  12          7.22          0.80         0.69 o                         
   0   3  12         40.19         34.39         1.91 o                         
  -8   4  12        487.10        462.38        12.87 o                         
  -7   4  12        371.70        356.20         6.86 o                         
  -6   4  12        113.40        113.72         3.21 o                         
  -5   4  12          7.97          7.83         0.81 o                         
  -4   4  12        102.73        106.53         2.21 o                         
  -3   4  12        316.34        303.41         5.23 o                         
  -2   4  12        238.43        253.73         3.78 o                         
  -1   4  12        185.67        194.03         3.36 o                         
   0   4  12        224.28        203.01         6.51 o                         
  -7   5  12         11.09          4.58         0.97 o                         
  -6   5  12         68.73         76.80         2.53 o                         
  -5   5  12        362.53        352.62         6.12 o                         
  -4   5  12        140.04        148.37         2.69 o                         
  -3   5  12         24.14         19.09         1.04 o                         
  -2   5  12         23.90         25.14         1.56 o                         
  -1   5  12         27.43         25.41         1.87 o                         
  -6   6  12        215.80        234.18         4.78 o                         
  -5   6  12        291.77        315.25         6.91 o                         
  -4   6  12        211.23        212.50         5.99 o                         
  -3   6  12        116.72        118.50         2.50 o                         
  -8   1  13        836.92        757.02        50.38 o                         
  -7   1  13        243.56        180.69         7.98 o                         
  -6   1  13        674.10        669.74        28.68 o                         
  -5   1  13        378.99        356.55         8.47 o                         
  -4   1  13        121.57        117.41         3.44 o                         
  -3   1  13         46.47         52.12         2.00 o                         
  -2   1  13        419.77        415.76         7.73 o                         
  -1   1  13         79.09         65.48         3.17 o                         
  -8   2  13         13.21          6.87         1.51 o                         
  -7   2  13         72.21         64.23         3.69 o                         
  -6   2  13          8.25          4.90         0.86 o                         
  -5   2  13         46.64         42.97         2.81 o                         
  -4   2  13         65.12         61.05         1.71 o                         
  -3   2  13        200.86        203.24         3.78 o                         
  -2   2  13        110.85        116.00         5.34 o                         
  -1   2  13         77.27         70.57         3.10 o                         
  -7   3  13         68.79         75.71         2.99 o                         
  -6   3  13        107.35        102.37         5.65 o                         
  -5   3  13         52.22         54.93         2.24 o                         
  -4   3  13        159.71        166.90         3.50 o                         
  -3   3  13        209.63        204.85         4.31 o                         
  -2   3  13        308.69        296.11         6.17 o                         
  -6   4  13          0.03         -0.47         0.73 o                         
  -5   4  13          0.95          0.59         0.86 o                         
  -4   4  13         66.57         76.04         2.84 o                         
  -3   4  13         98.38        109.46         3.36 o                         
  -4   0  14         20.84         17.31         2.81 o                         
                                                                                
